# Supplementary material for: Emergence of co-expression in gene regulatory networks
Source: PLoS One. 2021 Apr 1;16(4):e0247671. doi: 10.1371/journal.pone.0247671 (PMC8016302; doi:10.1371/journal.pone.0247671)
Supplement: S1 File — (M) [file pone.0247671.s006.m]

%%%%%%%%%%%%%%%%%%%%%%%%%%%%%%%%%%%%%%%%%%%%%%%%%%%%%%%%%%%%%%%
% This script generates a Gene regulatory network following the model
% described in Yin W. et 2020. (REFERENCE)
% 
% 

%%%%%%%%%%%%%%%%%%%%%%%%%%%%%%%%%%%%%%%%%%%%%%%%%%%%%%%%%%%%%%
%%%%%%%%%%%%% Key parameters

N=1000; %Network size (number of nodes)
FrIn=0.4; %proportion of negative regulators
A=5;   % sigmoid function parameter (Maximum value=A+1)
B=5;   % Sigmoid function parameter (Threshold= B/C)
C=1;   % Sigmoid function parameter (Slope)
minreg=3;  %minimum number of regulators per node.
% 
%%%%%%%%%%%%%%%%%%%%%%%%%%%%%%%%%%%%%%%%%%%%%%%%%%%%%%%%%%%%%%%%%

%%%%%%%%%%%%%%%%%%%%%%%%%%%%%%%%%%%%%%%%%%%%%%%%%%%%%%%%%%%%%%%%%

for q=1:1 % master loop (number of independent simulations Default=1) 
%   GRNet %this script generates the network
 c=ones(1,N);   
for i=1:N % this loops generates the network given a number of nodes = N.
    % Alternative distributions of regulators per node.
    % option 1:
    %c(i)=4;   % fixed number of regulators
    
    % option 2:
    %c(i)=abs(round(randn*2+4));   % normally distributed Regulators per node
     
    % option 3:
    %power law-distribution of regulators per node                             
    c(i)=minreg+round(1/(rand^(1/2)));
                                 
end
  
c2=zeros(N,1); % initializes c2 (unitary vector of lenght N)


for i=1:N
    for j=1:c(i)
        r=1;
        if rand<FrIn
            r=-1;% assign a negative regulator with a probability equal to FrIn  
        end
        c2(i,j)=ceil(rand*N)*r; % matrix storing the regulator and target list, row number 
                                %  represents a target. Values within rows represent signed 
                                %regulators (postive/negtive)
    end
end


%Generation of the edge list (c3). This can be
% stored as a CSV file for further analysis.
c3=[];
count=0;
for i=1:N 
    x=nonzeros(c2(i,:)); 
    k=size(x);
    for j=1:k 
        count=count+1;
        c3(count,2)=i; %list of targets
        c3(count,1)=x(j);%List of regulators (sources)
    end
end
%%%%%%%%%%%%%%%%%%%%%%%%%%%%%%%%%%%%%%%%%%%%%%%%%%%%%%%%%%%%%%%%%%%%%%%%%%
% End of network generation

%%%%%%%%%%%%%%%%%%%%%%%%%%%%%%%%%%%%%%%%%%%%%%%%%%%%%%%%%%%%%%%%%%%%%%%%%%%


%       
%%%%%%%%%%%%%%%%%%%%%%%%%%%%%%%%%%%%%%%%%%%%%%%%%%%%%%%%%%%%%%%%%%%%%%%%%%
%         Start of the simulation based on the above network
%         (network dynamics)

%%%%%%%%%%%%%%%%%%%%%%%%%%%%%%%%%%%%%%%%%%%%%%%%%%%%%%%%%%%%%%%%%%%%%%%%%%
%  
T=300; %Number of time steps the simulation will be run for
N=size(c2); N=N(1);% Size of the network based on the c2 matrix (number of nodes/genes)
Ex=ones(N,1)*10; %Innitial expression vector (intitial state per node)
Ex_next=ones(N,1); %next time step innitial state vector
de=zeros(1,T);
Ex0=ones(N,T);
%start of simulation..
for t=1:T
for i=1:N % this loop runs through each node (i) and updates its state based 
           % on the state of the regulators at time t
    x=nonzeros(c2(i,:)); %list of signed regulators acting on node i
    k=size(x); %number of regulators acting on node i
    for j=1:k %this loop calculates the effect of all k regulators on node i
              % and updates the state vector (Ex_next)
        r=x(j)/abs(x(j));%sign of the regulator (+1/-1)
                         
        x(j)=abs(x(j));
        f=A/(1+exp(B-(C*Ex(x(j)))))+1;  %Logistic Function of the level 
        %of expression (B/C=threshold, C=slope, A+1=maximum value,
        %minimum value=1)   
        f=f^r; %Activating or inhibiting function depending on r
        Ex_next(i)=Ex_next(i)*f; % this is the new value of node i
    end
end
de(t)=median(abs(Ex_next-Ex));
Ex0(:,t)=Ex_next;%this matrix contains succesive expression profiles
Ex=Ex_next;  %updates the Ex vector
Ex_next=ones(N,1); %re-innitializes the Ex_next vector
ts=Ex;
end

var_threshold=0.01; %stand dev. of expression threshold to qualify as frozen
z=Ex0(:,T-10:T);
z=z';
z=std(z);
z=z>var_threshold;
FrozenNodes=1-(sum(z)/N); %this is the proportion of frozen nodes in the last 10 timepoints
plot(de(30:T))

%%%%%%%%%%%%%%%%%%%%%%%%%%%%%%%%%%%%%%%%%%%%%%%%%%%%%%%%%%%%%%%%%%%%%%%%%%
%           GRNcont end
%%%%%%%%%%%%%%%%%%%%%%%%%%%%%%%%%%%%%%%%%%%%%%%%%%%%%%%%%%%%%%%%%%%%%%%%%%
FrozenNodes %proportion of frozen nodes 
            %(only select networks with FrozenNodes < 0.2).

end


%%%%%%%%%%%%%%%%%%%%%%%%%%%%%%%%%%%%%%%%%%%%%%%%%%%%%%%%%%%%%%%%%%%%%%%%%%%
% Output files (CSV):
%%%%%%%%%%%%%%%%%%%%%%%%%%%%%%%%%%%%%%%%%%%%%%%%%%%%%%%%%%%%%%%%%%%%%%%%%%%


% target and regulator matrix (in case the same network needs to be run
% with different parameters)
csvwrite('TargetAndRegulatorMatrix.csv',c2)

% target and regulator edge list (can be opened in cytoscape)
csvwrite('targetwithregulatorList.csv',c3)

% Simulated expresssion matrix (rows=genes, columns = time steps)
csvwrite('whole expression table.csv',Ex0)
