# Supplementary material for: Emergence of co-expression in gene regulatory networks
Source: PLoS One. 2021 Apr 1;16(4):e0247671. doi: 10.1371/journal.pone.0247671 (PMC8016302; doi:10.1371/journal.pone.0247671)
Supplement: S2 File — First column lists target nodes. Second column lists regulator and sign. (TXT) [file pone.0247671.s007.txt]

Target	Regulator
1	-365
1	921
1	41
1	-535
2	-84
2	-87
2	-747
2	-948
3	82
3	-429
3	615
3	728
4	172
4	617
4	-741
4	851
4	653
4	768
4	411
4	520
4	-89
4	322
4	518
4	-93
4	147
4	-538
4	-109
4	798
5	-799
5	340
5	307
5	85
6	503
6	371
6	284
6	37
7	807
7	-828
7	297
7	334
7	54
8	848
8	-997
8	887
8	122
9	-948
9	757
9	874
9	786
10	-551
10	464
10	62
10	69
10	-372
11	-502
11	-504
11	744
11	-533
11	599
12	663
12	-805
12	-616
12	812
12	-686
13	-277
13	-936
13	252
13	330
14	658
14	73
14	591
14	745
15	757
15	861
15	-48
15	-591
16	-191
16	-107
16	-254
16	476
17	-205
17	-858
17	-604
17	305
17	557
18	967
18	-178
18	-234
18	-408
18	437
18	749
18	577
18	-415
19	467
19	151
19	283
19	641
19	817
20	144
20	-521
20	355
20	663
21	399
21	706
21	796
21	-447
21	-853
21	-713
21	857
21	-916
22	217
22	892
22	-764
22	238
23	532
23	419
23	-503
23	673
23	-93
24	-929
24	995
24	186
24	781
25	949
25	-28
25	-723
25	681
25	38
25	-832
26	-747
26	-893
26	-734
26	721
27	549
27	-619
27	96
27	347
28	69
28	670
28	-248
28	327
28	813
29	-61
29	-688
29	530
29	534
30	-568
30	815
30	-993
30	81
31	581
31	199
31	-637
31	-396
31	184
32	-924
32	313
32	684
32	250
33	947
33	268
33	-555
33	-412
34	631
34	-898
34	-698
34	317
34	-453
35	128
35	23
35	-153
35	-456
36	652
36	-919
36	-115
36	783
37	656
37	520
37	748
37	791
38	-656
38	33
38	192
38	959
39	677
39	-851
39	661
39	-71
40	-499
40	-365
40	213
40	-220
41	384
41	610
41	-494
41	711
41	-549
42	35
42	403
42	-170
42	42
42	475
42	-497
42	-720
42	-342
42	352
43	181
43	-394
43	53
43	-847
43	-471
43	-198
44	820
44	-445
44	-185
44	941
45	-904
45	-284
45	160
45	-183
45	508
45	-463
45	-779
46	328
46	-331
46	558
46	451
46	411
47	-174
47	926
47	-34
47	328
48	460
48	310
48	682
48	-711
49	92
49	110
49	-685
49	902
49	680
50	-468
50	-749
50	-186
50	165
51	955
51	530
51	724
51	-73
51	799
52	180
52	-282
52	-201
52	-696
53	-592
53	324
53	196
53	-157
54	-453
54	-526
54	123
54	-602
55	656
55	-155
55	545
55	326
55	-849
55	-389
55	306
55	-625
55	77
55	968
56	128
56	76
56	-941
56	-567
57	-703
57	-864
57	-21
57	-425
57	-707
57	242
57	497
58	637
58	-266
58	619
58	778
59	857
59	-701
59	545
59	935
59	943
60	193
60	-146
60	-819
60	678
60	306
61	317
61	736
61	504
61	341
61	-436
61	44
61	-377
61	-306
62	-261
62	-344
62	448
62	-551
62	582
62	-108
62	808
62	572
62	540
62	848
62	-32
62	316
62	-614
62	286
63	-49
63	112
63	-988
63	-263
64	672
64	938
64	362
64	692
65	96
65	697
65	-93
65	339
66	-382
66	732
66	715
66	580
66	222
67	592
67	-73
67	966
67	-790
67	524
67	-839
67	570
68	374
68	-77
68	-708
68	13
68	-835
68	-203
69	235
69	148
69	928
69	802
69	157
70	-417
70	-451
70	563
70	-199
71	-566
71	672
71	942
71	600
72	886
72	660
72	980
72	-626
72	-827
72	-456
72	-211
73	-958
73	697
73	905
73	537
74	-319
74	-881
74	141
74	693
75	-824
75	192
75	298
75	-629
76	-431
76	-229
76	-19
76	31
76	961
77	599
77	418
77	-958
77	485
78	771
78	-93
78	892
78	-114
78	96
78	347
78	-959
78	568
78	865
79	-396
79	697
79	-823
79	-197
80	-749
80	164
80	995
80	238
80	-757
81	-975
81	774
81	-925
81	793
81	202
82	739
82	952
82	-977
82	-263
82	536
82	716
82	147
82	-727
83	591
83	-792
83	-817
83	-998
83	-908
84	63
84	-561
84	915
84	580
85	943
85	-975
85	997
85	361
85	-865
85	-893
86	-380
86	408
86	-198
86	-600
86	367
87	583
87	55
87	-30
87	851
87	-73
88	641
88	326
88	-545
88	401
89	169
89	528
89	-956
89	412
90	-692
90	829
90	-365
90	113
91	-294
91	685
91	254
91	983
92	-131
92	235
92	-593
92	151
93	557
93	397
93	-508
93	-964
93	661
94	-585
94	964
94	-369
94	93
95	-657
95	-136
95	847
95	-640
96	715
96	918
96	245
96	-776
97	-601
97	263
97	509
97	766
97	593
97	-283
98	698
98	935
98	475
98	578
98	870
98	-764
98	235
98	360
98	648
99	-469
99	-653
99	-340
99	835
100	168
100	223
100	985
100	136
101	-457
101	540
101	264
101	321
102	-347
102	-854
102	-921
102	619
103	-844
103	-314
103	-779
103	289
103	148
104	365
104	184
104	-130
104	-381
105	-441
105	-42
105	238
105	-800
105	51
106	-740
106	531
106	93
106	963
107	980
107	-186
107	-108
107	-931
107	-688
108	-453
108	-821
108	958
108	532
108	-760
109	182
109	131
109	786
109	735
109	-979
110	-698
110	819
110	167
110	-651
110	-695
111	-941
111	-725
111	988
111	-950
111	-636
112	-696
112	-655
112	65
112	-13
112	-215
112	63
113	-154
113	890
113	163
113	235
114	310
114	405
114	569
114	38
115	-429
115	907
115	214
115	640
116	-783
116	699
116	-293
116	362
116	306
116	604
116	292
117	-348
117	-70
117	136
117	149
117	-71
118	298
118	21
118	-698
118	-151
118	139
119	873
119	220
119	-445
119	-410
120	-997
120	-231
120	211
120	-159
121	880
121	-102
121	743
121	-680
121	190
121	556
121	-67
122	-202
122	-632
122	83
122	313
122	80
122	330
123	986
123	-868
123	465
123	284
123	732
124	-657
124	-848
124	-678
124	174
124	-754
125	-58
125	-638
125	969
125	636
126	873
126	-81
126	505
126	440
127	-768
127	973
127	-754
127	-117
127	207
127	-579
128	825
128	867
128	408
128	-822
128	504
128	123
129	681
129	15
129	938
129	-910
130	404
130	-873
130	147
130	-483
130	948
131	371
131	-981
131	-444
131	128
132	-840
132	-311
132	806
132	-422
132	-515
133	925
133	-701
133	-445
133	-825
133	513
134	297
134	-385
134	776
134	-913
134	176
134	-244
134	424
134	856
134	318
134	-936
134	-358
134	-563
134	-360
135	125
135	530
135	975
135	744
136	198
136	60
136	-334
136	-717
136	-80
136	-657
136	-206
136	353
136	249
137	890
137	893
137	822
137	814
137	-84
138	-901
138	818
138	157
138	-386
139	181
139	-389
139	-261
139	537
139	-476
140	-234
140	981
140	-902
140	-537
141	-899
141	-617
141	-222
141	977
142	-564
142	968
142	-236
142	-750
143	-280
143	578
143	476
143	-39
143	159
143	753
144	-759
144	296
144	362
144	185
144	-534
145	92
145	-935
145	589
145	-410
145	-125
146	-832
146	144
146	844
146	327
147	224
147	638
147	134
147	-644
148	-365
148	69
148	-100
148	-353
149	706
149	711
149	-704
149	42
150	81
150	-930
150	-495
150	-343
150	154
151	-609
151	832
151	368
151	-231
151	821
152	-971
152	353
152	-786
152	69
152	527
153	860
153	810
153	735
153	124
153	-232
153	680
153	-263
153	-565
154	997
154	-710
154	35
154	-226
154	-293
155	-556
155	420
155	115
155	12
156	182
156	-325
156	-435
156	217
156	901
157	295
157	672
157	628
157	237
158	528
158	585
158	-10
158	-180
159	-266
159	-912
159	-176
159	590
160	955
160	528
160	-174
160	586
160	51
161	398
161	-392
161	267
161	1
161	389
162	863
162	-655
162	275
162	279
162	651
162	-736
163	981
163	-428
163	60
163	182
163	496
164	680
164	625
164	-109
164	912
165	441
165	475
165	957
165	140
165	-950
166	741
166	628
166	762
166	532
167	813
167	325
167	577
167	-547
168	580
168	-270
168	531
168	-433
168	-534
168	886
168	909
169	-874
169	6
169	-357
169	-783
169	437
169	486
170	980
170	544
170	896
170	385
170	682
171	-129
171	628
171	-657
171	618
172	907
172	-704
172	-444
172	-714
173	723
173	937
173	-389
173	808
174	-624
174	813
174	-148
174	854
174	286
175	440
175	870
175	695
175	-262
176	900
176	256
176	-962
176	798
177	826
177	746
177	535
177	771
177	-19
178	-402
178	-318
178	-949
178	-436
179	690
179	879
179	402
179	-953
180	-638
180	-24
180	-155
180	1
181	651
181	293
181	-396
181	-276
181	577
181	371
182	323
182	-530
182	280
182	-816
182	330
183	405
183	-575
183	-906
183	-327
183	612
184	-182
184	629
184	-910
184	-424
184	556
184	619
184	408
184	-378
184	957
184	-212
184	163
184	-335
184	-838
185	-430
185	-358
185	962
185	194
186	472
186	-584
186	578
186	48
187	1
187	671
187	-758
187	98
188	-965
188	842
188	15
188	-858
189	597
189	-920
189	-769
189	-791
189	-24
190	678
190	977
190	713
190	213
191	389
191	350
191	-825
191	-653
192	-801
192	-435
192	-133
192	140
192	232
192	-517
192	-21
193	422
193	478
193	491
193	344
193	-687
194	487
194	761
194	353
194	333
194	230
195	583
195	-543
195	522
195	642
196	733
196	786
196	-38
196	-628
196	918
197	-546
197	-440
197	927
197	547
198	731
198	-977
198	699
198	-627
199	-534
199	-685
199	890
199	-632
200	-702
200	330
200	798
200	380
201	215
201	740
201	-876
201	-660
202	463
202	-791
202	297
202	-659
203	-36
203	499
203	990
203	880
203	-59
203	773
203	-139
203	203
203	684
203	202
204	343
204	874
204	-694
204	420
205	-422
205	-445
205	131
205	978
206	645
206	971
206	-124
206	576
206	448
206	-400
206	2
206	-708
206	-177
206	506
207	-93
207	-13
207	-374
207	86
208	-135
208	962
208	-952
208	-534
209	314
209	19
209	431
209	-889
209	442
210	954
210	431
210	669
210	652
210	34
211	-354
211	-988
211	681
211	5
212	-623
212	-361
212	323
212	635
213	-166
213	385
213	27
213	959
213	-465
213	743
213	-28
213	899
213	-170
213	542
213	32
213	411
213	955
214	454
214	-334
214	-951
214	919
215	-882
215	231
215	-402
215	458
215	-791
215	-660
216	470
216	-45
216	929
216	347
217	151
217	527
217	766
217	-284
218	-293
218	-117
218	-303
218	231
219	897
219	568
219	85
219	917
219	-788
220	536
220	820
220	734
220	105
220	-742
220	98
221	878
221	-706
221	-268
221	-243
221	831
222	556
222	-454
222	144
222	-7
223	600
223	119
223	-436
223	174
224	508
224	839
224	-277
224	-193
224	-185
224	197
224	729
225	-975
225	341
225	-771
225	450
226	615
226	31
226	648
226	39
226	800
227	776
227	-848
227	-982
227	-960
227	908
227	-332
228	228
228	-639
228	-576
228	862
229	501
229	818
229	368
229	755
229	84
230	220
230	317
230	337
230	559
230	-398
231	264
231	24
231	-473
231	-466
232	611
232	-142
232	51
232	27
233	-137
233	919
233	-946
233	-413
233	321
233	948
233	780
233	-794
234	925
234	107
234	113
234	-767
235	-393
235	-476
235	296
235	131
236	716
236	-476
236	-739
236	766
237	413
237	964
237	988
237	193
237	-937
238	-385
238	-82
238	330
238	-989
239	998
239	-738
239	-329
239	506
239	352
239	-12
240	-995
240	803
240	411
240	-707
240	357
240	-835
241	225
241	108
241	-223
241	295
241	-265
242	266
242	845
242	23
242	-401
242	260
242	-481
242	591
242	412
242	-91
242	-400
242	-865
242	-406
243	58
243	-876
243	599
243	791
244	-870
244	-127
244	802
244	507
244	-669
245	-218
245	109
245	-607
245	-804
246	212
246	-852
246	683
246	-361
247	293
247	-432
247	152
247	672
248	1
248	366
248	904
248	287
248	-603
248	-718
248	-387
248	769
248	-463
248	449
248	289
249	688
249	689
249	-704
249	623
250	-748
250	-808
250	774
250	-735
251	948
251	680
251	631
251	-986
251	629
252	747
252	698
252	-997
252	-262
253	-58
253	-272
253	74
253	-182
253	-831
254	463
254	-824
254	333
254	949
254	-877
254	-433
254	-658
254	-593
254	490
255	954
255	546
255	673
255	823
256	294
256	305
256	32
256	-738
257	-115
257	-379
257	713
257	-179
258	834
258	463
258	953
258	903
259	-442
259	989
259	-531
259	-539
260	370
260	429
260	-434
260	394
260	249
261	-661
261	-245
261	-656
261	181
262	-372
262	-101
262	121
262	-14
262	-198
263	155
263	692
263	301
263	288
264	388
264	80
264	905
264	-99
265	525
265	471
265	-165
265	789
265	-293
266	740
266	22
266	-549
266	269
266	-51
267	-18
267	-549
267	-745
267	367
267	-7
268	280
268	-268
268	-180
268	323
268	-20
268	532
269	785
269	78
269	-225
269	-987
269	-46
270	-57
270	707
270	-103
270	59
271	-88
271	249
271	590
271	-259
271	551
272	847
272	151
272	786
272	-397
273	-102
273	254
273	462
273	92
274	-80
274	-882
274	842
274	409
275	350
275	178
275	486
275	488
276	711
276	954
276	497
276	557
276	561
276	785
277	-777
277	24
277	555
277	-970
277	805
278	-125
278	707
278	124
278	568
279	731
279	585
279	348
279	887
279	839
279	817
280	375
280	916
280	303
280	349
281	-873
281	680
281	214
281	313
282	699
282	150
282	146
282	502
282	935
283	-41
283	345
283	223
283	-969
283	799
284	745
284	311
284	941
284	36
284	290
285	-330
285	928
285	-160
285	-448
286	-93
286	986
286	-175
286	-172
287	449
287	244
287	602
287	959
288	-992
288	467
288	954
288	412
288	-42
289	207
289	-924
289	-728
289	122
290	-789
290	-460
290	182
290	218
291	259
291	584
291	787
291	805
291	502
291	-459
291	-216
291	80
292	597
292	863
292	573
292	-525
292	910
293	912
293	109
293	-574
293	-54
293	794
294	-812
294	738
294	-426
294	203
295	153
295	579
295	263
295	-912
296	-892
296	-926
296	737
296	312
296	949
296	655
297	-654
297	331
297	267
297	-527
297	-134
298	370
298	545
298	394
298	-820
299	800
299	-179
299	-653
299	20
300	504
300	-995
300	-993
300	940
301	-668
301	-11
301	93
301	228
302	895
302	-837
302	617
302	305
303	83
303	163
303	59
303	-776
303	-937
303	609
303	791
303	796
304	724
304	889
304	-80
304	478
304	933
304	944
304	-519
304	388
304	-287
305	641
305	-340
305	-549
305	842
306	-162
306	866
306	58
306	425
307	-483
307	-109
307	543
307	607
307	-557
307	-256
308	543
308	-352
308	-81
308	869
308	-63
308	443
309	322
309	837
309	499
309	700
309	627
309	783
309	393
309	-963
309	659
310	-210
310	767
310	639
310	45
310	-349
311	233
311	-701
311	-667
311	-730
312	148
312	-569
312	958
312	768
313	-582
313	-891
313	-315
313	828
314	-294
314	129
314	758
314	365
314	-878
315	177
315	484
315	152
315	-658
316	849
316	166
316	-75
316	439
316	938
317	191
317	986
317	933
317	77
318	483
318	109
318	764
318	-232
319	303
319	409
319	-360
319	912
320	-797
320	72
320	612
320	-413
320	687
321	175
321	34
321	255
321	-171
322	-379
322	194
322	424
322	-452
323	995
323	689
323	294
323	789
323	-205
324	680
324	108
324	703
324	822
325	966
325	414
325	-238
325	-67
325	-663
326	990
326	453
326	373
326	-970
327	-910
327	-978
327	811
327	-868
328	-116
328	-28
328	-154
328	-419
329	866
329	637
329	946
329	-773
330	-910
330	109
330	897
330	-148
331	-508
331	893
331	-816
331	-692
331	665
331	938
332	266
332	-507
332	538
332	-568
333	208
333	675
333	463
333	-806
333	-293
334	31
334	191
334	-636
334	-551
334	-480
334	91
334	661
334	-982
334	595
334	608
335	725
335	833
335	-186
335	423
335	-266
335	709
335	693
336	-990
336	-612
336	-611
336	702
336	750
337	105
337	597
337	661
337	592
338	-907
338	-998
338	-63
338	-141
338	785
339	217
339	665
339	698
339	-905
340	680
340	-806
340	993
340	-338
340	662
341	931
341	231
341	-377
341	-220
342	747
342	547
342	-56
342	508
342	483
343	-710
343	521
343	-724
343	-451
343	-688
343	-137
344	-256
344	-947
344	-304
344	190
344	-67
345	370
345	926
345	417
345	-516
346	21
346	864
346	-331
346	-630
347	-298
347	978
347	250
347	-93
347	892
347	553
348	536
348	-423
348	811
348	-190
349	-591
349	-886
349	448
349	-536
350	995
350	603
350	820
350	873
351	-16
351	-205
351	-253
351	967
352	841
352	13
352	709
352	139
353	728
353	-737
353	810
353	-777
354	-163
354	-555
354	122
354	-656
354	-132
355	-927
355	-440
355	696
355	101
356	-392
356	516
356	-690
356	-984
356	127
356	-361
356	-272
356	-851
357	536
357	-240
357	81
357	-228
358	959
358	852
358	763
358	359
358	-734
359	592
359	609
359	-426
359	417
360	791
360	575
360	-308
360	-542
361	-265
361	789
361	455
361	-417
361	853
362	957
362	-897
362	326
362	-997
362	315
363	271
363	707
363	-782
363	796
364	583
364	-65
364	-708
364	-742
365	20
365	-828
365	345
365	-776
366	-218
366	951
366	128
366	494
366	-330
366	-248
366	284
367	748
367	-786
367	787
367	-352
367	541
368	67
368	-175
368	-427
368	50
369	-948
369	-479
369	-379
369	-364
370	-121
370	-112
370	-317
370	465
371	-918
371	218
371	-634
371	-658
371	-544
372	813
372	230
372	706
372	-833
372	-397
372	502
373	512
373	-155
373	10
373	815
374	-996
374	-786
374	-864
374	-576
375	-447
375	272
375	-303
375	108
376	777
376	-31
376	-267
376	558
377	229
377	57
377	953
377	-589
378	236
378	636
378	-653
378	-352
379	796
379	99
379	-325
379	321
379	509
380	722
380	89
380	4
380	735
381	-629
381	910
381	401
381	394
381	-945
381	-262
381	890
382	-479
382	149
382	-274
382	400
382	608
383	912
383	-55
383	612
383	-583
383	377
384	-993
384	268
384	352
384	429
384	852
385	548
385	524
385	717
385	136
386	-96
386	-171
386	860
386	746
387	152
387	460
387	962
387	-950
388	204
388	577
388	619
388	-989
388	676
388	-499
388	-228
389	410
389	483
389	-832
389	401
389	-398
389	822
389	450
390	-584
390	-229
390	-454
390	-780
390	895
390	-694
390	-713
390	-98
391	-394
391	40
391	186
391	-578
391	421
392	908
392	169
392	793
392	-460
393	609
393	393
393	-868
393	127
394	672
394	722
394	-763
394	-263
394	-595
395	-855
395	333
395	-587
395	664
396	200
396	747
396	762
396	30
396	-119
397	-639
397	-486
397	460
397	115
398	-346
398	553
398	-312
398	-214
399	-72
399	450
399	65
399	834
400	841
400	-721
400	-103
400	-365
400	894
401	81
401	252
401	-925
401	-495
401	56
402	-823
402	965
402	-518
402	155
403	587
403	334
403	633
403	-891
403	-733
403	-372
403	-85
404	869
404	-356
404	-468
404	960
404	847
405	-399
405	875
405	-832
[truncated: 2,918 more rows]
