# Supplementary material for: Emergence of co-expression in gene regulatory networks
Source: PLoS One. 2021 Apr 1;16(4):e0247671. doi: 10.1371/journal.pone.0247671 (PMC8016302; doi:10.1371/journal.pone.0247671)
Supplement: S3 File — Running parameters: A = 5, B = 5, MinReg = 3. (TXT) [file pone.0247671.s008.txt]

1	1	0.99924	0.030628	0.13471	0.16836	0.76726	0.17917	0.17701	0.84015	0.89812	0.16097	0.86914	0.18871	0.15996	0.1877	0.18684	0.19102	0.1843	0.25797	0.14897	0.18319	0.81783	0.18289	0.15356	0.1888	0.14879	0.16184	0.18711	0.17715	0.1694	0.15262	0.1814	0.82193	0.1486	0.18458	0.20423	0.17365	0.15871	0.3008	0.18495	0.14855	0.14882	0.1856	0.1981	0.17452	0.16058	0.18533	0.18282	0.1806
2	0.00077161	0.025654	0.4012	0.66547	0.54644	0.54509	0.60645	0.55461	0.57341	0.56974	0.13155	0.53701	0.591	0.59695	0.56263	0.54374	0.58182	0.56683	0.616	0.61917	0.57455	0.58792	0.59357	0.55699	0.56885	0.56824	0.56396	0.54771	0.58401	0.58392	0.56694	0.13888	0.54265	0.60082	0.54759	0.30321	0.60757	0.56273	0.5057	0.57644	0.59522	0.55869	0.52824	0.5556	0.17924	0.58185	0.54553	0.62333	0.57402
3	36	36	171.47	6.9563	10.644	36.094	40.819	41.351	11.561	10.88	10.999	41.358	11.376	41.401	10.908	41.304	41.025	41.349	41.441	41.135	40.745	11.105	14.111	41.488	41.368	12.782	41.445	41.33	40.667	41.402	41.167	41.33	42.7	33.842	41.343	41.376	41.393	41.484	41.393	41.323	41.368	34.22	41.378	40.909	41.37	41.409	41.396	41.37	40.779
4	46656	0.36562	0.81666	0.15424	0.54106	5.9264	33.158	0.3645	0.24947	0.38946	1.8627	1.6512	0.051736	0.37925	0.2023	0.059688	0.2926	0.081573	0.074182	0.24215	0.086997	0.097814	0.93615	0.065839	0.060852	0.061882	1.4382	0.28757	0.27018	0.071598	0.1417	0.13087	0.057049	0.14359	0.51332	0.072734	0.067443	1.3543	0.36962	0.12666	0.06167	0.069862	0.36789	0.071514	0.27119	0.068527	1.3166	0.064235	0.055437
5	36	1.2799	0.2896	0.31595	1.2035	1.3544	0.94083	6.2749	1.4321	0.37017	0.28582	5.9827	0.26102	1.2173	0.28811	0.34979	1.344	1.0999	1.3421	0.82581	1.1033	0.27852	0.471	1.25	5.9641	0.28349	0.32293	0.3244	1.2497	0.50603	1.2301	1.3196	1.1038	0.34071	1.2418	6.1112	0.25846	0.35638	1.2123	1.0977	1.1061	1.622	1.1814	0.35644	1.1046	0.27784	1.2322	1.3322	1.3539
6	1296	223.13	223.28	222.93	224.39	223.91	224.24	223.61	223.29	223.29	223.29	223.29	223.38	222.52	223.29	223.29	223.29	223.29	223.4	223.39	223.29	223.29	223.38	223.29	223.29	223.29	223.29	223.29	223.29	223.29	223.29	223.4	223.29	223.3	223.26	223.29	223.29	223.29	223.29	223.29	223.29	223.29	223.29	223.29	223.29	223.29	223.41	223.29	223.29
7	216	37.273	6.5852	7.3967	1.3399	7.3587	2.4912	1.1691	1.2264	1.35	1.3711	1.3524	1.3565	2.1066	1.3513	1.6349	1.9347	1.6395	1.9122	1.4853	1.8187	1.3324	1.7129	1.8486	1.4392	1.6463	1.9362	1.9268	1.7997	1.8678	1.652	1.8966	1.7613	1.657	1.5676	1.689	1.647	1.9861	1.7756	1.8143	1.8543	1.5235	1.641	1.9433	7.3275	1.7191	1.6544	1.5275	1.3655
8	36	36	7.6189	7.8769	9.0785	5.2067	3.1774	1.274	5.0917	4.9773	0.61961	2.047	8.0537	0.4062	14.042	1.9644	2.8102	10.847	9.7595	13.133	7.6884	21.571	4.1149	0.56478	9.3728	23.075	2.8143	7.7494	2.0059	9.6562	10.764	13.852	4.9668	14.281	0.45886	22.418	5.7735	2.6583	5.1115	6.2069	1.2897	13.102	8.2275	11.002	2.5241	7.9629	4.2253	3.3268	12.794
9	36	6.3475	1.3345	6.2205	7.6788	28.784	7.1394	7.1471	6.2093	6.7501	6.5879	6.476	6.3018	6.8758	6.6566	6.5436	6.6139	7.1407	6.5968	7.0254	6.6237	6.6717	6.6334	6.5823	6.6415	6.5817	6.6133	6.5298	6.6149	6.7972	6.618	6.6682	6.6166	6.6578	6.6023	6.6649	6.4509	6.6578	6.4858	6.659	6.5767	6.6647	6.5935	6.6617	6.5765	6.8634	6.62	6.3081	6.6051
10	6	29.1	6	6.0074	25.235	6.0053	6	5.6667	6	6	6.0205	6	6	6.0277	6	5.998	6.0225	6	6	6	6	6	6	6	6	6	6.0286	6	6	6	6	5.9998	6	6	6	5.9999	6	6.0232	6	5.9999	6	6	6	6.0176	6	5.9999	6	5.9988	6
11	0.16667	0.16654	0.029507	0.02965	0.031128	0.029527	0.0294	0.0291	0.027019	0.030377	0.029477	0.029113	0.029019	0.029503	0.029144	0.029457	0.029495	0.029475	0.029478	0.029505	0.029498	0.029498	0.029484	0.029493	0.031352	0.02953	0.02949	0.029496	0.029477	0.029481	0.029478	0.029516	0.029979	0.02916	0.029474	0.029161	0.029474	0.029496	0.029717	0.029485	0.029471	0.029164	0.029505	0.029514	0.029468	0.029482	0.029475	0.029513	0.029241
12	0.16667	0.16667	2.8409	10.867	0.037538	0.043161	0.049972	0.11452	0.16822	0.042963	0.16669	0.041215	0.03355	0.16609	0.16587	0.16731	0.040786	0.16591	0.16779	0.16631	0.16812	0.16775	0.073096	0.039173	0.039841	0.1669	0.16707	0.16836	0.051052	0.16351	0.16715	0.16701	0.040305	0.040036	0.04481	0.18745	0.16835	0.15777	0.045924	0.044898	0.041493	0.16727	0.16837	0.16829	0.039348	0.16705	0.030286	0.046137	0.039122
13	1	0.042546	0.98992	1.5268	1.1643	4.4359	1.0097	0.77883	0.99177	4.3088	1.0089	0.79043	0.99741	2.2085	0.41681	4.4472	1.1663	1.3528	3.677	1.6687	4.3993	4.4471	4.4322	4.4335	0.98599	1.5733	3.9385	4.441	4.4159	1.0926	1.8869	1.8836	4.406	1.0239	4.4312	0.98851	4.4313	1.7638	4.4159	4.4272	1.1317	0.42494	4.4468	4.4274	4.4236	2.0418	4.4139	2.2247	0.95562
14	1296	1296	1296	453.2	327.96	511.2	1296	1296	471.62	1296	1296	559.4	1296	1296	1296	1296	1295.9	507.06	519.4	1296	1295.7	550.67	1296	489.41	517.83	1295.9	1296	1296	1295.8	1295.9	503.08	439	1156	1295.7	1296	1296	1295.9	379.8	1296	1296	1295.7	430.26	1296	1296	1295.9	459.27	1296	1083.1	1294
15	1	0.17225	0.036728	0.66396	1.2993	0.54934	0.64285	0.18439	0.17229	0.1724	0.66226	0.21956	0.35082	0.17248	0.17243	0.75799	0.65257	0.64532	0.19083	0.6796	0.17234	0.49035	0.67925	0.65524	0.17248	0.17243	0.17245	0.60358	0.18581	0.65592	0.63039	0.63208	0.17247	0.55205	0.59047	0.17272	0.17235	0.48124	0.66182	0.63164	0.17232	0.56211	0.17244	0.67119	0.17243	0.5928	0.47519	0.67578	0.17244
16	0.027778	0.77353	0.15976	0.1583	0.15441	0.15967	0.64504	0.74722	0.48189	0.50275	0.77158	0.55742	0.15775	0.48814	0.16052	0.16121	0.16121	0.16114	0.15786	0.16009	0.50469	0.16103	0.15595	0.28929	0.1603	0.1528	0.15984	0.16121	0.16096	0.16095	0.15997	0.16053	0.18779	0.15986	0.19342	0.16007	0.15775	0.16003	0.16113	0.16103	0.20115	0.15974	0.16	0.16103	0.16099	0.16005	0.15625	0.5127	0.15964
17	0.16667	0.80832	0.84015	0.94882	0.95144	0.85718	0.88977	0.9432	0.94292	0.9825	0.98868	0.96049	0.94303	0.98831	0.94421	0.9486	0.99088	0.94266	0.94271	0.94256	0.94402	0.94265	0.94879	0.94802	0.94259	0.94251	0.99646	0.95029	0.94907	0.94266	0.94494	0.94278	0.94261	0.94256	0.94864	0.94911	0.94273	0.98504	0.94945	0.94272	0.94256	0.94256	0.94866	0.94856	0.94865	0.94265	0.94883	0.94264	0.94259
18	1	1.197	117.6	0.83173	3.7099	0.99223	0.82819	0.86343	0.84938	0.88024	0.84149	0.74185	0.56151	0.99432	0.59883	0.99331	0.84606	1.0109	1.0179	0.87863	0.47997	0.88143	0.90037	0.84602	0.55143	1.0331	0.86758	0.8432	0.58174	1.0405	1.0189	0.86308	0.50561	0.88354	0.86003	0.87853	0.51542	0.86701	0.8395	1.0221	0.53522	0.87051	0.85716	0.87591	0.35724	0.88651	1.0164	0.86406	0.54519
19	7776	233.7	306.24	285.49	168.57	1031.5	1231.9	257.72	54.291	248.02	135.24	263.24	257.26	269.64	234.93	267.39	247.46	234.89	235.05	236.78	237.2	234.67	247.39	260.77	235.27	251.66	250.05	246.95	247.55	235.04	238.83	234.9	235.44	234.92	246.56	234.97	262.84	249.62	246.16	235.03	235.52	234.95	246.26	234.96	247.21	235.07	247.21	234.89	234.65
20	36	7.4171	204.36	156.58	42.53	44.179	61.198	36.548	56.749	14.616	205.82	51.005	13.657	206.02	205.96	205.94	50.955	205.2	206.06	208.21	207.89	208.14	55.788	48.445	49.268	208.06	208.14	208.14	63.144	204.14	205.9	208.13	49.827	49.502	54.535	208.08	208.02	196.69	56.755	55.503	51.24	208.26	208.09	208.12	48.65	208.1	37.028	56.928	48.355
21	1	1.0008	0.98781	18.466	19.584	1.2187	18.381	25.79	4.694	5.2278	18.685	7.4019	9.4296	27.738	7.7676	106.12	9.9492	25.362	5.2715	30.439	4.9295	7.0642	6.5897	5.6221	5.4245	25.769	26.554	5.4633	5.8001	27.215	23.178	27.374	4.853	28.295	19.044	5.9474	5.3621	60.813	5.1444	6.3917	26.548	27.948	5.363	5.7131	4.9426	14.965	6.043	26.039	5.4117
22	36	6.2122	1.3206	0.19608	0.23455	0.20608	0.53281	0.28394	0.42112	0.23544	0.31896	0.2439	0.3063	0.28431	0.32406	0.28324	0.31565	0.28587	0.30517	1.3298	0.32037	0.30325	0.31864	0.30546	0.31996	0.30214	0.28272	0.30087	0.28593	0.29852	0.2818	0.3116	0.28322	0.30474	0.2834	0.32567	0.28253	0.30126	0.28199	0.31344	0.28276	0.31778	0.28206	0.31284	0.28498	0.303	0.28242	1.413	0.28314
23	6	0.25528	0.037284	0.032034	0.17118	0.16355	0.15788	0.046199	0.0328	0.031895	0.032163	0.041645	0.036787	0.032147	0.036789	0.033043	0.031734	0.043102	0.037335	0.049579	0.041492	0.037103	0.20105	0.043457	0.043923	0.067358	0.034856	0.032393	0.037151	0.042903	0.043165	0.037039	0.03253	0.037048	0.043298	0.03939	0.040002	0.033431	0.037652	0.037356	0.042969	0.0431	0.032215	0.031918	0.037193	0.042802	0.043375	0.042266	0.041821
24	36	174.6	36.128	20.407	17.276	9.2152	6.8305	7.7474	7.3413	6.5586	7.8306	7.9569	6.8359	20.557	11.337	6.9739	9.41	52.488	6.8449	7.3201	7.6692	29.083	6.94	8.3507	15.859	6.5115	7.3514	7.8987	7.0361	6.655	30.227	7.3529	6.6524	7.3177	20.274	6.9712	6.5114	7.0891	7.4402	6.722	6.6316	7.384	7.1656	7.1515	6.554	7.4321	7.2866	7.2789	6.579
25	1	4.8499	0.86045	0.24922	0.2363	0.21946	0.24416	0.21368	0.23776	0.21652	0.24053	0.21734	0.2327	0.21426	0.2323	0.20154	0.23116	0.21401	0.23045	0.22025	0.086122	0.21623	0.24775	0.20202	0.091459	0.22966	0.21767	0.078056	0.097036	0.22608	0.21474	0.093215	0.076799	0.23494	0.21758	0.096924	0.075604	0.23728	0.21618	0.093394	0.075469	0.23293	0.21579	0.094396	0.075184	0.23534	0.21839	0.2304	0.075987
26	0.027778	0.91297	3.8774	0.26019	0.15244	0.14586	0.16885	0.15452	0.14783	0.68166	0.17568	0.67957	0.7167	0.70722	0.80551	0.67977	0.73517	0.45169	0.71962	0.71311	0.20067	0.68136	0.69956	0.68013	0.76512	0.70816	0.71774	0.69838	0.68407	0.43716	0.72248	0.19599	0.68088	0.69017	0.68127	0.68735	0.69694	0.42137	0.69509	0.69039	0.70869	0.70941	0.69908	0.68842	0.27654	0.70539	0.69429	0.72257	0.68248
27	36	174.6	7.7216	168.23	52.317	180.25	187.12	174.64	54.164	47.865	90.939	108.65	48.442	115.25	97.616	8.1267	100.14	94.14	99.42	44.553	86.844	110.57	184.41	117.96	89.806	28.085	99.105	87.004	109.61	92.173	91.597	183.66	22.008	184.8	25.443	86.139	29.945	92.085	104.58	183.86	109.07	84.588	27.462	87.599	104.28	95.789	184.46	86.641	87.826
28	216	37.273	37.658	37.654	37.284	39.677	37.42	29.922	37.522	37.453	37.43	36.673	36.877	37.621	39.246	39.166	37.588	37.619	38.656	37.272	37.589	40.036	37.595	37.221	37.62	37.152	37.61	38.906	37.623	39.699	37.588	37.63	37.62	39.179	37.561	37.606	37.621	37.653	37.611	37.629	37.59	37.653	39.103	37.621	37.607	37.454	37.604	37.619	37.62
29	1	0.17256	0.34864	0.81791	0.98737	1.0515	4.2802	4.3895	2.9553	0.99709	3.8075	2.6119	0.81594	0.8141	0.98755	0.82445	2.2874	4.2535	2.3373	1.0312	4.5373	1.1602	4.625	3.7414	4.5922	0.92484	0.9974	4.5911	4.5725	2.9706	3.7342	2.8942	5.0123	4.201	3.9529	4.6303	3.8153	2.5919	4.3957	4.6047	2.8548	4.1432	3.868	4.5999	4.5807	3.1668	4.5896	2.9914	4.625
30	1	5.7907	21.175	22.796	5.7035	5.7662	1.6586	5.7967	5.8025	5.796	5.8032	5.7982	5.7942	5.8028	5.8029	5.7953	5.7992	5.8026	5.7941	5.8026	5.8031	5.8021	5.8002	5.8033	5.7945	5.1101	5.5094	5.8022	5.7975	5.7945	5.7951	5.8026	5.7945	4.1892	5.8009	5.802	5.7946	5.8025	5.8026	2.8426	5.7953	5.8027	5.8026	4.2021	5.7944	5.8027	5.8024	5.8023	5.7945
31	6	0.1806	0.19458	0.18548	0.2158	0.47232	0.18536	0.20198	1.0472	0.42154	0.20687	0.19948	0.2238	0.1993	0.35398	0.21204	0.277	0.43211	0.28954	0.30834	0.21583	0.76011	0.34063	0.21548	0.26684	0.75663	0.32245	0.53812	0.21802	0.91104	0.44905	0.34741	0.45362	0.53624	0.20874	0.46656	0.22868	0.25106	0.49678	0.21344	0.20107	0.35153	2.3757	0.28835	0.24325	0.26312	0.38752	0.36536	0.31604
32	36	0.18498	0.72428	0.18877	0.19373	0.1902	0.44465	0.18843	0.21398	0.21708	0.19048	0.19196	0.21281	0.1898	0.1903	0.19045	0.19051	0.49564	0.19011	0.19064	0.19105	0.19053	0.65611	0.19176	0.19018	0.21584	0.19029	0.19078	0.1906	0.55249	0.64825	0.19071	0.1906	0.19014	0.51042	0.19076	0.21726	0.18985	0.47966	0.1912	0.19014	0.20652	0.21837	0.19057	0.19076	0.45137	0.65553	0.19085	0.19062
33	1	1.1949	1.0204	0.21901	1.0865	0.2001	0.78614	0.29039	1.0886	0.22177	0.95461	0.20162	0.94685	0.23418	0.86447	0.1926	0.86034	0.18199	1.0491	0.23174	1.0785	0.2314	1.054	0.87331	0.23558	0.87093	0.36155	0.6692	0.2078	0.85285	0.23464	0.87595	0.23297	1.0462	0.23488	0.87788	0.22855	1.0455	0.18239	0.86851	0.23077	1.0485	0.23366	0.86232	0.26014	0.86669	0.23425	0.92553	0.23418
34	0.16667	0.1411	0.032389	0.81207	0.16656	0.26523	0.73324	0.68215	0.035636	0.15224	0.61069	0.15918	0.14615	0.15175	0.15207	0.1411	0.55436	0.14625	0.16275	0.15474	0.15755	0.15741	0.149	0.15704	0.15074	0.15618	0.15263	0.15325	0.15396	0.15077	0.17612	0.15753	0.15744	0.15654	0.15355	0.15311	0.15677	0.16673	0.15233	0.15249	0.15408	0.11679	0.15774	0.1534	0.15563	0.15467	0.15333	0.15348	0.15751
35	1	4.8463	5.7869	5.6736	1.2811	5.752	5.8075	4.5067	5.7878	5.7866	5.782	4.1292	5.7869	5.6928	5.7797	5.7824	5.1009	4.0639	5.6299	5.6438	5.4731	5.7814	5.6541	5.7197	5.4232	5.7868	5.7827	5.7811	5.6828	5.7152	4.0411	5.5636	5.5625	5.7668	4.161	5.6622	5.7876	5.7675	5.6355	5.6613	5.5149	5.7118	5.5794	5.7794	5.6502	5.6803	4.049	5.6202	5.6205
36	1	5.7951	32.781	27.352	23.469	22.365	5.8048	20.034	5.8872	5.8048	5.8039	5.8042	5.8041	5.8045	5.8041	5.8049	5.8043	5.8049	5.8045	5.8047	5.8046	5.8045	5.8043	5.8031	5.8042	5.8044	5.8041	5.8041	5.8044	5.8048	5.8043	5.8044	5.8043	5.8044	5.8043	5.8039	5.8041	5.8042	5.8042	5.8045	5.8043	5.8042	5.8043	5.8042	5.8043	5.8046	21.1	5.8044	5.8042
37	1296	223.07	51.345	46.865	45.98	48.022	46.966	47.123	46.961	47.059	47.305	47.757	47.147	47.129	47.189	47.205	47.137	47.125	47.124	47.141	47.193	47.101	47.148	47.121	47.192	47.189	47.133	47.345	47.2	47.141	47.101	47.2	47.197	47.136	47.135	47.375	47.32	47.243	47.175	47.149	47.097	47.333	47.404	47.378	47.13	47.127	47.183	47.256	47.199
38	36	1.2789	1.3894	1.3004	1.1511	1.3592	1.0891	1.3123	1.1203	1.333	1.129	1.2712	1.0955	1.268	1.1001	1.2586	1.0928	1.2519	1.1565	1.3964	1.1167	1.3844	1.1219	1.3537	1.2441	1.1325	1.2405	1.1515	1.2121	1.1009	1.2639	1.1651	1.2898	1.1315	1.3634	1.1238	1.3083	1.1167	1.3302	1.1098	1.2732	1.1125	1.3823	1.1399	1.2919	1.14	1.2508	1.1501	1.3105
39	1	0.20619	1.112	0.23077	0.64484	1.047	1.0031	0.72984	0.20665	0.22756	1.0174	0.77882	0.84953	0.94209	0.73231	0.9557	0.24867	0.94239	0.63192	0.35902	0.67713	0.40755	0.79417	0.47251	0.7429	0.65199	0.4403	0.80384	0.66963	0.35006	0.35343	0.46528	0.41817	0.55867	0.4278	0.45245	0.71645	0.71929	0.62606	0.66527	0.31422	0.44691	0.52181	0.42908	0.77404	0.65558	0.34909	0.23417	0.49939
40	0.027778	0.65339	0.13486	0.059614	0.13702	0.12849	0.13052	0.13451	0.13414	0.13567	0.13463	0.13648	0.13413	0.13552	0.13553	0.13672	0.13543	0.13474	0.13621	0.1348	0.13488	0.13544	0.13462	0.1344	0.13473	0.13528	0.13452	0.13489	0.13809	0.13488	0.13579	0.13737	0.13534	0.13497	0.13468	0.13452	0.13522	0.13759	0.13475	0.13452	0.13494	0.13516	0.13464	0.13458	0.13754	0.13904	0.13437	0.13451	0.13535
41	6	0.18028	0.18037	0.18099	0.18143	0.20875	0.21062	0.18111	0.62116	0.70707	0.42292	0.21099	0.68207	0.19038	0.21301	0.73215	0.18175	0.18086	0.18146	0.18061	0.18076	0.18122	0.18135	0.1807	0.18269	0.73085	0.21092	0.18073	0.18071	0.18112	0.18114	0.18072	0.18078	0.1832	0.70468	0.18301	0.64236	0.21101	0.18107	0.18074	0.18072	0.1827	0.6591	0.18162	0.18076	0.18111	0.18109	0.18073	0.1836
42	6	0.04446	0.043115	0.031526	0.043759	0.0072936	0.010827	0.13265	0.060382	0.12384	0.044926	0.12559	0.039057	0.12245	0.042762	0.15766	0.038037	0.12439	0.050879	0.13672	0.13514	0.13394	0.12988	0.12323	0.12	0.11924	0.052374	0.12521	0.13263	0.11941	0.12358	0.12342	0.10834	0.1316	0.13255	0.11834	0.12013	0.12466	0.12376	0.12095	0.12317	0.12732	0.052539	0.12211	0.12166	0.12218	0.12427	0.11826	0.13359
43	0.027778	0.92356	0.82757	1.2006	0.99674	5.4692	4.7209	4.274	5.3414	1.0952	3.6228	0.91788	4.6874	0.88252	0.55729	0.6917	0.55136	3.8665	4.8275	5.6061	2.5136	5.4682	0.53585	3.5532	1.007	1.5353	0.58467	0.59924	0.67699	4.0375	0.48966	3.1904	3.2541	1.5361	0.51856	2.8967	5.4892	0.48552	0.62308	2.6709	2.9511	2.1347	0.65977	2.5318	0.60219	4.1399	1.95	5.5106	1.79
44	1	4.8499	4.4989	4.8435	1.0011	1.0022	4.4426	4.8128	4.4758	1.0013	4.4776	4.4565	1.0029	4.47	1.0061	1.0069	1.003	1.0082	1.0035	1.0011	1.0011	1.004	1.0011	4.3511	1.0062	1.0011	1.0055	1.0046	1.0042	1.0052	1.0052	1.0039	3.4299	1.0038	4.4405	1.0043	1.0041	1.0011	1.0052	1.0058	3.805	1.004	1.0039	1.0048	1.0044	1.0035	1.0062	4.4376	1.0011
45	0.0046296	0.0054725	0.0046803	0.0046256	0.028149	0.026512	0.0041054	0.0042132	0.0051825	0.0047884	0.0044107	0.004566	0.0047872	0.0044298	0.0039926	0.0042916	0.0044671	0.0043657	0.0041655	0.0040308	0.0039794	0.0040105	0.004521	0.0043797	0.0045219	0.0043709	0.0044498	0.0039859	0.0045461	0.0044441	0.0044933	0.0040784	0.0040248	0.0039799	0.0044434	0.004451	0.0044111	0.004375	0.0045896	0.0043638	0.0043669	0.0043615	0.0044614	0.0044364	0.0043843	0.0044133	0.0044428	0.0040676	0.0044109
46	216	180.45	37.257	37.7	37.315	177.41	162.32	37.27	37.253	37.313	37.282	37.283	37.261	37.283	37.28	37.261	37.271	37.28	37.269	37.27	37.27	37.262	37.286	37.271	37.27	37.269	37.269	37.281	37.269	37.274	37.273	37.271	37.271	37.267	37.261	37.27	37.273	37.265	37.28	37.277	37.277	37.269	37.262	37.28	37.279	37.269	37.264	37.272	37.269
47	1	0.98752	0.17125	0.85484	0.15343	0.80789	0.55297	0.77593	0.60715	0.85266	0.74703	0.80346	0.66262	0.85619	0.73942	0.85381	0.53323	0.81232	0.58972	0.85609	0.74451	0.85215	0.86181	0.85488	0.85729	0.85738	0.84762	0.83183	0.72924	0.85454	0.85206	0.83492	0.85124	0.85098	0.85233	0.8491	0.85141	0.84453	0.84702	0.85344	0.852	0.85223	0.85215	0.84829	0.68632	0.85428	0.85337	0.85628	0.85223
48	36	35.56	1.4606	1.3737	1.7295	1.5114	3.7298	8.2316	8.1096	1.4657	3.0287	2.275	8.098	7.6978	1.2274	1.4897	1.5057	3.5182	1.426	8.1304	1.8731	1.4267	1.4835	8.1402	8.1393	8.0095	1.6034	3.6796	1.4818	1.541	1.5379	8.1287	1.7239	1.6344	5.5967	8.1092	1.8953	1.4676	1.539	8.0839	1.6995	7.9112	1.4461	8.0914	1.6288	1.9107	1.4352	8.1395	8.0631
49	216	0.27598	1.112	6.4835	7.8172	3.1126	27.52	5.9365	5.5166	1.761	6.8937	0.61303	5.6481	7.5507	7.3075	7.0684	8.1527	8.3233	10.826	7.092	1.6329	1.8827	7.1638	7.1203	6.1591	7.5142	6.3668	4.9608	2.5089	8.1971	27.147	6.8825	1.3629	8.1416	31.847	5.5994	7.0662	8.0352	6.7205	6.6117	7.189	34.897	6.4083	6.917	1.6149	7.4202	28.954	6.9786	6.5767
50	0.027778	0.027799	0.0048742	0.0060367	0.0062897	0.0061692	0.0050692	0.0063986	0.0062114	0.0059345	0.0059852	0.0057808	0.0060581	0.0058203	0.0058206	0.0059452	0.006239	0.006197	0.0058568	0.0060136	0.0059717	0.0059247	0.0059579	0.0058164	0.0057903	0.0058115	0.0058343	0.0058079	0.0057848	0.0059028	0.0058313	0.0058355	0.0059971	0.0058426	0.0058385	0.0058099	0.0058308	0.0058234	0.0058137	0.005948	0.0058394	0.0058261	0.005861	0.0058377	0.0058106	0.0058613	0.0058622	0.0058063	0.005828
51	216	215.84	16.139	45.113	37.455	11.281	37.728	37.732	37.759	37.736	37.782	37.773	37.772	37.733	37.776	37.736	37.774	37.769	37.739	37.737	37.747	37.992	37.739	100.02	94.516	37.741	37.739	37.778	37.773	37.773	37.736	111.44	37.739	37.746	37.736	37.77	37.739	128.78	37.776	37.769	37.745	113.67	37.736	37.77	37.738	37.834	37.736	45.196	37.793
52	0.027778	0.11275	0.13367	0.12009	0.15452	0.12591	0.13653	0.1334	0.15676	0.13936	0.13414	0.13373	0.13709	0.13382	0.13129	0.13432	0.13399	0.12586	0.12722	0.13014	0.1327	0.13223	0.13779	0.12794	0.13446	0.14042	0.13421	0.13674	0.13343	0.13429	0.13424	0.12943	0.13243	0.13121	0.13433	0.13847	0.13441	0.13751	0.13869	0.12739	0.13394	0.13756	0.14045	0.1381	0.13418	0.13749	0.13379	0.13227	0.13591
53	1	4.8463	1.13	1.006	4.9193	3.933	4.9145	5.1138	0.99532	2.914	0.99817	4.4405	1.1891	0.98877	0.99757	0.99013	4.2476	4.4448	5.6361	4.3724	4.4853	0.98438	5.6126	0.98869	4.4675	0.9841	0.99247	0.9959	4.0939	1.0989	4.4559	5.635	4.4108	1.5433	4.1987	4.3442	0.98338	0.99606	4.0506	4.2696	4.3789	0.99654	4.1824	0.9982	4.423	2.5515	5.5923	4.0379	4.8119
54	0.027778	0.1611	0.16122	0.1599	0.15968	0.15936	0.15938	0.15962	0.15976	0.15995	0.1594	0.15957	0.1596	0.15967	0.1594	0.15945	0.15962	0.1594	0.15938	0.15961	0.15967	0.15941	0.1594	0.15953	0.16103	0.161	0.15985	0.15973	0.15968	0.15941	0.1594	0.15956	0.16101	0.15981	0.15942	0.15953	0.15964	0.1594	0.15992	0.15963	0.15966	0.15941	0.15981	0.15966	0.15963	0.1594	0.15942	0.15956	0.16084
55	36	1.5305	35.608	23.005	5.3237	26.197	32.748	22.969	6.1451	37.992	18.516	21.017	16.879	23.371	22.175	22.101	22.073	23.635	22.814	21.285	29.896	22.099	23.277	5.3567	8.7088	21.514	20.926	22.668	22.65	22.728	21.399	6.1897	23.331	23.724	21.483	31.508	22.364	6.5847	21.413	22.738	20.54	7.738	21.919	22.735	21.888	23.286	21.874	25.802	28.675
56	1	0.17443	0.17443	0.17233	0.17233	0.17258	0.17232	0.17259	0.17232	0.17232	0.17233	0.17232	0.17232	0.17232	0.17232	0.17232	0.17232	0.17232	0.17232	0.17232	0.17232	0.17232	0.17232	0.17232	0.17232	0.17232	0.17232	0.17232	0.17232	0.17232	0.17232	0.17233	0.17232	0.17232	0.17232	0.17232	0.17232	0.17232	0.17232	0.17232	0.17232	0.17232	0.17232	0.17232	0.17247	0.17232	0.17232	0.17231	0.17232
57	0.0046296	0.75405	0.6381	0.1097	0.0043931	0.0049608	0.022159	0.0041944	0.007809	0.024102	0.0051401	0.0042634	0.0047604	0.0045211	0.0043759	0.0044001	0.0042618	0.0046517	0.0050038	0.0047985	0.0042379	0.0047094	0.0051066	0.0044802	0.0043092	0.0047057	0.005094	0.004363	0.0043286	0.0046564	0.0046889	0.0049759	0.0042777	0.0042945	0.0045747	0.0045477	0.0043359	0.0050715	0.0045895	0.0043617	0.0043144	0.0046244	0.0064076	0.0042746	0.0043151	0.0046288	0.0052003	0.0043522	0.004332
58	36	1.5317	35.815	6.9997	7.3892	7.1947	6.9932	7.4241	7.7087	7.0739	8.2128	6.3065	6.4321	7.1256	7.1088	23.145	7.1007	7.062	7.0166	29.208	7.0424	7.1797	7.0081	6.9533	7.0444	7.1064	8.3462	8.3804	7.1281	7.1241	7.0758	7.0183	32.254	7.1438	6.9553	6.9899	8.2387	8.2616	7.1335	7.0651	6.9903	7.1817	7.1053	8.3162	7.1064	7.1672	7.0456	6.9735	7.0805
59	216	9.1829	1.7859	7.6315	7.2316	1.5445	7.2777	7.2501	7.5432	7.2881	7.4769	7.1237	7.2345	7.1459	7.2455	7.2698	7.2813	7.253	7.26	7.3079	7.2709	7.7028	7.2275	7.3073	7.2407	7.2876	7.2514	7.2329	7.2351	7.2409	7.2393	7.2634	7.2461	7.2644	7.2434	7.2296	7.2314	7.2689	7.2403	7.2334	7.2364	7.2434	7.2388	7.2708	7.2359	7.2387	7.242	7.282	7.2374
60	6	29.1	34.108	10.237	34.131	121.28	28.851	34.25	32.222	92.046	78.939	28.882	28.008	71.502	27.455	29.702	27.479	28.956	27.52	28.944	28.509	29.014	29.108	28.84	28.987	29.276	28.862	28.903	28.21	29.296	29.097	29.194	28.954	29.323	28.919	28.736	28.887	29.003	28.951	29.368	29.063	28.539	29.18	28.894	28.053	29.141	34.258	28.985	28.936
61	36	0.31508	1.0581	3.2517	1.0959	0.22349	0.22253	1.0666	1.308	1.0629	0.22276	1.0737	1.0854	0.22252	1.0711	0.22525	0.22482	0.22492	0.22509	0.22382	0.22489	0.22509	0.22466	0.22451	1.0674	0.22264	0.22186	0.22534	0.22448	0.22432	0.22201	0.22616	0.22506	0.95628	0.22484	1.0771	0.22476	0.22203	0.22459	0.22609	0.22237	1.0153	0.22486	0.22606	0.22443	0.22255	0.22489	0.22676	1.0703
62	36	42.62	163.58	24.866	34.931	37.444	3.8196	37.311	10.067	44.223	12.14	19.333	12.306	9.274	6.4048	9.9179	10.795	9.8409	10.446	10.215	10.66	9.7778	8.8735	8.4397	9.1162	10.788	9.0035	10.429	9.0799	9.6739	7.512	10.604	9.2724	9.9096	7.8789	12.232	8.7578	11.36	7.8875	10.582	8.4949	9.9191	8.5584	11.612	7.8374	9.8633	6.6564	10.179	8.3642
63	0.027778	0.0047933	0.029459	0.024862	0.0166	0.0051304	0.0063866	0.0048444	0.021309	0.0054335	0.07879	0.011875	0.072259	0.0051929	0.016092	0.0049187	0.010316	0.01293	0.0051579	0.0050825	0.0048487	0.017238	0.01367	0.013197	0.0088692	0.0048468	0.0052455	0.016485	0.0124	0.021017	0.0048443	0.005214	0.0049782	0.020336	0.0048448	0.013624	0.0048546	0.0052124	0.015323	0.012753	0.0048437	0.0048433	0.0051867	0.013361	0.0048471	0.041202	0.0048457	0.013546	0.0048467
64	1296	222.79	9.006	8.9397	10.59	11.385	53.243	12.046	11.02	16.42	53.616	11.691	53.503	54.319	11.348	53.897	52.666	53.972	52.621	54.091	54.064	47.474	53.956	53.947	11.336	54.333	53.63	53.286	53.588	53.476	53.101	52.871	50.669	11.678	54.322	11.348	51.924	53.325	53.674	53.304	53.372	11.366	53.781	53.389	53.591	50.64	53.854	52.605	11.413
65	36	7.4284	1.5815	8.942	11.104	170.91	36.947	25.353	1.9823	8.481	8.522	3.4207	7.8117	8.458	8.3882	6.8408	8.648	3.9675	8.6607	6.4139	6.429	8.7532	8.5386	6.6934	6.4227	8.53	8.471	6.4033	6.4801	8.4847	8.5611	6.4075	6.4301	8.7324	8.5259	6.4093	6.4209	8.4833	8.5445	6.426	6.4166	8.5223	8.7601	6.4236	6.4162	8.4828	8.5409	6.4046	6.4198
66	216	0.33052	1.3606	1.3543	7.8979	1.1358	1.3994	1.1336	1.1491	1.1557	1.1857	1.2811	1.2693	1.1519	1.2795	1.1875	1.2829	1.2311	1.1988	1.2189	1.1835	1.253	1.2126	1.2476	1.2175	1.2024	1.2645	1.2289	1.1998	1.1953	1.2204	1.2006	1.2037	1.1914	1.2129	1.2278	1.2451	1.2193	1.2239	1.1886	1.2174	1.2037	1.1955	1.2593	1.2314	1.1922	1.1419	1.2006	1.2237
67	6	1.0361	1.3632	19.618	0.29726	0.38927	4.3545	0.065864	1.6612	0.52032	5.5034	0.42434	5.0417	1.4994	1.8039	1.5776	1.5786	1.6875	1.0993	1.5228	0.36469	1.8893	0.32064	3.9099	0.9795	3.0437	1.6784	1.5838	0.69711	8.3665	0.3973	0.82702	0.34801	4.8005	0.41455	0.33767	2.0676	7.5621	0.42774	0.36713	2.186	5.406	0.40585	1.4632	0.45797	0.72668	0.11037	0.38991	0.3612
68	0.027778	0.0057216	0.083457	0.18877	0.041869	0.034598	0.29351	0.080709	0.56429	0.18537	0.87279	0.188	0.17468	0.18328	0.32831	0.15862	0.87535	0.19699	0.21239	0.82602	0.26755	0.87766	0.87905	3.4712	2.5048	0.18322	0.24893	0.85284	0.87761	0.87823	0.19102	1.1135	0.31585	0.88672	0.18575	0.88955	0.18321	3.1074	0.28784	0.87748	0.87765	0.59838	0.16025	0.87491	0.8771	0.88041	0.36181	1.6572	0.42643
69	7776	276.25	57.204	48.685	59.257	54.23	53.663	60.458	64.161	52.795	54.08	52.909	72.412	49.725	53.872	58.215	65.699	53.654	54.157	63.253	63.801	54.132	54.142	64.236	64.224	54.169	50.143	64.25	64.061	54.249	53.571	64.935	61.829	54.115	54.136	63.426	64.022	52.904	53.869	64.055	65.808	53.612	53.907	63.228	64.053	54.159	54.201	64.87	63.852
70	0.027778	0.93452	0.93372	0.91001	0.15692	0.35666	0.90225	0.29638	0.92451	0.42363	0.25203	0.23373	0.81145	0.26867	0.47168	0.76301	0.74843	0.41293	0.58006	0.14544	0.81991	0.24431	0.49798	0.21819	0.65837	0.24451	0.52201	0.083507	0.84059	0.51112	0.37589	0.12416	0.37317	0.59616	0.80996	0.097266	0.81103	0.66959	0.36035	0.21249	0.84067	0.51037	0.22429	0.12466	0.7528	0.67989	0.4355	0.11858	0.5837
71	36	7.4228	6.8599	1.8581	1.4312	1.3244	1.5695	6.2947	5.4482	1.4699	1.4976	1.5764	1.5837	1.5827	1.5719	3.6347	1.5689	1.8918	2.7306	1.9064	2.6334	1.684	2.3552	1.5621	2.0442	2.4165	1.658	1.9119	2.7358	2.6978	2.2712	2.4813	1.9348	2.5769	2.183	1.9328	1.7866	2.0003	1.9132	2.9396	2.2022	2.3104	2.4582	1.7287	1.9171	2.7645	6.2801	2.0646	1.9274
72	0.16667	3.9203	0.24392	0.43064	0.63461	0.13608	3.3359	0.64436	0.94554	0.12601	0.50873	0.12517	0.24813	0.04174	0.64874	0.1439	0.17649	0.11148	0.045885	0.25045	0.14289	0.78412	0.18441	0.64158	0.19728	0.64769	0.065976	0.46271	0.59661	0.6234	0.040273	0.40359	0.2053	0.73512	0.38002	0.73946	0.54413	0.33352	0.18405	0.15624	0.57061	0.76783	0.30268	0.45319	0.58679	0.7722	0.051805	0.73533	0.13846
73	36	35.973	8.9473	10.008	20.26	43.368	8.3032	9.7475	8.4715	10.158	9.9814	9.4612	9.3447	8.0279	9.3705	7.1998	10.131	8.2048	8.3456	6.5394	7.0945	10.504	1.9591	2.0265	7.1123	9.5811	9.5824	6.8912	7.1923	9.2946	1.8269	7.2135	6.6544	10.414	9.3382	7.1182	1.6392	10.224	9.5692	6.5731	1.8018	9.1972	10.49	7.3057	5.6013	9.4038	3.2022	5.6581	7.1748
74	1	1	1.0827	1.0097	1.0019	1.0815	0.3246	0.99809	1.0091	1.0089	1.0093	0.99992	1.0073	1.0077	0.99927	1.0075	0.99998	0.99803	0.99822	1.0031	0.99858	0.99849	0.99771	1.0085	0.99782	1.0079	0.99827	0.99802	0.9983	0.99874	0.99843	0.99849	0.99879	0.9981	0.99906	0.99851	1.0081	0.99783	0.99844	0.99841	0.99894	0.99815	0.99865	0.99864	0.99784	0.99853	0.99836	0.99985	0.99819
75	1	0.1723	0.030248	0.030454	0.068627	0.037763	0.11072	0.093362	0.087077	0.030328	0.032995	0.030418	0.030755	0.030423	0.030436	0.030998	0.030352	0.032447	0.034934	0.032581	0.030907	0.044688	0.031042	0.032479	0.032857	0.035217	0.030496	0.031401	0.031379	0.031106	0.031239	0.035907	0.034062	0.0344	0.031553	0.031616	0.032949	0.030908	0.030789	0.031421	0.032257	0.0348	0.031963	0.031719	0.03184	0.036485	0.030787	0.035983	0.031771
76	0.16667	0.16654	0.0079017	0.0073123	0.029108	0.0066703	0.030113	0.0068424	0.0066241	0.0080035	0.0068263	0.0066536	0.0066032	0.0065189	0.0064074	0.0069257	0.0070441	0.0068683	0.0067912	0.0069559	0.0069836	0.0067008	0.0069635	0.0067963	0.0066852	0.0066583	0.007002	0.0070274	0.0069291	0.0067201	0.0072984	0.0071571	0.0070068	0.0068768	0.0066588	0.0067027	0.0068408	0.0067091	0.0064142	0.0068816	0.0066696	0.0069138	0.0064921	0.020306	0.0066834	0.0067155	0.006316	0.0068434	0.0069781
77	36	7.4228	36.048	8.7688	7.8322	35.288	6.28	1.6775	8.4395	7.7361	7.2204	6.9264	8.9279	6.9172	6.9546	6.6656	7.4478	7.1332	8.1773	6.4831	6.8887	7.5639	1.42	1.8847	7.4367	7.113	6.9961	6.6396	6.9285	6.8768	1.5828	8.5308	6.6133	7.464	6.9127	8.2169	1.5906	7.4301	6.9704	6.4144	1.7889	6.965	7.4204	7.1237	5.4018	6.8995	2.3697	6.7056	6.9965
78	216	216.16	0.54903	1.8823	2.0545	9.9504	8.6868	12.608	3.1165	45.9	6.41	1.4064	2.6893	6.2197	1.0826	1.2457	1.1247	1.2935	1.1179	45.674	1.3907	4.9153	11.486	8.4072	1.3283	1.8935	6.5969	5.9198	1.095	1.7015	1.2795	48.434	1.8381	11.213	6.1983	23.772	1.3696	7.188	6.2876	11.152	1.4234	6.5145	5.224	24.166	1.3626	7.2166	2.6445	22.7	1.1684
79	0.027778	0.027799	0.14321	0.043996	0.038576	0.53738	0.16083	0.15003	0.031188	0.035632	0.17665	0.062962	0.034573	0.098855	0.13891	0.030926	0.032787	0.14935	0.14241	0.024155	0.024665	0.14363	0.15326	0.025346	0.024211	0.14543	0.13938	0.024386	0.024478	0.14043	0.14254	0.024206	0.024239	0.14429	0.14171	0.024257	0.025426	0.14084	0.14172	0.024289	0.024809	0.1436	0.14696	0.024199	0.024317	0.14015	0.14208	0.024145	0.024288
80	6	1.0354	0.84805	0.21379	0.18649	0.18201	0.18123	0.21843	0.20379	0.18197	0.21795	0.22149	0.1809	0.56647	0.20126	0.19552	0.20396	0.6993	0.18312	0.20199	0.20886	0.19747	0.18523	0.2223	0.18094	0.18136	0.20399	0.19572	0.19146	0.18241	0.81146	0.19976	0.18094	0.20002	0.22336	0.19182	0.18089	0.19708	0.20118	0.18147	0.1814	0.20444	0.19831	0.19371	0.18094	0.20397	0.19778	0.1962	0.1809
81	6	7.0924	6.0335	6.6555	32.973	7.1251	7.016	6.7815	6.7993	6.8983	7.0765	7.092	7.0595	7.0811	7.0725	7.0271	7.0795	7.0306	7.1087	7.0553	6.7866	7.0762	7.0165	7.0717	3.4001	3.8687	7.0794	7.0824	7.0817	7.067	7.0769	7.0832	2.8457	7.0706	7.0766	7.079	7.0297	7.0802	2.2734	7.0798	7.0756	7.0769	2.8535	7.0757	7.0775	7.0786	7.0794	7.0761	6.7582
82	36	1013.6	253.95	25.907	82.245	33.487	211.25	25.83	110.73	120.99	78.1	31.529	37.746	215.14	73.932	38.098	189.98	33.445	9.3444	134.4	99.007	33.985	7.2417	18.977	38.011	101.74	19.048	172.18	83.647	33.406	12.168	160.35	86.711	31.988	8.8651	34.68	103.74	136.66	38.092	35.013	123.9	37.655	13.934	102.74	155.46	34.704	7.2724	112.76	64.541
83	0.0046296	0.022453	0.0046653	0.0046477	0.0025132	0.025034	0.0046685	0.0046652	0.0047683	0.0046516	0.0046546	0.0046655	0.0046497	0.0046531	0.0046665	0.0046379	0.0046586	0.0046634	0.0046582	0.0046365	0.0046688	0.0046566	0.004655	0.0046604	0.0046617	0.0046509	0.0046718	0.0046675	0.0046571	0.0046621	0.0046644	0.0046701	0.0046361	0.0046553	0.0046716	0.0046523	0.0046512	0.0046648	0.0046691	0.0046588	0.0046582	0.0046667	0.0046696	0.004657	0.0046592	0.0046634	0.0046693	0.0046579	0.004656
84	36	1.5305	1.1898	1.3195	1.3142	1.1137	1.2293	1.0768	1.1641	5.8299	1.2921	1.17	1.1533	1.3096	1.2549	1.2235	1.2209	1.1138	1.0756	1.1829	1.0775	1.1333	1.2155	1.0887	1.1721	1.2951	1.2402	1.1253	1.1916	1.2953	3.8616	1.1463	1.0745	1.2532	2.0828	1.0744	1.2665	1.3052	1.1722	1.1649	1.2687	1.2508	1.2329	2.7835	1.2012	1.2973	1.0787	1.1485	1.1655
85	1	0.24373	1.1743	0.2156	1.0993	0.44581	6.3211	4.0749	1.2226	0.19706	3.9085	0.1727	0.80817	0.26348	1.0961	1.0942	0.20043	1.092	1.2548	0.23266	0.23206	1.451	0.88892	3.8667	0.83852	0.86699	0.93051	0.91162	0.33305	0.8369	1.0478	0.24271	1.063	0.86775	4.1674	0.19544	1.1351	0.78139	0.1805	0.25884	4.6485	0.67836	1.1162	0.23681	0.2465	0.84274	1.069	1.1118	0.19693
86	0.16667	3.9173	0.0080253	0.91855	0.80362	0.81247	0.81328	0.72665	0.26796	1.7331	3.392	3.2066	3.2003	2.8868	1.8351	0.97587	1.8155	2.6156	0.46027	2.335	0.23269	1.2683	0.26394	2.3926	2.6694	0.15681	0.41137	1.6153	1.3315	1.6428	0.27877	0.9763	0.42679	0.1733	0.20792	1.63	0.75008	0.28779	1.6615	1.0574	0.33345	0.2291	0.31319	1.5702	0.37906	1.6179	0.12748	2.8386	0.24857
87	6	1.0354	0.05319	0.20913	0.19833	0.20322	0.1829	0.66966	0.20093	0.18267	0.18277	0.20925	0.18279	0.19849	0.20912	0.19893	0.19904	0.20111	0.19939	0.19129	0.20918	0.19959	0.18285	0.52876	0.51754	0.19857	0.20984	0.20931	0.19896	0.20085	0.20253	0.61443	0.20049	0.18287	0.21492	0.19936	0.19858	0.68805	0.20907	0.18894	0.27623	0.62993	0.20908	0.19915	0.20454	0.20172	0.20634	0.2383	0.19985
88	36	30.106	9.2297	36.21	37.995	8.256	35.934	35.954	3.1711	37.693	38.176	37.825	35.778	38.004	35.96	37.729	37.798	35.958	35.959	35.891	36.242	35.964	37.883	37.41	35.945	35.928	38.207	37.802	37.813	35.951	36.551	35.958	35.886	35.947	7.8332	35.966	35.944	38.198	37.691	35.965	35.963	35.938	37.686	35.962	37.77	35.952	37.841	35.88	35.939
89	36	7.4228	35.953	111.36	7.429	34.511	8.3136	7.1601	7.2326	97.405	35.654	10.5	35.935	35.925	7.6987	7.362	13.521	35.877	35.682	8.15	7.2127	35.579	35.564	7.3451	7.3657	35.914	35.92	7.4583	21.833	35.917	35.89	7.8576	7.3595	7.5933	35.548	35.816	7.3113	7.9263	35.566	35.735	7.8905	20.59	35.548	161.78	7.3266	35.127	35.439	8.2893	7.4664
90	1	28.149	5.7581	25.402	27.241	25.131	25.929	26.299	25.535	26.173	26.272	28.052	26.282	26.204	26.458	26.42	26.395	26.34	26.678	26.18	26.121	26.306	26.169	26.191	26.298	26.197	26.236	26.42	26.368	26.221	26.553	26.958	27.799	26.234	26.17	26.372	27.364	26.149	26.371	26.452	26.267	26.276	26.405	26.376	26.327	28.475	26.205	26.439	26.151
91	36	5.2553	0.25246	0.19266	1.3397	0.19358	0.25863	0.23515	0.21267	0.2431	0.22685	1.1116	0.22636	0.20291	0.23622	0.22076	0.21756	0.21326	0.25975	0.2527	0.21584	0.21799	0.23767	0.25236	0.22305	0.2216	0.25342	0.25269	0.21968	0.21729	0.24936	0.25821	0.26759	0.21728	0.24536	0.26169	0.22509	0.21627	0.253	0.25664	0.2162	0.21482	0.25169	0.25745	0.21885	0.23925	0.25944	0.25953	0.22079
92	1	0.99924	0.29281	1.3164	0.75527	5.0138	4.4756	2.8586	1.2747	1.1853	2.3057	1.1818	4.3663	5.1221	1.1811	1.1853	1.1815	4.3182	1.1816	1.1815	1.1816	1.1812	1.1815	3.834	4.5416	4.5222	1.1849	1.1812	1.1842	3.2544	1.1816	1.1811	1.1852	4.4128	4.4986	3.9216	1.1853	1.181	1.1815	3.8006	3.9235	4.2412	1.1811	1.1824	1.1853	4.5189	1.1813	5.4312	3.7388
93	6	7.0924	173.44	1.187	1.0522	1.255	7.0265	6.1443	8.1769	34.147	8.4451	15.645	12.426	36.883	34.217	8.7668	7.254	8.4915	19.525	8.0485	34.427	9.5096	7.4931	7.8842	25.977	40.315	31.888	9.5268	22.448	7.4668	6.7724	7.8969	36.049	7.7976	7.6978	29.409	37.135	7.7449	8.0121	7.9302	33.414	6.0343	34.156	7.6819	34.208	7.8849	7.7883	6.5462	28.315
94	1	1.0119	1.0014	5.7006	0.25519	0.23191	0.23216	4.24	1.1237	0.99969	0.9916	1.0778	0.99231	1.0849	1.0069	0.99991	1.0026	1.0022	1.1163	1.0477	1.1902	1.0815	1.003	1.0063	1.1711	0.99993	1.1308	1.0043	1.0013	1.0023	1.1177	1.0051	1.1114	1.0032	1.1281	1.0056	1.0793	1.1104	0.99862	0.99606	1.0836	1.1693	1.1523	1.001	1.081	1.0023	1.132	1.0337	1.1021
95	0.027778	0.77235	0.9106	0.73127	0.77734	0.88595	0.87709	0.89754	0.15958	0.8389	0.6899	0.83645	0.49353	0.70499	0.1747	0.88285	0.16087	0.69292	0.78984	0.91745	0.18498	0.15959	0.16098	0.57448	0.31498	0.59252	0.15944	0.87767	0.58164	0.16095	0.16448	0.9008	0.28997	0.54802	0.15941	0.26681	0.18927	0.70167	0.15961	0.90742	0.1779	0.20614	0.41539	0.90554	0.17108	0.66188	0.2933	0.90748	0.51817
96	36	1.0844	3.4998	6.0251	7.3579	6.5654	6.2775	6.2801	6.2625	6.5001	6.9986	6.8622	6.3107	6.9433	7.053	6.295	7.2259	6.9027	7.0093	7.1042	7.1848	7.0836	7.0092	7.144	7.0287	6.9946	7.0405	6.5704	7.0243	7.018	6.1341	7.2098	7.0666	6.9698	6.8207	7.0339	6.6689	6.8493	6.6377	6.844	6.5307	6.5339	6.842	6.9286	6.6534	6.9634	6.5892	6.9387	6.9496
97	36	1.0844	1.2796	0.98634	1.1731	0.28257	0.28798	0.58397	0.23409	1.483	0.31258	1.2208	0.3297	0.29113	1.224	1.1063	1.3219	0.33295	1.2085	1.0978	1.3679	1.3624	1.219	0.37616	0.3452	0.35176	1.2214	1.2235	1.3667	0.48874	1.2224	1.2202	1.0971	0.36511	0.32162	0.36767	1.3848	1.3528	1.2225	0.37956	0.40832	0.37702	1.2214	1.2128	1.3529	0.35364	1.223	0.2653	0.42918
98	2.80E+05	21.51	81.291	97.959	316.45	1702.2	83.217	90.567	1779.7	526.38	102.82	410.57	451.82	404.64	379.03	473.3	103.39	398.03	404.92	375.51	383.98	403.47	398.66	401.81	395.82	415.43	398.56	397.65	396.18	402.22	342.81	400.39	402.06	403.25	401.46	390.19	402.86	380.38	403.22	403.08	405.89	390.01	403.09	397.13	385.8	401.19	402.27	397.46	396.93
99	0.027778	0.77235	0.10679	0.11869	0.018062	0.027913	0.032209	0.023873	0.109	0.091268	0.10185	0.08948	0.11604	0.083309	0.52374	0.48731	0.13282	0.096178	0.1255	0.052913	0.14078	0.4973	0.13965	0.12416	0.12273	0.65198	0.48022	0.53977	0.13202	0.25451	0.1249	0.062385	0.11648	0.23621	0.12724	0.13662	0.57552	0.53898	0.13266	0.059683	0.13548	0.54156	0.13269	0.54006	0.13685	0.42213	0.02765	0.12154	0.14422
100	1296	225.72	10.355	47.043	7.7286	9.7706	9.1302	11.58	52.242	9.8704	3.7816	5.648	7.662	8.3766	22.749	6.1003	207.68	12.22	7.1485	9.9147	122.77	54.652	29.216	13.339	12.74	11.97	48.659	5.061	10.377	55.775	50.592	8.16	27.736	42.094	50.678	26.261	34.042	7.3986	38.5	6.409	48.009	34.25	18.078	8.7484	28.46	11.813	28.532	8.8999	12.486
101	36	36.027	36	35.999	36	35.981	35.97	35.985	35.983	35.982	35.984	35.972	35.95	35.972	35.98	33.565	35.971	35.972	35.977	12.432	35.983	35.975	35.971	35.584	12.032	35.973	35.97	11.622	15.07	35.969	35.967	35.887	12.085	35.974	35.968	13.086	12.184	35.972	35.95	13.128	12.121	35.973	35.967	12.866	35.983	35.958	35.967	12.077	12.025
102	0.027778	0.027799	0.90216	0.031509	0.49646	0.033266	0.14042	0.15673	0.03073	0.024252	0.17371	0.052981	0.13996	0.2813	0.26604	0.7861	0.27503	0.2761	0.19053	0.72938	0.30365	0.053386	0.14307	0.26646	0.28449	0.28576	0.32743	0.29743	0.24847	0.30882	0.33175	0.148	0.26657	0.17587	0.25854	0.2973	0.26108	0.3523	0.15376	0.14189	0.29748	0.38392	0.25952	0.28035	0.26477	0.32219	0.14094	0.30517	0.30432
103	0.16667	0.0059345	0.026038	0.023957	0.18466	0.031852	0.031161	0.035587	0.032036	0.03096	0.03265	0.031454	0.032521	0.029154	0.031766	0.031998	0.031522	0.031664	0.032325	0.031603	0.031878	0.031943	0.03352	0.034216	0.03201	0.031964	0.030709	0.032075	0.031729	0.032006	0.031725	0.032517	0.032017	0.032199	0.032027	0.03176	0.032088	0.031231	0.031844	0.032384	0.031939	0.031646	0.031938	0.031353	0.031992	0.031984	0.032173	0.032618	0.03193
104	1	0.03602	0.81553	1.2705	0.17931	0.67187	0.79459	0.036821	2.5511	0.13358	0.10023	0.045937	0.1583	0.13568	0.10501	0.32821	0.18637	0.13426	0.4528	0.12947	0.14553	0.14588	0.13763	0.14411	0.15288	0.1469	0.1108	0.35919	0.15048	1.2779	0.13692	0.13526	0.139	0.31399	0.13854	0.28296	0.15132	0.10794	0.14615	0.14464	0.13852	0.14114	1.2779	0.14403	0.15021	0.14225	0.13765	0.13683	0.15091
105	0.16667	0.80894	0.16694	0.95361	0.95114	0.85082	2.9368	0.96567	0.94955	0.96964	3.7649	0.97022	0.94963	0.97068	0.94973	1.0506	0.98171	1.1973	0.9492	1.0677	3.3345	1.1478	0.95819	3.3706	0.94956	1.0156	1.4869	1.2561	0.958	0.95537	0.95635	0.99889	0.95142	0.95706	2.7595	0.94996	0.94967	1.1392	1.3076	0.95117	0.9506	0.95598	0.99214	1.0839	0.95817	1.106	0.95832	2.4998	0.94964
106	36	35.973	11.404	6.4287	9.003	8.3727	9.3487	9.6713	9.4947	10.037	40.392	10.297	10.069	10.059	10.183	10.029	10.217	10.054	10.045	10.044	10.051	10.287	10.137	10.49	10.207	10.048	10.057	10.44	10.046	10.319	10.05	10.043	10.042	10.289	10.054	10.272	10.046	10.327	10.05	10.203	10.263	10.043	10.025	10.21	10.426	10.383	10.042	10.203	10.042
107	0.0046296	0.12863	0.15326	0.022975	0.030778	0.098266	0.097399	0.020833	0.017217	0.030947	0.021953	0.012435	0.022855	0.0048372	0.004828	0.0053217	0.011296	0.02101	0.05403	0.0050921	0.021658	0.0058608	0.051621	0.015858	0.10514	0.025873	0.0048264	0.024336	0.028143	0.069077	0.020031	0.014055	0.11583	0.020767	0.021784	0.026393	0.10687	0.012923	0.021602	0.10624	0.064096	0.020174	0.022456	0.025365	0.10576	0.015532	0.023104	0.01547	0.10645
108	0.16667	0.034391	0.024245	0.009746	0.034709	0.020039	0.038012	0.025615	0.028651	0.02884	0.029593	0.030688	0.033187	0.030747	0.034798	0.031833	0.028575	0.035993	0.036768	0.046474	0.035272	0.033037	0.80616	0.13208	0.035645	0.055113	0.030395	0.032161	0.030636	0.035997	0.15548	0.035524	0.033184	0.033393	0.035554	0.035073	0.13489	0.028691	0.030814	0.038647	0.13838	0.035949	0.028762	0.030332	0.039395	0.035911	0.10471	0.04483	0.034461
109	216	1.6006	6.5746	2.629	6.5728	6.573	6.5486	6.5024	6.5592	6.5602	6.5584	6.5616	6.5694	6.5714	6.5693	6.567	6.5728	6.5678	6.5643	6.5574	6.5578	6.5523	6.5617	6.5589	6.5591	6.5463	6.5597	6.5589	6.5562	6.558	6.5581	6.5558	6.5562	6.5482	6.5513	6.5525	6.5457	6.5529	6.5557	6.5509	6.5492	6.5581	6.5546	6.5515	6.5475	6.5487	6.5565	6.552	6.553
110	0.16667	0.80832	0.029229	0.15555	0.0322	0.029375	0.1645	0.14092	0.031128	0.034703	0.13217	0.034721	0.15618	0.034685	0.047114	0.033702	0.25381	0.034575	0.036703	0.037388	0.035111	0.034519	0.034382	0.034677	0.034555	0.03417	0.034879	0.034648	0.035468	0.057879	0.040306	0.039235	0.034569	0.034115	0.034615	0.034895	0.034634	0.03676	0.034578	0.034091	0.034419	0.035053	0.034315	0.034646	0.035665	0.034329	0.029229	0.039269	0.034587
111	0.0046296	0.026829	0.024032	0.026506	0.01524	0.12901	0.033629	0.052197	0.0064884	0.026971	0.0051367	0.010832	0.010303	0.026515	0.0085615	0.026505	0.013706	0.0099473	0.026546	0.026509	0.026564	0.026528	0.026433	0.0097494	0.014503	0.02654	0.026433	0.0081266	0.010442	0.010425	0.026457	0.0264	0.026506	0.026551	0.026454	0.010139	0.026538	0.026559	0.0083491	0.010425	0.026557	0.026561	0.026418	0.010683	0.02655	0.010842	0.025868	0.009684	0.026853
112	0.027778	0.65388	0.7798	0.081827	0.58967	0.6308	0.1412	0.65092	0.82345	0.26348	0.13472	0.65109	0.63648	0.65911	0.29455	0.75771	0.13784	0.61008	0.53134	0.15102	0.45959	0.14434	0.14192	0.13808	0.1384	0.6912	0.48128	0.14743	0.13814	0.138	0.6344	0.39377	0.38289	0.14217	0.65361	0.14345	0.6622	0.1405	0.43453	0.13818	0.13783	0.63897	0.78995	0.14411	0.1381	0.14121	0.3351	0.14313	0.29106
113	36	8.7742	8.1639	9.1805	42.5	7.6672	43.078	7.5428	31.801	42.149	41.677	37.481	40.08	42.475	35.721	41.834	41.374	41.738	41.918	42.369	41.742	41.712	41.053	41.666	35.836	41.497	41.725	41.572	41.609	41.397	41.557	41.571	42.365	36.6	41.711	35.884	42.355	41.581	41.465	41.605	41.563	36.038	41.876	41.682	41.784	41.492	41.663	41.585	36.887
114	1296	225.89	11.015	12.121	11.366	10.6	11.568	10.238	11.151	10.118	11.275	10.284	10.899	10.131	10.882	10.158	10.941	10.129	10.904	10.416	11.813	10.129	11.614	10.257	11.522	10.754	10.304	10.842	10.392	10.683	10.165	10.973	10.457	11.038	10.293	11.586	10.267	11.231	10.233	11.369	10.205	10.943	10.215	11.714	10.339	11.133	10.339	10.895	10.384
115	36	0.31581	1.0747	1.3811	1.4622	7.0027	1.6236	4.5307	7.1433	7.1205	7.7826	7.4027	7.3729	7.3495	6.8245	7.2579	7.2584	6.9772	7.297	6.8715	7.1485	7.1921	7.2125	7.3129	7.0931	7.3258	7.3227	7.1444	6.9557	7.2259	7.0984	7.2957	7.0348	7.2472	7.3445	7.3535	7.2464	7.3207	7.0108	7.2214	7.256	7.1555	7.3625	7.1942	7.1371	1.5499	7.2814	7.3221	7.1132
116	216	216	12.218	81.415	204.43	38.145	47.599	10.048	46.117	64.363	215.68	49.044	207.58	215.54	13.86	94.079	211.48	97.04	44.844	214.34	50.854	193.65	213.59	77.908	44.848	215.52	213.77	93.843	214.12	65.622	212.01	206.39	208.44	20.065	215.58	9.6967	215.6	212.29	214.37	209	212.94	45.389	84.592	210.08	214.32	213.41	48.733	205.34	44.885
117	0.16667	0.81708	0.70119	0.14434	0.54256	0.11825	0.12332	0.096747	0.19741	0.028364	0.14438	0.11972	0.19248	0.12392	0.66004	0.10561	0.19494	0.1279	0.10945	0.040711	0.47884	0.23496	0.54572	0.085426	0.3048	0.10374	0.3631	0.12711	0.1276	0.21753	0.28102	0.068394	0.19284	0.12879	0.28559	0.19767	0.38473	0.10451	0.51564	0.079428	0.1982	0.29938	0.14643	0.051951	0.50083	0.10096	0.12771	0.028591	0.15008
118	6	1.0474	0.94955	0.15802	0.33234	0.1901	0.24067	1.2513	0.89634	0.21141	1.9549	0.20937	0.21233	0.20326	0.1969	0.21327	0.76314	0.21104	0.1992	0.22416	0.21026	0.2152	0.21202	0.21629	0.21177	0.21634	0.2099	0.21171	0.21663	0.21225	0.24942	0.19815	0.21442	0.20862	0.21763	0.21236	0.26159	0.22418	0.21527	0.21218	0.21649	0.20622	0.21341	0.21208	0.21656	0.20975	0.21533	0.21187	0.22127
119	1	0.83541	0.98914	0.9468	0.93431	0.98742	0.93244	0.98909	0.98767	0.99355	0.98996	0.99005	0.99408	0.99221	0.98759	0.99572	0.98851	0.98878	0.98787	0.9873	0.98853	0.98714	0.98841	0.9894	0.98727	0.99438	0.98837	0.98828	0.98898	0.98744	0.99068	0.98722	0.98736	0.9874	0.98996	0.98759	0.99482	0.98837	0.98835	0.9886	0.98745	0.98734	0.9935	0.98757	0.98836	0.98721	0.98942	0.98748	0.98789
120	0.027778	0.78071	3.7858	0.80708	0.93738	3.1665	0.18367	0.048629	0.64181	2.01	0.24216	3.4216	2.6141	0.78246	0.93705	3.1217	0.88897	1.2414	3.4518	0.86024	1.0724	0.63862	0.88648	0.16285	2.8717	0.72087	3.5034	0.76685	0.75464	0.7239	2.9191	0.75652	0.15295	0.79762	0.1806	0.92771	0.82682	1.4886	0.75534	2.9172	0.18691	0.79469	0.84606	1.1083	0.7919	0.64143	2.5843	0.16304	4.0817
121	6	1.0474	28.904	0.75504	0.18398	2.2633	1.0609	1.1332	5.8812	3.0016	1.1687	1.0887	1.2899	1.0206	3.6202	0.60259	0.68305	0.74323	1.715	0.84711	3.5772	5.0689	0.52544	1.1476	1.1852	4.913	1.2957	0.92724	2.323	1.106	0.20771	1.0009	5.1346	1.1444	0.21312	6.3878	5.4769	0.49293	0.21462	1.2336	5.4713	0.43836	0.98779	1.1527	3.9055	1.1146	1.0171	1.164	6.276
122	36	1.0695	3.4255	1.1896	0.55546	2.1931	0.9346	0.96577	2.1328	0.95107	0.92564	0.92639	0.93389	1.8675	0.97753	0.93703	2.0903	1.6411	2.1213	1.0091	2.9116	1.8408	0.93496	1.4877	2.836	1.7683	2.7303	0.9298	1.8076	2.2049	2.1211	2.887	1.9158	0.9294	2.4599	1.095	1.4081	2.2298	0.92664	0.93715	1.8067	2.927	1.8134	1.3401	1.359	2.2073	2.2348	1.8954	1.9145
123	216	7.6853	202.83	32.863	43.129	19.928	184.66	8.8154	24.341	25.061	46.622	35.027	44.856	42.78	43.982	39.376	41.045	33.004	35.166	36.906	43.621	33.558	32.938	39.923	40.953	43.097	39.838	41.349	40.589	38.284	36.192	41.057	38.305	39.897	40.447	41.178	46.108	40.376	40.327	40.828	42.537	40.502	42.606	39.925	42.533	35.017	39.397	41.136	42.468
124	0.0046296	0.75482	0.7416	0.15118	0.72411	0.18198	0.26809	0.17717	0.21648	0.17733	0.1802	0.17719	0.2026	0.17487	0.18528	0.17545	0.25681	0.17705	0.22817	0.17621	0.18312	0.17728	0.1598	0.17713	0.17648	0.16008	0.17645	0.17458	0.20657	0.1625	0.17696	0.16403	0.17717	0.16022	0.17701	0.16139	0.17757	0.15981	0.17849	0.15826	0.17709	0.16025	0.1776	0.16047	0.21984	0.15806	0.17681	0.16027	0.17701
125	1	1.0008	0.92912	0.079173	0.21955	0.048208	0.17911	0.058939	0.18391	0.12011	0.20704	0.1859	0.20616	0.060037	0.20794	0.06	0.20675	0.17784	0.1843	0.087144	0.18401	0.18555	0.18549	0.20687	0.20439	0.18422	0.18456	0.19785	0.20647	0.20671	0.18477	0.19056	0.18449	0.17075	0.18502	0.2174	0.18421	0.18375	0.20888	0.20672	0.18417	0.18394	0.18537	0.19178	0.18415	0.20642	0.18911	0.20679	0.18369
126	36	1.0825	1.0724	1.0813	1.0726	1.0719	1.0719	1.0722	1.0726	1.0777	1.0718	1.0718	1.0799	1.0744	1.072	1.0802	1.0721	1.0748	1.0725	1.0721	1.072	1.0719	1.0719	1.0718	1.0721	1.2242	1.1291	1.0719	1.0725	1.072	1.0745	1.0718	1.0718	1.4847	1.0719	1.0719	1.0798	1.0719	1.072	2.187	1.0719	1.0719	1.0774	1.4787	1.0719	1.0718	1.0731	1.0719	1.0719
127	0.027778	4.4838	0.82323	4.6816	0.9058	0.89342	1.0022	0.9265	0.92025	0.9223	0.93376	0.91906	1.0008	0.99949	1.0105	0.86994	0.74912	0.55746	0.91332	0.1934	0.53747	0.63074	0.22228	0.43272	0.92255	0.90729	0.97132	0.88556	0.44976	0.51044	0.91243	0.18579	0.46569	0.62952	0.91905	0.91308	0.91307	0.90971	0.87535	0.64804	0.92385	0.91433	0.91097	0.86225	0.37402	0.70009	0.9197	0.65526	0.9259
128	1296	46.029	38.596	256.78	225.48	203.01	220.07	219.76	236.48	194.47	219.72	179.62	212.53	210	219.7	206.33	219.73	214.05	211.09	219.41	219.29	219.19	219.65	219.79	211.01	215.56	219.75	219.5	206.77	209.66	211.01	219.66	219.63	219.33	219.62	219.67	211.78	219.65	219.78	205.5	211.98	219.24	219.7	219.64	211.87	219.06	212.56	219.36	210.66
129	36	7.4171	1.1049	1.0891	6.1169	2.1645	1.5039	5.6885	1.3037	1.4233	1.4128	1.7821	1.4294	5.5848	4.3703	1.3406	1.5601	5.5287	1.5239	1.4345	2.0442	1.2531	1.4782	1.4295	0.57245	1.4265	4.2434	0.48617	2.5582	1.4244	1.5271	0.61131	1.6287	1.4228	1.4966	0.59613	0.49683	1.4215	1.4817	0.59741	0.53091	4.6243	1.4985	0.542	0.5274	1.4232	1.5081	1.4762	1.2096
130	6	34.433	0.27214	1.0676	1.2758	1.4898	8.5825	1.6451	1.6071	1.8876	2.9975	1.4136	1.4855	1.8204	1.5977	1.5021	1.596	1.4618	1.5597	1.4645	1.532	1.4753	1.5071	1.4763	1.4967	1.7738	1.5031	1.4668	1.4967	1.4711	1.504	1.4678	1.4908	1.4686	1.8647	1.4747	1.8046	1.4773	1.4979	1.4699	1.5294	1.4751	1.4842	1.47	1.4732	1.4787	1.5054	1.4716	1.4968
131	1	0.1723	0.17229	0.17279	0.17314	0.1729	0.17303	0.17254	0.1723	0.17239	0.1723	0.1723	0.17236	0.1723	0.1723	0.1723	0.1723	0.1723	0.17238	0.17237	0.17229	0.17229	0.17236	0.17229	0.1723	0.17229	0.1723	0.1723	0.1723	0.1723	0.1723	0.17238	0.1723	0.1723	0.1723	0.17229	0.1723	0.17229	0.1723	0.1723	0.1723	0.1723	0.1723	0.1723	0.1723	0.1723	0.17239	0.1723	0.1723
132	0.0046296	0.026829	0.02403	0.025275	0.08026	0.080949	0.023917	0.023156	0.024543	0.023168	0.024727	0.02383	0.023806	0.023807	0.023979	0.023827	0.02327	0.02415	0.023781	0.023785	0.023176	0.024361	0.024341	0.023824	0.023825	0.024235	0.024346	0.023867	0.023826	0.024306	0.024304	0.023874	0.023828	0.023184	0.024358	0.023842	0.023821	0.024465	0.024363	0.02383	0.023794	0.024362	0.024362	0.023873	0.023785	0.024366	0.024326	0.023876	0.023817
133	0.16667	0.029439	0.033882	0.029083	0.03513	0.029072	0.029156	0.034066	0.03233	0.031443	0.029166	0.034045	0.032172	0.029172	0.03302	0.029112	0.029156	0.029182	0.029158	0.029183	0.029153	0.029204	0.029158	0.029197	0.032784	0.029125	0.029182	0.029156	0.029185	0.02916	0.029171	0.029155	0.029183	0.031292	0.029117	0.032975	0.029125	0.029157	0.029183	0.029157	0.029206	0.031812	0.029108	0.029158	0.029206	0.029156	0.029184	0.029158	0.033395
134	0.16667	0.13912	0.017218	0.022394	0.39775	0.0071676	0.0025264	0.0076665	0.003161	0.00079677	0.059054	0.050094	0.041173	0.015015	0.0031902	0.00041993	0.0013341	0.017177	0.012224	0.002786	0.0010999	0.008741	0.00079418	0.011597	0.0024303	0.0046041	0.0002383	0.0031138	0.0042372	0.0039238	0.0012585	0.0078872	0.0086632	0.0010748	0.006653	0.0097367	0.0015051	0.00022245	0.0015608	0.0069913	0.0157	0.00098805	0.00032702	0.0039711	0.0042131	0.015746	0.0023834	0.0099328	0.0009904
135	1296	266.81	16.742	45.739	39.211	11.901	39.179	39.101	38.699	39.118	39.341	39.187	39.112	39.688	38.717	39.636	39.201	39.639	39.529	39.603	39.281	39.604	39.565	39.6	39.198	39.674	39.599	39.599	39.602	39.637	39.637	39.608	39.579	39.143	39.507	39.132	39.724	39.585	39.557	39.647	39.637	39.128	39.603	39.608	39.582	39.555	39.638	39.621	39.194
136	0.16667	0.19915	0.99552	0.72766	0.43273	0.40484	0.35549	5.7623	0.74009	1.2621	0.74342	1.767	1.2168	3.5777	0.41449	4.8166	1.2535	0.93891	0.12242	3.308	7.2044	4.7285	1.5628	2.3124	1.5173	12.148	0.50594	1.5462	4.7859	4.1285	0.31868	2.4199	1.6305	13.972	2.5339	3.2285	1.2287	6.6525	0.25195	3.4776	2.9924	1.9784	0.27218	3.7172	1.3391	2.4041	0.24337	1.7045	2.0664
137	216	1.6018	0.88919	1.167	5.0667	0.92976	5.4489	1.0348	5.2457	5.8054	1.1105	5.8085	5.2147	5.3899	4.6933	5.1573	4.8834	5.0353	5.4168	5.3481	5.0189	5.2437	5.1377	4.9304	5.4341	5.1298	4.738	4.876	5.4548	5.1922	4.9202	1.1761	5.1811	5.2598	4.8244	2.6519	5.5434	4.8124	4.6781	5.3644	5.2356	4.8236	4.848	4.8873	1.6597	4.9672	4.8822	5.2587	5.4014
138	1	4.8536	27.284	5.2355	5.0075	5.7926	5.7913	5.2313	5.773	5.7926	5.7233	5.7266	5.7861	5.7872	5.7877	5.7855	5.4943	5.065	5.7842	5.7138	3.5964	5.7825	5.1982	5.7759	5.7701	5.7645	5.7794	5.7851	5.7833	5.5642	5.7193	5.7228	5.7787	5.7749	5.7185	5.7893	5.7864	5.7743	5.785	5.7869	5.7743	5.738	5.7798	5.7866	5.7126	5.716	5.7189	5.7816	5.7077
139	0.16667	5.5929	0.18449	0.55708	0.45338	1.089	1.3741	0.85643	0.96099	1.3837	0.88806	0.92287	0.7982	0.64797	0.95678	0.84941	0.91667	0.70353	0.86295	0.90412	0.99113	0.92988	0.98782	0.9324	0.99151	0.88732	0.92447	1.0048	0.93382	0.93934	0.68104	0.97224	0.90148	1.0039	0.93063	1.3965	0.91258	0.97386	0.9466	0.9965	0.83788	0.94821	0.9414	1.0037	0.91312	0.97489	0.92743	1.0476	0.90063
140	0.027778	0.16134	3.5767	4.2664	1.9466	3.5554	3.7482	3.5928	3.6146	3.6206	3.6272	3.6352	3.6053	4.2457	3.6093	3.6922	3.7097	4.2688	4.0477	3.6634	3.6064	3.5909	3.6056	3.6084	3.6003	3.5956	3.6007	3.5957	3.6373	3.6347	4.3076	3.6163	3.6079	3.5918	3.6657	3.614	3.5989	3.5939	3.5888	3.6216	3.6819	3.6821	3.5923	3.6037	3.6269	3.5948	3.6539	3.6016	3.5955
141	0.027778	0.65322	0.1584	0.054489	0.64604	0.15795	0.13236	0.15745	0.15514	0.15651	0.15807	0.13309	0.14206	0.15045	0.13474	0.14465	0.13606	0.13882	0.14412	0.14721	0.14526	0.13655	0.14853	0.13815	0.141	0.14339	0.13577	0.13906	0.14462	0.14426	0.14135	0.14886	0.14208	0.15019	0.14155	0.13946	0.1379	0.14106	0.14045	0.14971	0.14141	0.14227	0.14306	0.13714	0.14219	0.14425	0.15726	0.1427	0.13948
142	0.027778	0.16138	0.78451	0.13529	0.16557	0.18577	0.18502	0.1545	0.18172	0.1852	0.17452	0.15397	0.16327	0.17775	0.15467	0.16354	0.17979	0.16438	0.18225	0.18138	0.17327	0.18614	0.18217	0.18207	0.19237	0.19284	0.17624	0.17561	0.16314	0.18772	0.18233	0.17992	0.16731	0.18502	0.18236	0.18226	0.19224	0.18763	0.16603	0.15548	0.19203	0.18404	0.18223	0.17889	0.18119	0.17611	0.18222	0.18222	0.18015
143	36	1.072	1.2604	4.8412	5.8218	5.666	5.0034	5.0503	5.6298	6.1132	6.1429	5.1586	5.5601	5.4533	5.2965	5.6486	5.2936	6.1201	5.297	5.7766	6.0452	5.7316	5.9818	5.5683	5.9179	5.6439	5.7669	5.9777	5.5238	5.7077	6.0194	6.0415	5.9286	5.9745	5.8585	5.9574	5.9364	5.6718	5.6787	5.7679	5.7124	6.0455	5.9658	5.9056	5.9564	5.5914	5.7241	6.0437	6.0974
144	6	7.1638	7.6909	7.1509	32.923	34.34	7.7161	1.5592	1.6893	10.472	7.7651	1.7685	34.344	7.7545	7.2481	34.52	33.769	34.272	33.657	34.492	34.348	34.605	34.383	7.9192	7.2249	34.715	34.319	34.273	34.257	34.145	33.798	33.842	10.003	7.4808	7.7853	7.2584	34.612	34.161	34.261	34.149	8.9734	7.2879	34.436	34.394	34.221	34.267	34.155	7.6381	7.2461
145	0.16667	0.16667	0.16657	0.14016	0.23475	0.18144	0.90406	0.94221	0.69888	0.22162	0.21393	0.49998	0.21168	1.0583	0.95776	0.21137	0.21442	0.21099	0.93222	0.21165	0.21364	0.2116	0.2229	0.21936	0.8987	0.937	0.93942	0.21221	0.2116	0.21155	0.81646	0.21164	0.2115	0.21202	1.0066	0.93744	0.9057	0.21228	0.21183	0.2113	0.89547	0.90858	0.92932	0.21165	0.21182	0.21203	0.98681	0.21159	0.94831
146	36	30.106	6.284	6.3004	1.579	6.7492	6.2433	5.5665	1.7284	1.9011	6.2462	6.2835	2.0369	6.2783	6.6261	6.5358	6.2728	6.2779	6.5545	6.2827	6.2728	6.6855	6.274	6.2627	6.2781	6.285	6.2763	6.4924	6.2787	6.6389	6.2728	6.2793	6.2782	6.5381	6.2752	6.2753	6.278	6.2833	6.2765	6.2796	6.2876	6.2832	6.5247	6.2781	6.2759	6.2874	6.2769	6.2809	6.2779
147	36	1.0811	0.24933	0.56223	0.28895	4.8667	1.2197	0.67681	1.1997	1.8802	0.22227	0.24482	1.0778	0.6562	0.4829	0.6782	0.21635	0.22053	0.21619	0.45816	0.21342	0.24623	0.25072	0.22374	1.0942	0.26305	0.21975	0.23261	0.22254	0.23299	0.21296	0.21429	0.2215	1.1384	0.2163	1.0849	0.26079	0.2552	0.19586	0.23455	0.25878	0.21665	0.22171	0.24835	0.25938	0.22943	0.22331	0.2307	0.56432
148	0.027778	0.65339	0.028022	0.58242	0.78567	0.72461	0.6736	0.76774	0.66025	0.76398	0.67018	0.83325	0.13855	0.74405	0.75476	0.7652	0.7307	0.76694	0.77176	0.74777	0.76709	0.76782	0.77803	0.77555	0.76669	0.34462	0.77636	0.76689	0.77061	0.72078	0.75518	0.76539	0.76685	0.7672	0.72658	0.76732	0.66629	0.7477	0.76651	0.76692	0.72488	0.75037	0.71457	0.76737	0.76613	0.77189	0.76618	0.75275	0.76697
149	36	6.2699	0.19005	1.0331	0.19187	0.23733	0.48191	1.0378	0.19049	0.21166	0.23635	0.23408	0.38239	1.1018	0.36609	1.0239	0.31671	1.0239	0.21448	1.042	0.19948	0.24406	0.2186	0.22687	0.21759	1.0448	1.2237	0.21638	0.19782	1.05	0.94184	1.0495	0.19384	0.81751	0.21712	0.21924	0.21738	1.2206	0.20777	0.2176	1.0497	1.05	0.21761	0.21741	0.19789	0.53915	0.21801	1.0414	0.21752
150	0.16667	0.16865	3.3763	0.18034	0.17016	0.16989	0.7935	0.72686	1.0406	0.63171	0.81271	0.88662	0.17602	3.7173	0.92847	0.7984	0.79816	0.79288	0.79769	0.79719	0.80744	0.79379	0.8128	0.79422	0.92569	0.70932	3.529	0.79545	0.79272	0.79469	0.80366	0.79678	0.79912	0.14181	0.7954	0.92073	0.79912	2.6679	0.79516	0.38922	0.79897	0.92369	0.79547	0.6109	0.79795	0.79452	0.18446	0.79609	0.91799
151	6	1.2371	5.0693	2.6286	5.0219	5.9466	5.0706	1.2528	5.6672	2.2889	5.1311	5.0472	5.6233	5.0643	5.6685	5.0984	5.125	5.1024	5.1004	5.1069	5.0756	5.0965	5.0623	5.134	5.0693	5.5958	5.07	5.4376	5.1188	5.0968	5.0659	5.6744	5.0625	5.0653	5.0634	5.684	5.0604	5.0593	5.1587	5.6934	5.0554	5.0598	5.1864	5.7112	5.0646	5.0877	5.0633	5.064	5.0626
152	6	1.2371	28.171	7.1805	5.1837	10.845	3.2391	7.8639	4.3827	4.9467	5.7184	4.9744	27.899	5.6922	4.9223	5.4498	5.1603	5.1463	27.193	1.0833	5.5144	4.3992	5.2952	4.6544	4.5749	10.525	4.9148	5.0231	5.0431	5.292	5.242	4.6928	5.0014	4.6367	5.3496	4.6566	5.6713	5.1172	5.0225	5.0291	5.7155	4.6701	5.3592	5.0269	4.9111	5.0674	24.05	1.0827	4.9958
153	36	0.2637	0.27783	3.0147	0.24588	0.13655	1.1982	0.061431	0.051519	0.061678	1.3472	0.058168	0.24531	0.06345	0.065136	0.84596	1.3748	0.34816	0.32434	0.54243	0.072162	0.30853	0.32262	0.59002	0.061808	0.093705	0.066624	0.25953	0.20583	1.3857	0.43658	0.43512	0.097588	1.3341	0.29852	0.055552	0.10266	0.33452	0.29775	0.49182	0.2162	0.41675	0.068138	0.31153	0.26687	1.3824	0.36127	0.36108	0.093319
154	0.16667	0.041093	0.19805	0.22516	0.1674	0.050014	0.96561	1.2432	0.25633	0.1695	0.81174	0.47937	0.16481	0.9642	0.16734	0.23216	0.17191	0.23521	0.19782	0.19995	0.17485	0.37563	0.1952	0.95621	0.25534	0.20866	0.21399	0.20333	0.21871	0.2285	0.22786	0.20169	0.90035	0.17116	0.95165	0.19825	0.22496	0.19994	0.20631	0.22036	0.94935	0.17061	0.20394	0.20432	0.21551	0.20834	0.23157	0.92533	0.19872
155	36	30.432	1.1207	26.679	49.966	8.9335	34.783	2.2504	30.079	9.9179	30.266	5.6571	8.7073	30.355	7.8084	16.515	5.5343	5.4063	12.409	6.4662	6.7239	7.0299	6.2874	7.3348	6.3466	9.3843	6.2363	8.7214	10.515	6.1765	5.495	8.7151	7.0279	7.3073	11.196	9.2953	9.0184	6.7169	13.427	14.03	6.8191	5.8042	7.8062	7.8165	9.4307	5.7035	2.2676	31.557	8.0076
156	6	34.346	1.3157	1.0699	1.317	1.3478	2.2166	1.2721	7.9737	1.0572	1.272	1.1003	1.3398	1.2798	6.6503	1.383	1.796	1.2797	1.4495	7.2268	1.3003	1.4777	1.291	1.3644	1.3031	1.3085	1.2883	5.6339	1.5344	1.2848	1.2803	6.4944	1.2826	1.2831	1.2809	1.4331	1.2799	1.2803	2.2287	1.4076	1.28	1.3406	2.9969	6.2584	1.2829	1.2795	1.279	5.9878	1.2794
157	1296	267.02	51.802	51.624	14.457	22.897	251.79	247.65	246.68	73.51	249.24	57.58	181.69	142.89	248.88	106.29	245.83	216.15	137.17	251.5	246.27	249.98	251.13	247.76	134.98	241.53	250.63	249.2	96.589	150.7	149.91	248.2	251.3	251.29	250.67	249.91	143.95	250.97	250.91	101.83	148.58	250.11	239.4	251.29	156.54	250.59	161.44	249.07	139.46
158	1	5.7995	5.7929	5.7975	5.7908	5.795	5.8077	5.7999	5.8114	5.7903	5.8033	5.7979	5.8007	5.7982	5.8069	5.7996	5.8071	5.7994	5.8011	5.8008	5.8057	5.8008	5.8007	5.7997	5.7996	5.7998	5.8008	5.8006	5.8001	5.7996	5.7996	5.8008	5.8005	5.8008	5.8005	5.8008	5.7996	5.8008	5.8006	5.7996	5.7995	5.8008	5.8008	5.8008	5.8002	5.8008	5.7996	5.8008	5.788
159	0.027778	0.0047882	0.027548	0.027535	0.11365	0.098315	0.028086	0.027847	0.027794	0.11972	0.027752	0.028583	0.027774	0.027798	0.084993	0.081508	0.098426	0.027775	0.086097	0.10167	0.10886	0.045322	0.10246	0.027919	0.087835	0.099069	0.10039	0.027981	0.028991	0.027761	0.084738	0.029812	0.027831	0.086719	0.027988	0.027588	0.086805	0.11313	0.027891	0.027779	0.027798	0.086475	0.088207	0.027798	0.08672	0.027762	0.082196	0.027783	0.099491
160	216	216	45.145	221.24	8.0415	175.55	69.524	185.43	142.52	186.52	163.89	186.59	31.362	188.81	41.982	186.9	116.31	40.072	129.12	187.41	163.1	45.207	186.52	186.6	187.41	186.62	187.15	181.65	159.22	48.023	186.53	182.68	186.4	47.437	186.52	185.42	185.97	186.48	185.19	40.692	186.45	186.48	185.93	186.37	150.19	46.919	186.74	186.7	186.56
161	216	1.3241	1.4356	0.42027	1.3054	1.3261	0.21568	0.35804	0.29258	0.22541	0.36354	0.30079	0.39568	0.31058	0.29071	0.2929	0.30429	0.28926	0.28704	0.30236	0.27863	0.29804	0.31475	0.297	0.27898	0.34243	0.29981	0.27533	0.29398	0.29261	0.2996	0.28532	0.29164	0.31071	0.28997	0.19913	0.30414	0.28544	0.29194	0.28145	0.32403	0.28337	0.29247	0.27678	0.30418	0.28399	0.32231	0.26361	0.29405
162	36	7.5204	36.039	35.979	36.203	36.012	36.025	35.802	35.744	36.021	36.037	35.973	8.191	35.979	27.902	36.006	19.073	35.998	35.668	35.767	35.992	35.951	36.122	35.758	36.009	35.992	36.08	35.978	36.052	21.243	36.059	31.264	35.985	36.057	36.078	35.806	36.021	36.053	36.03	35.831	36.02	35.991	36.057	35.822	36.05	35.952	36.087	31.428	36.018
163	216	215.67	168.5	214.37	37.963	37.376	179.15	185.29	169.15	37.42	169.73	167.09	37.397	174.33	38.134	37.838	37.762	37.679	37.422	37.485	37.687	37.693	37.563	163.97	37.527	37.333	37.864	37.954	37.46	37.487	37.488	37.815	130.66	37.766	167.79	37.824	37.459	37.677	37.889	37.512	142.65	37.81	37.808	37.834	37.473	37.665	37.524	167.31	37.336
164	36	7.4228	21.82	35.956	56.458	15.999	35.131	6.5998	7.4237	7.4256	35.948	6.6582	28.588	7.4406	7.4264	35.958	35.822	35.882	12.491	35.958	7.176	8.2509	35.671	35.929	6.3543	7.4267	7.3046	25.465	11.024	35.934	35.892	35.895	7.301	35.656	35.797	6.5466	7.4267	35.212	34.591	34.189	7.4444	35.703	7.5013	35.925	7.138	35.809	33.402	35.955	6.4288
165	216	0.22884	1.1312	1.0552	1.1792	0.52768	1.254	1.1565	1.0911	1.1113	1.0249	1.0737	1.0427	1.0405	1.0954	1.203	1.043	1.0587	1.1223	1.106	1.046	1.1005	1.041	1.0293	1.0388	1.0489	1.0372	1.0268	1.0529	1.0475	1.0494	1.116	1.0502	1.0507	1.0381	1.0473	1.0441	1.0398	1.0303	1.0511	1.0452	1.0604	1.0504	1.0384	1.0328	1.061	1.0364	1.0461	1.0403
166	1296	46.042	1.3979	1.3323	1.8277	1.429	1.5304	1.7111	1.3654	1.2379	2.0232	1.5233	7.7495	1.6208	2.4437	1.4416	1.5669	1.7124	1.5071	1.8984	1.6214	1.5752	7.1003	1.5158	1.538	2.4237	1.3655	1.3601	1.5389	1.7671	1.5293	1.5639	1.5254	1.5741	1.5265	1.4846	1.334	1.4368	1.4373	1.7104	1.5938	1.7721	1.2654	1.3472	1.4021	1.8958	1.5243	1.5218	1.588
167	36	5.2553	7.2209	35.197	33.975	29.226	35.588	28.33	8.0794	35.533	35.591	34.551	33.222	35.595	7.1651	32.82	26.32	35.587	31.363	29.256	35.048	32.52	35.503	35.281	35.555	34.337	35.242	8.0712	29.765	35.554	35.457	7.2469	35.492	35.59	35.549	32.937	35.498	35.511	20.365	32.315	35.556	35.592	15.147	7.2581	35.5	35.405	35.48	35.573	35.581
168	6	0.25528	0.27745	0.18418	0.50828	0.095107	1.1783	0.21006	0.10393	0.080714	0.067487	0.17798	0.045374	0.044364	0.044195	0.051068	0.090453	0.044767	0.22324	0.20682	0.049066	0.37226	0.22072	0.20931	0.7922	0.20459	0.083154	0.10164	0.046476	0.12257	0.21676	0.17471	0.042639	0.11281	0.21494	0.66625	0.21183	0.11764	0.049085	0.047319	0.21001	0.064991	0.20234	0.14976	0.061549	0.052326	0.21539	0.20893	0.14767
169	1	5.733	5.6893	1.0023	3.9763	1.2589	0.89343	0.92496	4.9237	4.726	1.6327	5.5667	5.4921	1.0935	0.97691	1.9393	4.64	4.7683	1.1419	0.91653	4.6272	4.6094	0.97064	0.97859	5.4263	5.4619	1.0127	1.0159	5.446	5.3004	1.141	0.9762	1.0596	4.5904	5.0299	0.95725	1.1604	4.5912	4.7186	1.1504	2.4727	4.5901	3.7408	0.9634	4.2537	4.4809	1.2532	1.0157	5.4383
170	7776	276.46	64.681	41.514	12.395	44.895	11.967	44.631	11.585	45.348	11.949	44.662	12.371	44.708	15.434	44.831	10.795	44.819	14.347	44.888	10.248	44.807	44.808	44.795	18.306	44.276	41.987	44.79	10.401	44.013	44.821	44.733	10.241	44.56	26.457	44.786	43.585	44.767	23.076	44.732	10.299	44.753	44.727	44.774	10.245	44.825	16.482	44.655	10.194
171	1	1.1949	1.0037	4.3974	5.1254	1.0898	2.4881	4.1201	1.0943	4.2452	4.3626	4.4316	3.4146	4.3008	1.1051	1.1154	4.5162	3.9693	1.0986	4.1241	4.2791	2.7313	4.8347	4.188	4.376	6.0002	4.3774	1.1325	6.1097	1.8236	4.3488	4.0601	6.0113	3.8291	4.3878	4.1716	5.9871	6.1271	4.3946	4.2047	5.9808	6.0703	1.0736	4.1905	6.0513	6.0862	4.3789	4.1261	4.2293
172	0.027778	0.0057275	0.0048631	0.0062782	0.0054842	0.0054625	0.012222	0.0055496	0.0055312	0.0055982	0.0060298	0.0057379	0.0057073	0.0056947	0.0083932	0.0057146	0.0057381	0.0057041	0.0057024	0.005708	0.0057158	0.0057322	0.0057296	0.0057496	0.005716	0.0057032	0.0057214	0.0057858	0.0057171	0.0057342	0.0057159	0.0057169	0.0057039	0.0057276	0.0057515	0.0057267	0.0057046	0.0057259	0.0057204	0.0057201	0.0057685	0.005709	0.0057306	0.0057093	0.0057874	0.0057345	0.0057199	0.0057314	0.0057062
173	36	7.4228	1.7109	21.455	8.0225	48.635	43.17	8.0825	29.182	203.34	29.827	30.384	26.121	29.385	27.649	31.578	29.623	31.398	31.645	30.263	33.341	30.663	29.281	30.983	32.471	29.085	26.921	32.766	31.856	31.006	27.133	31.745	31.958	32.79	27.862	45.589	30.881	31.8	26.912	33.63	28.021	31.793	26.966	34.226	31.064	31.81	24.785	34.309	31.878
174	6	5.9954	0.96746	14.351	1.1065	1.8182	0.96142	1.4932	0.9445	1.2546	0.9464	1.4604	0.90703	1.2832	0.93853	1.7734	0.94515	1.6348	0.93036	1.2617	0.94854	0.94472	0.94605	0.93384	0.94318	0.93463	1.0219	1.3088	0.9454	0.94432	1.0045	0.94672	0.9458	0.94461	0.964	0.95329	0.94545	0.96873	0.94937	0.94561	0.94522	0.95402	0.94963	1.4089	0.94562	0.94104	0.94457	0.94394	0.94816
175	36	36.446	36.029	36.363	36.033	36.061	36.066	36.057	36.073	36.063	36.018	36.029	36.072	36.064	36.067	36.076	36.04	36.076	36.061	36.071	36.056	36.066	36.02	36.044	36.071	36.061	36.073	36.044	36.065	36.071	36.052	36.065	36.065	36.065	36.055	36.069	36.066	36.011	36.05	36.071	36.069	36.068	36.047	36.066	36.067	36.065	36.033	36.067	36.059
176	36	30.455	9.6192	1.425	1.5916	5.2562	7.6022	8.0307	1.3784	7.403	7.39	7.8227	6.5885	1.7816	1.8926	1.6264	8.1194	1.7656	1.5508	1.4377	2.5701	1.5491	33.441	1.7402	1.5776	1.5544	8.4149	8.2643	8.2986	1.7992	3.7088	5.5937	1.7559	7.4763	8.0169	1.7555	1.3681	8.4722	8.4414	6.0982	1.7593	1.74	7.9481	1.7652	7.8556	1.8292	34.667	1.5716	1.6816
177	216	37.207	1.9683	7.7463	3.2255	1.8128	1.7092	7.5998	1.9213	7.4758	3.7351	1.8484	1.6734	1.6703	1.9084	1.675	1.9132	1.7977	2.6681	35.959	2.4856	32.55	7.2998	8.127	3.4603	1.6841	8.0928	8.122	1.8502	1.8318	1.8192	8.124	2.6829	8.1537	7.4332	8.1199	1.8369	8.1274	8.1201	1.8171	1.8369	8.1098	7.5013	8.1334	1.858	8.122	1.8603	34.184	1.8765
178	0.00077161	0.021687	0.021555	0.0045655	0.025504	0.021871	0.0050941	0.0045697	0.021665	0.02471	0.021706	0.0045247	0.014354	0.021736	0.0062752	0.004568	0.021537	0.021723	0.0045694	0.0045716	0.021716	0.021715	0.0045695	0.0045699	0.021725	0.021723	0.0045694	0.0045699	0.021719	0.021723	0.0045679	0.0045701	0.021726	0.021723	0.0045676	0.00457	0.021721	0.021723	0.0045675	0.0045701	0.021721	0.021723	0.0045676	0.0045708	0.021716	0.021718	0.0045678	0.004571	0.024708
179	36	7.4228	1.5424	6.2262	1.1146	1.4818	6.6281	7.2262	1.3157	1.2903	1.5234	7.0305	2.219	1.5149	5.0726	6.9671	1.4764	1.4648	6.9539	7.2185	1.5189	1.4655	6.9637	9.9555	1.4648	1.4662	6.9744	6.9755	1.4642	1.4645	6.9655	6.9702	1.5178	1.4673	7.0292	6.9749	1.4648	1.4658	6.9729	6.962	1.4647	1.4666	6.9737	6.8488	1.4649	1.4658	6.9657	7.2741	1.2882
180	0.027778	0.033242	0.032858	0.049215	0.027968	0.0064105	0.026819	0.0078176	0.050691	0.017866	0.03136	0.024653	0.030978	0.0079584	0.027442	0.007959	0.027432	0.02368	0.024512	0.01163	0.024368	0.024644	0.027237	0.027478	0.02707	0.024459	0.024314	0.026166	0.027421	0.027433	0.02443	0.025298	0.024437	0.025277	0.024393	0.027408	0.024491	0.024378	0.027508	0.02775	0.024453	0.024357	0.024419	0.025416	0.024483	0.027393	0.024442	0.056254	0.024391
181	36	0.22052	1.0686	1.0734	1.0755	1.0725	1.0748	1.0718	1.0685	1.0697	1.0702	1.0689	0.24528	1.0703	0.82824	1.0693	0.56642	1.0692	1.0599	1.0707	1.0693	1.0689	1.07	1.0703	1.0689	1.0702	1.0703	1.0691	1.0699	0.63146	1.0703	0.93467	1.0693	1.0703	1.0694	1.0684	1.0701	1.0703	1.0695	1.0693	1.0703	1.0702	1.0693	1.0693	1.0701	1.0703	1.0698	0.93991	1.0698
182	6	7.1693	87.204	9.2934	32.764	71.204	34.71	34.643	34.767	34.559	34.381	34.611	34.747	34.611	34.752	34.763	34.64	34.638	34.759	34.637	34.642	34.765	34.631	34.633	34.63	34.634	34.63	34.752	34.633	34.764	34.63	34.645	34.64	34.764	34.64	34.621	34.649	34.636	34.653	34.637	34.644	34.636	34.759	34.599	34.653	34.636	34.633	34.63	34.627
183	0.16667	0.81708	0.16807	1.0601	0.17901	0.88438	0.80545	0.19302	0.68303	0.94567	0.9511	0.77414	0.9429	0.94518	0.89584	0.91851	0.95436	0.8038	0.91616	0.95493	0.95413	0.88663	0.95008	0.95571	0.95135	0.93923	0.94988	0.9226	0.95459	0.90003	0.95403	0.94522	0.95413	0.90807	0.9567	0.95385	0.95546	0.94739	0.95594	0.95305	0.95169	0.9408	0.91923	0.95171	0.95412	0.94802	0.95311	0.9532	0.95117
184	0.16667	0.67701	0.16721	0.64881	0.14458	0.06186	0.37029	11.756	0.60097	0.034072	0.1137	0.77853	0.050884	0.027893	0.41384	1.332	0.58627	0.10905	0.13103	0.54072	0.76712	0.15989	0.63066	0.80266	0.70014	0.13623	0.45386	0.71397	2.2499	0.16953	0.36077	0.20268	1.7958	0.18657	0.5882	0.75876	0.11978	0.60355	0.62434	0.18705	0.61441	2.4216	0.55537	0.71056	0.59957	0.16729	0.29567	0.7416	1.3888
185	1	1.1821	1.0036	5.8023	5.469	1.2075	1.0207	1.1919	5.7283	1.1911	1.201	5.3336	1.1947	4.9549	4.8947	5.3209	4.8113	5.2364	5.802	5.8023	5.1752	5.8027	1.2495	4.9499	5.8024	5.0103	5.1039	5.1399	5.0375	5.0416	5.1879	1.6321	5.1944	1.2085	5.137	5.1521	5.8024	5.038	4.9795	1.4815	5.1685	5.1874	5.0824	5.1252	5.239	4.9493	1.2099	5.8024	5.4256
186	36	7.4284	35.382	40.49	48.312	11.668	9.4088	32.712	35.983	35.942	9.3518	28.227	17.652	35.946	35.938	8.1703	9.4976	9.5977	32.488	9.122	35.947	12.642	9.1259	9.4592	35.945	36	36	10.264	33.36	9.4492	9.8281	9.8071	35.946	11.243	10.498	35.884	35.946	12.877	9.3632	9.8291	35.946	11.019	35.944	9.2503	35.946	10.455	13.04	9.1739	35.944
187	36	7.5166	42.621	7.3242	18.499	8.092	35.475	9.727	8.0747	9.775	41.478	30.999	37.863	29.269	33.272	33.977	33.867	33.77	33.129	32.813	33.097	34.533	24.535	34.482	32.587	33.334	28.947	33.276	34.708	33.756	33.491	33.282	31.992	36.053	32.989	33.886	36.43	32.544	34.145	34.174	34.463	30.733	31.559	33.731	34.667	33.115	30.912	33.74	33.436
188	1	0.17256	0.15398	0.17048	0.18559	0.21214	0.1806	0.18383	0.17248	0.17264	0.17224	0.18455	0.17342	0.1754	0.17227	0.17219	0.18871	0.18417	0.18403	0.17236	0.18524	0.17201	0.17882	0.18524	0.18427	0.17221	0.172	0.17221	0.18234	0.17221	0.1843	0.18348	0.18339	0.172	0.18076	0.1819	0.17221	0.172	0.17856	0.18455	0.18337	0.172	0.18117	0.172	0.18494	0.172	0.1821	0.17832	0.18509
189	0.0046296	0.019009	0.0035424	0.015778	0.0041919	0.017821	0.021772	0.022037	0.022008	0.022026	0.021969	0.021654	0.021923	0.021928	0.021925	0.021909	0.021939	0.021954	0.021944	0.021959	0.021924	0.021951	0.021947	0.021949	0.021927	0.021931	0.021965	0.02195	0.021922	0.021941	0.021966	0.021956	0.021925	0.021951	0.021953	0.021951	0.021766	0.021949	0.021931	0.021947	0.021963	0.02194	0.021926	0.021947	0.021957	0.021952	0.021931	0.02195	0.021925
190	1296	223.07	222.2	25.395	39.046	39.127	47.203	39.002	39.045	39.066	39.042	39.003	39.011	39.044	39.012	39.011	39.041	39.038	39.044	39.042	39.046	39.047	39.031	39.043	39.044	39.047	39.044	39.013	39.045	39.046	39.044	39.041	39.014	39.045	39.044	39.032	39.021	39.048	39.013	39.033	39.046	39.046	39.034	39.037	39.04	39.016	39.044	39.042	39.046
191	1	28.156	5.8055	8.6104	21.825	1.3311	1.0058	1.6702	1.4854	1.0307	1.61	5.7209	1.7864	5.3238	7.4117	7.3069	7.4822	5.429	7.0416	1.7529	7.3489	7.3635	2.433	7.0714	7.3977	8.5938	7.7179	7.0926	7.127	6.2844	7.8578	3.2922	7.237	3.1699	7.9227	5.0803	7.6972	7.5175	7.379	3.0485	8.2407	7.6422	7.3648	7.2392	7.7935	5.9691	1.7311	6.7293	8.045
192	0.0046296	0.02223	0.12942	0.52568	0.31404	0.057125	0.70389	0.2722	0.1022	0.3959	0.14014	0.13104	0.14069	0.14335	0.32707	0.1108	0.29187	0.57159	0.59337	0.29902	0.47491	0.33863	0.38727	0.19168	0.40845	0.16821	0.42554	0.42239	0.18165	0.38839	0.5845	0.48106	0.40385	0.45943	0.34999	0.56195	0.30164	0.26814	0.28559	0.40804	0.26497	0.53848	0.45517	0.51627	0.43744	0.26618	0.51125	0.48277	0.46517
193	216	6.422	23.027	25.74	9.8959	27.369	122.93	38.119	7.5373	7.9751	7.697	8.0551	7.5507	8.0821	7.5435	8.6753	7.7261	7.8068	8.0984	7.9985	7.8851	7.3903	8.0769	7.7877	8.3488	7.5831	7.4133	7.5859	8.1831	7.8094	8.2728	7.5636	8.8616	8.269	7.2533	7.5463	8.9972	7.4826	7.1287	7.5972	8.3581	7.7908	7.0875	7.5514	8.8369	7.7743	8.5189	8.1683	9.0644
194	7776	330.33	1332.2	1508	1316.1	282.07	310.32	281.05	354.57	1337.4	321.87	277.5	7513.2	793.66	287.43	1363.4	294.95	869.82	344.19	288.68	280.59	280.59	276.93	277.3	284.14	3027.7	277.35	280.59	341.68	298.82	839.81	287.12	280.63	280.57	297.2	280.57	1565.3	288.02	280.72	372.11	297.52	287.16	1426.9	280.6	280.74	286.72	412.49	286.03	283.53
195	36	1.2799	5.8741	1.429	5.5299	1.0651	5.0302	5.1783	5.2657	5.0085	4.9065	5.1712	5.3411	5.2609	5.7483	5.1045	4.9787	5.8283	5.0029	4.6569	4.9591	5.3406	4.2815	5.0574	5.1207	5.0276	4.994	5.3602	4.8704	5.1674	5.1401	5.208	4.6584	4.5804	4.9978	4.7765	4.9346	4.6793	5.1658	5.2238	5.0114	5.1393	5.2237	4.6871	4.8869	5.1457	4.8594	5.0312	4.76
196	6	0.87589	13.947	4.8186	4.2535	5.0285	4.4343	5.0963	4.6522	5.5596	4.5309	4.9709	4.6467	5.1509	4.7124	5.1058	4.7913	5.1271	4.7754	4.9196	4.4327	5.035	4.3781	5.066	4.4719	4.7579	4.9895	4.7755	4.9578	4.8158	5.0945	4.7328	4.9051	4.6048	4.9867	4.45	5.0249	4.5642	5.0187	4.5417	5.057	4.6727	5.2679	4.3749	4.9837	4.6117	4.9809	4.7471	4.9661
197	1	0.20367	0.17498	0.56811	0.1744	0.37158	0.6162	0.17442	0.5805	0.17443	0.43644	0.1743	0.64259	0.96822	0.17423	0.96739	0.8986	0.98244	0.98538	0.93117	0.98799	0.67181	0.96974	0.98249	0.87255	0.97979	0.95346	0.97723	0.96775	0.94616	0.97813	0.98253	0.97504	0.95033	0.97141	0.82756	0.9605	0.95682	0.97535	0.90758	0.91637	0.9206	0.98452	0.96737	0.97451	0.94784	0.98268	0.97171	0.17478
198	1	5.8054	0.237	1.0141	0.988	0.70428	1.0422	0.21732	1.0501	0.99981	1.0154	1.0113	1.0351	1.9146	1.5409	1.9295	1.0684	0.77991	0.22221	1.9983	0.38992	1.983	1.5752	0.75662	2.621	1.8761	1.8284	1.6155	1.3063	1.9667	1.692	1.6333	2.6174	2.3658	1.8019	0.3812	2.0785	1.7911	1.8186	1.7823	2.179	1.7187	1.985	1.8011	1.289	1.668	0.40399	2.2957	2.99
199	0.027778	0.033191	0.32027	0.78116	2.1741	0.38443	0.69988	0.16572	1.9662	0.90655	0.75751	0.15775	0.77258	1.8383	0.86323	0.77363	1.9992	1.5652	1.6506	0.85635	2.6863	1.7703	0.78985	1.2474	2.685	1.7096	2.2904	0.7648	1.7371	2.111	1.7757	2.1195	1.5252	0.89662	2.0901	0.89245	1.3371	2.1616	0.75796	0.76413	1.739	2.8378	1.4772	1.0971	1.3095	1.9354	1.8482	1.5559	1.7947
200	36	7.5147	35.556	10.406	38.721	36.351	36.027	44.423	36.116	38.537	40.134	186.5	36.212	40.917	42.008	40.279	180.42	41.833	41.745	37.992	61.613	41.663	192.74	39.693	40.773	36.02	198.42	191.81	192.81	42.037	88.732	41.206	40.871	42.029	189.92	41.679	35.93	198.69	190.09	41.671	41.382	41.774	187.28	41.709	189.73	41.807	193.38	41.415	40.846
201	1	0.14442	0.63	0.36974	0.79326	0.25651	0.17108	0.17086	0.17055	0.1706	0.17543	0.17161	0.16989	0.53113	0.17253	0.17004	0.6317	0.57413	0.62863	0.39775	0.6293	0.17133	0.54839	0.17039	0.16992	0.17055	0.35218	0.23538	0.17007	0.17067	0.6557	0.31102	0.58123	0.17126	0.26496	0.17077	0.17006	0.17107	0.57136	0.17075	0.16997	0.17013	0.31558	0.17032	0.17009	0.17029	0.56231	0.17014	0.1726
202	1	0.17456	0.76047	3.8726	0.9849	0.9411	0.825	0.83436	0.88291	0.96252	0.96755	0.95422	0.96338	0.95961	0.94011	0.96245	0.94206	0.9741	0.95233	0.82713	0.96084	0.93441	0.95834	0.92898	0.94767	0.96113	0.96365	0.96324	0.95712	0.96121	0.96382	0.94195	0.95859	0.9606	0.96209	0.9418	0.96259	0.96333	0.96244	0.96069	0.96121	0.93595	0.96079	0.96152	0.96191	0.96233	0.9611	0.82815	0.95884
203	1296	1.6377	0.071047	3.4628	6.4078	2.1205	2.0495	0.44312	0.27808	0.26966	0.20273	0.24687	0.27536	1.2094	0.33969	0.27445	0.25214	0.42602	0.26885	0.25288	0.2388	0.23936	0.24397	0.24287	0.24302	0.27093	0.25023	0.24681	0.23447	0.24505	0.36357	0.26758	0.25534	0.24765	0.24069	0.24661	0.22459	0.24135	0.24299	0.24531	0.2396	0.25201	0.27872	0.24649	0.23538	0.246	0.24259	0.24652	0.23859
204	36	6.2635	6.2149	6.2656	7.0337	28.642	7.0604	1.7239	6.1488	1.8795	5.8994	1.0839	1.5552	6.7778	1.6033	3.3618	1.1055	1.2622	2.3072	1.2701	1.4234	1.5176	1.1055	1.3748	1.319	2.0156	1.332	1.6327	2.1694	1.3717	1.1522	1.6232	1.4508	1.541	2.2304	2.0211	1.8197	1.2781	2.5958	3.0591	1.4063	1.207	1.5318	1.6683	1.9436	1.23	1.419	6.2234	1.6672
205	1	0.20619	0.1746	0.17454	0.17455	0.59983	0.17456	0.17456	0.17455	0.17454	0.17454	0.17454	0.17454	0.17454	0.17455	0.17454	0.17454	0.17455	0.17455	0.17455	0.17455	0.17455	0.17454	0.17455	0.17454	0.17454	0.17454	0.17455	0.17455	0.17454	0.17454	0.17455	0.17455	0.17455	0.17454	0.17455	0.17454	0.17454	0.17454	0.17455	0.17454	0.17454	0.17454	0.17455	0.17454	0.17454	0.17454	0.17455	0.17454
206	36	35.991	1.3332	2.4109	2.1437	1.4721	0.55662	1.8151	3.0587	1.8372	2.4564	4.5597	1.2131	6.8959	1.6607	1.3925	3.8674	5.7106	1.3112	1.0022	0.39945	1.0922	2.1601	2.2579	2.1997	2.4129	7.4437	0.39196	1.1068	5.8448	2.1416	2.4826	0.37379	0.64159	2.126	2.5014	1.0913	6.5982	1.9946	1.8874	5.8957	6.3573	1.9955	0.83041	1.9759	5.4891	2.1364	9.3204	2.0126
207	0.027778	0.13653	0.88903	0.13508	0.5349	0.67341	0.13807	0.1512	0.15904	0.13799	0.05178	0.68517	0.69798	0.65294	0.25511	0.30609	0.033474	0.24484	0.41838	0.031337	0.277	0.02879	0.038001	0.02885	0.088268	0.51278	0.10039	0.030209	0.047175	0.039358	0.22136	0.079853	0.092809	0.029461	0.13511	0.028689	0.22829	0.031311	0.088251	0.048837	0.034535	0.13147	0.15743	0.028992	0.045715	0.029251	0.11481	0.028503	0.24575
208	0.027778	0.033191	0.02818	0.16122	0.14634	0.033169	0.028087	0.032904	0.1593	0.032941	0.033331	0.14724	0.033113	0.13716	0.13584	0.14768	0.13267	0.14451	0.16003	0.16087	0.1427	0.16106	0.034497	0.13662	0.16005	0.13907	0.14166	0.14264	0.13913	0.13978	0.14313	0.04502	0.14335	0.033538	0.14183	0.14214	0.16104	0.13982	0.13754	0.040883	0.14268	0.14399	0.14031	0.14223	0.1446	0.13736	0.033395	0.16021	0.14948
209	216	215.84	188.75	45.099	187.34	146.35	212.61	139.51	37.349	37.842	80.731	37.343	37.34	145.27	37.345	72.511	129.35	131.12	88.864	126.25	98.449	108.84	103.11	126.34	37.347	113.46	121.9	82.034	101.79	123.99	120.48	112.44	96.9	37.319	97.623	37.342	65.257	120.09	89.701	120.55	105.45	37.316	108.41	112.7	106.02	113.91	126.17	118.58	37.35
210	7776	48.185	40.751	40.627	49.552	40.895	44.356	52.119	47.888	46.993	44.716	46.545	43.833	43.708	44.617	51.883	43.829	46.003	43.796	44.25	44.656	43.927	43.864	43.997	43.838	43.889	43.907	43.916	43.824	43.825	43.694	43.955	43.873	44.707	43.886	43.841	43.831	44.663	43.934	43.718	43.853	43.831	43.751	43.946	43.87	43.957	43.858	43.885	43.881
211	1	5.804	1.3397	1.0247	3.5155	1.3025	1.4127	1.1696	23.758	1.4788	5.3367	2.5126	14.925	1.0221	4.057	0.96114	1.9984	3.7476	1.2428	1.4013	0.38981	1.2479	1.0184	2.6627	0.91841	5.7985	1.0192	1.1451	1.1516	3.3992	1.0546	0.5334	0.48043	1.2404	1.0296	1.3784	2.0163	1.0215	3.2666	1.2941	0.43475	1.2483	1.6781	1.2174	0.35533	3.0544	1.0236	3.6187	0.48183
212	1	5.8098	1.3551	32.681	1.1614	2.778	1.3796	1.7749	5.7991	1.7994	1.6423	10.836	4.6167	6.7135	1.5522	1.612	9.9051	1.4649	1.4673	1.4372	7.1789	1.4114	1.4611	1.4379	1.4197	1.4156	1.5418	1.5719	6.0912	1.4373	1.4307	1.4199	6.1346	1.5364	1.4727	1.4616	1.6815	1.6108	8.6334	1.408	1.4302	1.4212	1.4214	1.4943	6.3068	1.4201	1.4227	1.4054	6.0923
213	7776	1600.9	2.2637	211.26	9.3264	119.7	7.7801	135.09	34.691	148.4	42.029	101.54	37.175	35.991	41.994	64.535	32.773	145.2	43.312	136.28	22.636	142.28	126.62	38.84	53.721	129.2	61.092	142.59	33.662	125.54	131.02	138.93	32.666	129.32	76.911	134.21	132.25	146.33	73.952	141.38	26.715	123.62	111.63	151.41	33.879	162.35	38.319	139.49	30.334
214	1	1.0015	0.99859	0.99579	5.6711	1.034	2.6206	5.6117	5.6882	5.6375	5.5676	5.6762	5.6381	3.618	5.5254	4.6777	3.8454	4.6909	3.9525	4.4179	4.1753	5.5645	4.4408	3.9865	5.2312	4.6358	3.9479	3.9673	4.2244	4.0657	4.6283	3.9292	4.3247	4.6022	4.8706	4.4228	4.6383	3.8505	4.306	4.2029	4.1126	4.878	4.6508	3.9273	1.0358	4.4426	4.615	4.3033	5.579
215	0.027778	0.02782	1.9469	0.0079652	0.18705	0.067827	0.030997	0.025247	0.023835	0.33313	0.1317	0.0063499	0.020072	0.19798	0.0081514	0.015404	0.11617	0.10688	0.023195	0.011512	0.085201	0.030769	0.022528	0.0049691	0.024203	0.1316	0.015947	0.0082852	0.034945	0.034992	0.028313	0.0092231	0.080151	0.031599	0.042947	0.0050562	0.10011	0.036816	0.021836	0.0064636	0.025302	0.036299	0.011743	0.0066579	0.033889	0.036418	0.023859	0.0049439	0.026772
216	36	43.082	36.353	36.38	10.767	36.123	36.327	36.379	36.345	36.373	36.061	19.074	36.063	22.587	18.845	18.137	19.664	18.459	19.533	36.158	16.929	21.655	36.382	22.783	17.574	22.352	19.591	17	21.379	18.062	18.03	27.93	19.64	36.379	19.312	16.467	20.958	18.003	20.401	35.951	21.359	16.655	19.672	17.092	20.124	18.667	36.371	16.763	17.265
217	36	1.0828	0.27798	1.079	0.70117	1.9327	1.0724	1.6791	0.25377	1.0723	0.53817	1.0857	1.0873	1.2137	1.0784	1.1725	1.087	1.1205	6.0851	1.0882	1.2083	1.1019	1.2283	1.1298	1.085	1.0791	1.0843	1.0934	1.0965	1.0788	1.1639	1.0864	1.0935	1.0894	1.1699	1.0811	1.0825	1.0784	1.0838	1.0876	1.192	1.0787	1.0805	1.0869	1.0867	1.0785	5.5061	1.0864	1.0879
218	0.027778	0.03286	0.02945	0.030323	0.032899	0.031304	0.032964	0.13326	0.033025	0.072497	0.033184	0.033077	0.03296	0.032753	0.032948	0.030595	0.033	0.03274	0.032934	0.032987	0.033158	0.031629	0.03262	0.031282	0.033043	0.032377	0.033002	0.032147	0.032932	0.032935	0.03267	0.03246	0.033089	0.032756	0.032934	0.032448	0.032737	0.03206	0.032997	0.031436	0.033058	0.032734	0.032394	0.032887	0.033124	0.031519	0.033001	0.032938	0.033181
219	216	44.537	10.303	11.44	37.746	46.293	38.904	215.91	208.6	48.961	37.779	205.85	37.697	41.905	38.031	46.24	46.206	37.793	46.163	49.777	37.91	37.909	55.672	42.899	205.01	42.262	42.615	43.47	43.209	38.33	42.243	45.346	37.949	45.621	42.624	209.79	37.775	47.019	41.605	37.723	38.013	213.57	40.587	46.635	37.926	37.964	42.314	45.729	46.551
220	1296	270.12	298.09	922.77	1442.2	1495	1270	5106.1	1355.1	310.85	1263.2	1453.9	303.17	313.85	313.89	311.69	297.63	486.29	344.42	313.74	1059.4	1334.2	336.7	314.64	1264.6	311.45	318.95	408.53	334.47	503.49	312.27	1148.7	300.86	311.6	293.64	1068.9	311.52	521.25	317.94	367.05	311.65	311.9	309.81	318.46	799.42	312.42	330.63	314.69	853.91
221	0.16667	0.13959	0.1904	0.30601	0.19057	0.73906	0.24109	0.1128	0.1857	0.7155	0.15441	0.75566	0.090081	0.1468	0.10248	0.15077	0.10227	0.14831	0.15922	0.14548	0.17035	0.59573	0.15431	0.14846	0.70172	0.032337	0.094032	0.18983	0.67258	0.031077	0.16207	0.030383	0.76344	0.039356	0.71024	0.15586	0.69654	0.03068	0.73515	0.14688	0.13917	0.032536	0.703	0.14771	0.77013	0.059418	0.70653	0.032	0.70036
222	1	0.20603	0.99146	0.20613	0.17769	0.74879	0.17875	0.34203	0.25663	0.23848	0.84639	0.7998	0.23719	0.84043	0.45928	0.81357	0.70466	0.55425	0.6089	0.48916	0.77767	0.60936	0.74719	0.63863	0.57	0.80158	0.69715	0.52989	0.53894	0.61875	0.58586	0.5997	0.55192	0.61784	0.69142	0.73667	0.65224	0.66692	0.53145	0.63115	0.58606	0.567	0.75936	0.69149	0.53265	0.19729	0.57153	0.66378	0.73178
223	36	8.8626	40.446	8.7345	42.133	9.0118	3.5609	8.5475	9.8274	2.0231	2.3571	2.1747	2.7932	2.1542	2.5025	4.9611	3.4704	2.6108	5.4187	2.6089	4.1514	2.3256	3.248	2.1561	2.8114	3.3207	2.2773	2.7117	4.4102	3.7121	3.1221	3.488	2.6514	3.5521	3.011	2.6861	2.4716	2.7579	2.6616	4.0626	3.03	3.1771	3.4011	2.3935	3.2582	3.8026	8.6501	2.8406	2.658
224	6	1.2371	0.92839	1.5187	6.1741	4.6602	0.25187	4.2002	5.1726	0.9574	0.91364	4.2817	0.061838	2.1438	0.41222	0.86459	0.070547	0.23001	0.2397	0.085032	0.9356	0.9656	0.97302	4.5423	1.0907	0.35833	0.94961	0.95137	1.0776	0.060313	0.45048	0.43347	3.2877	0.25151	4.5998	1.0688	1.0089	0.417	1.0919	1.0502	0.24163	0.45011	1.0449	1.0568	1.0352	0.48847	1.0544	2.1873	1.0505
225	1	0.042546	0.12249	0.17123	0.1335	0.14842	0.17507	0.035928	0.16778	0.036672	0.079864	0.16152	0.1748	0.16133	0.16467	0.16226	0.16158	0.16376	0.16989	0.035865	0.12949	0.036451	0.045278	0.03609	0.17501	0.16888	0.03595	0.038432	0.16157	0.16479	0.1602	0.038215	0.11052	0.037899	0.036815	0.039688	0.16033	0.037895	0.036419	0.17709	0.15915	0.03786	0.036427	0.039674	0.15923	0.037815	0.15876	0.038358	0.15827
226	7776	68.059	41.345	11.66	8.7087	7.6353	3.0026	9.7374	9.1373	10.06	2.1846	10.245	9.3057	9.6119	9.6441	8.8344	9.5433	6.7447	9.8697	8.2642	2.4397	7.6076	9.2855	2.7093	8.6038	8.8271	6.297	6.6375	9.8268	8.9843	9.6269	8.251	8.9964	8.796	3.1856	8.529	8.8714	7.6699	6.7221	9.2159	8.9743	8.3841	8.4126	23.256	8.6064	8.0583	8.9327	3.279	8.4595
227	0.027778	21.458	3.1541	0.052745	0.14191	0.82422	0.81889	0.83278	0.82149	0.90307	0.69883	0.85389	0.76385	0.92474	0.77685	0.90453	0.71582	0.89051	0.76743	0.85435	0.81682	0.74501	0.77695	0.85461	0.85901	0.77809	0.90382	0.86718	0.90151	0.70696	0.94899	0.79474	0.90495	0.65428	0.85542	0.78959	0.90239	0.81313	0.90465	0.79214	0.83728	0.77447	0.90397	0.81794	0.90069	0.6678	0.8675	0.7819	0.90709
228	1	6.9191	7.0632	27.099	6.2161	28.739	28.519	28.548	28.534	28.609	28.488	28.575	28.487	28.483	28.574	28.447	28.574	28.481	28.482	28.573	28.478	28.479	28.478	28.573	28.478	28.479	28.48	28.478	28.478	28.481	28.482	28.574	28.477	28.479	28.479	28.611	28.48	28.479	28.479	28.484	28.482	28.574	28.478	28.479	28.478	28.478	28.479	28.574	28.56
229	7776	279.67	63.567	24.155	56.9	76.648	10.501	13.429	64.866	10.727	49.212	64.682	15.914	13.838	21.181	14.349	15.581	62.533	14.311	11.504	15.885	27.729	10.553	62.823	58.657	14.611	18.395	22.48	60.037	17.861	15.491	291.07	14.082	10.283	19.746	128.96	14.758	15.413	66.172	63.138	14.206	15.621	19.349	70.494	44.879	16.149	17.874	58.292	14.301
230	216	1251.7	348.13	357.78	1071	91.693	951.99	1127.3	1228.2	1230.4	1238.7	1250.2	1238.7	1249.4	1249.9	1250	1249.8	1250.2	1249.3	1245	1249.7	1250	1238.3	1249.9	1250.1	1249.8	1249.7	1250.1	1249.6	1249.4	1249.7	1244.5	1250.2	1238	1249.6	1249.7	1249.6	1249.5	1250.1	1243.3	1249.6	1249.7	1250	1249.7	1249.7	1249.3	1136.2	1249.7	1250.1
231	1	1	1	1	1	0.99956	3.1946	0.99995	2.1857	0.99955	1.0146	0.99954	0.99954	0.99944	0.99953	0.99976	0.99908	0.99923	0.99954	0.99969	0.99947	0.99957	0.99953	0.99912	0.99951	0.99955	0.99925	0.99882	0.99922	0.99904	0.99932	0.99945	0.99983	0.99936	0.99962	0.99947	0.99944	0.99926	0.99897	0.9991	0.99935	0.99935	0.99948	0.99907	0.99945	0.99888	0.99948	0.9993	0.99952
232	36	208.62	206.38	44.273	36.647	43.933	44.032	44.011	44.043	43.893	44.154	43.9	43.986	43.945	43.91	43.987	44.287	44.095	43.965	43.892	44.443	44.24	44.01	44.395	43.881	43.848	43.905	44.02	43.927	44.305	43.839	43.989	43.907	43.962	43.868	44.228	43.888	43.85	43.935	44.03	44.01	43.844	43.94	43.999	44.176	43.894	43.892	43.869	43.887
233	1	0.14442	0.61125	0.87334	0.78472	0.16889	0.15593	0.13461	0.65241	0.13158	0.030149	0.60576	0.13068	0.030169	0.13305	0.031112	0.030135	0.030848	0.047019	0.010413	0.030162	0.030133	0.12448	0.029906	0.042304	0.030077	0.03018	0.0098113	0.012667	0.030078	0.030203	0.03021	0.045455	0.030518	0.030193	0.060589	0.015722	0.030059	0.03031	0.011103	0.010138	0.031107	0.030296	0.010836	0.030247	0.10083	0.030248	0.010166	0.044486
234	36	1.0819	1.0806	1.0824	1.0715	1.0706	1.0758	1.0758	1.0698	1.0696	1.0711	1.0699	1.0693	1.07	1.0687	1.0687	1.0688	1.0692	1.0699	1.0723	1.0687	1.0699	1.0688	1.0721	1.0695	1.0764	1.0702	1.0687	1.0701	1.0704	1.0735	1.0698	1.0694	1.0773	1.0699	1.0699	1.0703	1.0766	1.0693	1.0699	1.0765	1.0731	1.0698	1.07	1.0702	1.0765	1.0695	1.07	1.0695
235	1	1.1949	1.0113	1.0113	1.0114	1.0114	1.0114	1.0114	1.0114	1.0113	1.0113	1.0113	1.0113	1.0113	1.0113	1.0113	1.0113	1.0113	1.0113	1.0113	1.0113	1.0113	1.0113	1.0113	1.0113	1.0113	1.0113	1.0113	1.0113	1.0113	1.0113	1.0113	1.0108	1.0113	1.0113	1.0113	1.0113	1.0113	1.0113	1.0113	1.0113	1.0113	1.0113	1.0113	1.0113	1.0113	1.0113	1.0113	1.0113
236	1	1	1.0102	0.69943	0.44622	0.18762	1.0001	0.52933	0.49578	0.53275	1	0.84018	0.88961	1.0079	0.82401	0.48017	1.0073	0.18839	0.24111	0.79033	0.46839	0.19317	0.18791	0.19237	0.18325	0.46954	0.49084	1	0.40824	0.1881	0.31454	0.94654	0.41901	0.18193	0.18612	0.20152	0.41128	0.76657	0.98162	0.21245	0.59666	0.19449	0.36063	0.61915	0.74723	0.19275	0.18794	0.67215	0.31204
237	216	6.4896	6.486	36.899	2.151	23.037	6.4903	88.123	1.776	6.4708	1.2404	2.8438	2.4897	7.0192	2.1076	6.4693	3.3482	2.43	7.2167	6.7784	7.698	7.0398	6.487	2.3895	4.1367	6.4676	7.3635	1.9871	2.5467	2.5462	7.2272	6.4605	7.188	6.4951	7.4183	2.4841	6.9792	7.2155	2.0522	2.5297	7.0073	7.6002	7.5044	2.6045	6.9902	2.6489	7.3203	2.439	7.1286
238	0.027778	0.0057275	0.11188	0.0075133	0.092939	0.027781	0.10299	0.027687	0.1065	0.027675	0.10377	0.027677	0.10045	0.027655	0.08059	0.027778	0.11457	0.027676	0.08669	0.027678	0.12097	0.027778	0.027676	0.027678	0.067754	0.028012	0.02952	0.027778	0.11904	0.028277	0.027675	0.027687	0.1214	0.027927	0.046861	0.027676	0.028503	0.027676	0.053754	0.027681	0.12036	0.027676	0.027788	0.02768	0.12107	0.027676	0.075229	0.027676	0.12161
239	1	5.733	1.727	0.3567	0.064718	5.7857	0.56469	1.2359	3.0655	1.7965	2.2049	5.7297	2.0226	5.7895	1.9897	5.7292	1.007	5.7849	2.4394	2.0374	5.7299	5.7275	5.7276	5.7733	5.7877	5.7874	2.3877	5.7299	3.1789	5.7816	1.9545	5.7297	4.668	5.7871	5.7641	5.7849	3.0929	5.7278	5.7342	5.7845	5.7851	5.7849	2.3994	2.4851	5.7293	5.7856	5.7279	5.7905	5.7848
240	1	0.24656	32.213	25.496	1.1473	1.2907	5.3913	4.8502	2.025	5.881	3.5344	1.0262	1.2996	2.0235	5.5109	3.3661	1.0986	0.37118	6.1043	5.3451	1.0724	1.2513	6.1579	5.0316	1.2623	1.3567	5.9705	5.4132	1.1862	1.3446	1.4481	5.4549	5.7303	1.1038	0.98398	5.7391	6.0782	1.3417	1.2007	5.9272	2.7747	1.2059	2.258	5.5056	1.6148	1.1931	5.3051	5.5795	1.2776
241	6	0.21596	0.17905	1.0184	0.24328	1.0225	0.86476	0.19851	0.7664	0.19837	0.45168	1.9385	0.39986	1.1527	0.40668	0.30949	0.81752	1.1449	1.6268	0.1816	1.2889	1.0529	1.5577	1.0491	1.8213	0.25604	0.2096	0.36403	1.1856	0.82034	1.0978	0.22848	1.0989	1.266	0.87477	0.23003	0.27152	0.31969	1.1535	1.2285	0.83598	0.23273	0.21653	0.2032	1.4906	1.2047	0.84125	0.18194	1.1034
242	1	5.7286	0.67764	0.64815	0.094114	0.41903	0.17128	0.10945	0.55136	0.030106	0.12133	0.11637	0.10073	0.030591	0.16987	0.12146	0.17113	0.1211	0.15826	0.029654	0.1589	0.16848	0.1179	0.10555	0.12655	0.10647	0.11324	0.11573	0.16942	0.095231	0.11904	0.029744	0.1323	0.12955	0.56015	0.029886	0.13037	0.10111	0.12327	0.030232	0.12717	0.10246	0.1422	0.029824	0.13004	0.10446	0.11897	0.029686	0.12776
243	36	35.973	2.2542	8.8848	8.0523	7.7544	7.5894	7.5705	7.5833	7.9115	7.6012	7.6958	7.5949	7.6138	7.5996	7.6048	7.6172	7.6093	7.6104	7.5896	7.6203	7.6103	7.6121	7.594	8.1737	7.6236	7.6077	7.592	7.6067	7.6143	7.6065	7.5891	7.7338	7.614	7.6099	7.61	7.5967	7.5948	7.6843	7.6119	7.5885	7.5964	7.6195	7.6083	7.5961	7.5953	7.6177	7.5927	7.6313
244	0.16667	4.6807	0.26369	1.1623	0.21183	4.4047	1.1811	3.9559	4.3639	4.0806	1.3107	1.3218	4.1693	1.3157	4.229	3.622	1.3983	1.4979	1.4057	4.3953	1.5788	1.5369	1.4282	1.5001	1.5498	4.4142	4.4367	4.3404	1.322	3.5107	1.9148	4.4311	1.2934	1.4174	1.7224	4.4254	4.4347	4.3537	2.1681	1.3881	1.4343	4.4198	4.4279	4.4279	1.3474	1.6899	1.5124	4.42	1.3815
245	0.027778	0.1611	0.26179	0.77028	0.4974	0.16088	0.1618	0.21459	0.44798	0.76708	0.69711	0.16633	0.84637	0.8331	0.16663	0.91503	0.87848	0.83579	0.8583	0.90288	0.85176	0.80948	0.87243	0.82921	0.80232	0.82724	0.50748	0.82371	0.91119	0.44912	0.90504	0.84526	0.79639	0.70411	0.82386	0.60004	0.71852	0.56711	0.71758	0.48611	0.47602	0.7147	0.76866	0.91337	0.78469	0.52947	0.77242	0.7929	0.16945
246	1	0.17243	0.83872	1.1158	0.18225	0.41365	0.51971	0.18267	0.068814	0.98736	0.057912	0.39988	0.747	3.3542	0.75098	0.19798	1.2413	0.86493	0.20343	0.1947	0.20706	0.59008	0.044077	0.04572	0.044603	0.20038	0.19862	0.047845	0.2091	0.78909	0.24697	0.1916	0.19162	0.50205	0.063269	0.045681	0.045455	0.23872	0.27248	0.17492	0.19763	0.19042	0.044436	0.13473	0.20423	0.78049	0.044174	0.18762	0.18676
247	36	35.918	6.6642	8.221	43.77	33.977	170.94	169.28	200.85	145.41	198.82	147.87	159.11	199.92	199.55	199.22	198.29	199.77	197.58	201.17	39.691	148.89	183.33	161.97	151.02	151.93	161.2	198.84	152.5	153.35	198.69	198.68	199.02	152.92	181.21	148.4	146.57	153.65	198.96	148	147.81	199.94	197.91	147.63	148.45	152.79	198.79	163.12	42.485
248	216	9.176	10.299	45.445	48.051	8.2474	131.05	34.081	8.8803	10.161	828.45	61.182	25.088	9.0039	9.7056	41.602	170.17	8.4084	8.3453	9.023	13.882	117.57	203.06	731.11	7.2665	9.1198	9.5493	133.94	13.629	40.381	31.278	41.308	7.9857	40.768	141.28	9.3966	8.0156	143.42	148.56	37.343	7.9671	9.4086	37.306	37.797	8.7563	39.408	142.35	179.71	8.7526
249	36	1.0701	1.0708	1.0702	0.38672	0.25058	0.50824	0.24361	0.3267	0.78909	0.23081	0.40771	1.0805	1.0736	1.075	1.0573	0.46364	0.25004	0.4535	1.0224	0.23378	0.90795	0.22895	0.28409	0.23355	0.94991	1.0562	0.22955	0.23155	0.35652	0.28377	0.36638	0.21138	0.25352	0.23231	0.23126	0.22799	0.4066	0.24082	0.23088	0.37283	0.25702	0.23152	0.229	0.23125	0.33478	0.23081	0.35621	0.23198
250	0.027778	0.65339	0.15867	0.30867	0.1247	0.027817	0.13424	0.13403	0.13419	0.02784	0.12117	0.1245	0.12473	0.12759	0.14044	0.12201	0.12925	0.12442	0.12426	0.12446	0.12116	0.12322	0.13739	0.12232	0.12435	0.12441	0.13986	0.12463	0.1206	0.12434	0.13892	0.12451	0.12108	0.1244	0.13905	0.12453	0.12079	0.1243	0.14303	0.12142	0.12456	0.12459	0.1423	0.11934	0.11991	0.1246	0.15486	0.12456	0.12066
251	216	7.7685	7.2865	44.284	47.837	28.746	45.041	7.955	8.5757	8.4318	41.745	8.1546	32.508	8.46	9.2416	41.27	44.289	43.956	15.701	44.153	8.982	10.084	44.074	43.949	7.7598	8.4778	8.9213	31.124	13.505	44.04	44.446	43.866	8.932	43.685	41.63	8.0049	8.385	43.065	42.324	41.879	9.0997	43.672	8.6135	43.916	8.74	43.802	41.465	43.921	7.8629
252	1	1.0124	5.4447	1.0291	5.9099	5.1197	0.23701	0.24198	4.1818	6.6681	0.3543	5.1402	6.3717	1.1261	6.3548	4.8737	1.6964	4.6816	5.2166	4.9909	6.3539	5.4123	5.626	1.1808	6.5636	5.1893	4.9703	5.5678	5.1234	4.7592	3.977	5.1551	1.2521	6.5009	1.1842	6.5799	4.8971	5.1008	5.3391	5.041	1.1397	6.361	5.3896	5.4826	5.2599	5.2117	4.7628	1.1174	6.6185
253	0.0046296	0.005536	0.017618	0.032162	0.0047864	0.005252	0.0049166	0.0047096	0.020094	0.028082	0.025805	0.0088892	0.0137	0.0064217	0.025777	0.023893	0.0055078	0.0054923	0.0051356	0.014707	0.0051429	0.02573	0.0052621	0.0051864	0.0051666	0.02424	0.024437	0.025691	0.0055497	0.017371	0.0051034	0.0054918	0.0053257	0.025701	0.0051141	0.0051567	0.024155	0.025802	0.0055572	0.0055178	0.0053871	0.024012	0.005169	0.025743	0.0054922	0.025706	0.0051255	0.0053154	0.005165
254	0.16667	0.028716	0.13762	0.43857	0.13359	0.3796	0.40114	0.77542	1.0466	0.029045	0.11999	0.28645	0.10796	0.12552	0.028907	0.028888	0.029272	0.28415	0.080972	0.029121	0.029182	0.37513	0.029583	0.097553	0.46943	0.12428	0.029187	0.034094	0.030373	0.080996	0.07444	0.032182	0.034919	0.11867	0.11005	0.30888	0.029666	0.029042	0.029518	0.10161	0.098371	0.11734	0.028898	0.029288	0.029265	0.36115	0.029216	0.15024	0.25203
255	1296	46.006	8.8161	11.914	38.583	5.4456	2.6014	42.112	11.975	38.731	3.321	25.177	10.556	2.4903	9.0685	6.8631	7.5018	1.5902	1.5974	8.0667	6.844	2.3082	1.6083	6.9064	7.9404	1.5836	1.778	6.965	7.0051	1.6251	1.5912	6.9226	6.9487	1.6171	1.6043	8.9375	7.5376	1.694	1.5998	7.4747	7.3615	1.6826	1.5868	7.0072	6.9054	1.6213	1.5911	7.8453	38.757
256	36	1.5305	1.0843	1.1869	0.19176	1.0865	1.086	1.1195	1.0859	1.1335	1.1301	1.1055	1.0782	1.1403	1.0799	1.0929	1.1342	1.085	1.1194	1.085	1.0801	1.0849	1.0919	1.1672	1.0782	1.0847	1.1495	1.0923	1.0856	1.0849	1.1403	1.1587	1.0794	1.0848	1.0917	1.137	1.065	1.1365	1.0922	1.1237	1.0782	1.0849	1.0933	1.0945	1.0852	1.0849	1.1263	1.1605	1.0785
257	0.027778	0.027757	0.1561	0.11169	0.019663	0.086844	0.022343	0.016755	0.0049233	0.020401	0.020675	0.017964	0.0048542	0.010343	0.018067	0.0048776	0.0048543	0.01853	0.01867	0.0048542	0.0071202	0.018021	0.018659	0.0048544	0.0048538	0.028363	0.01865	0.0048545	0.0048543	0.019084	0.018672	0.0048545	0.0048544	0.038564	0.018637	0.0048545	0.006545	0.025865	0.018657	0.0048544	0.0063438	0.027414	0.018646	0.0048542	0.0048545	0.018667	0.06782	0.0048544	0.0085755
258	1296	9.6107	247.44	39.569	45.333	48.711	45.692	223.47	221.73	177.9	224.34	47.879	224.15	47.191	223.98	232.94	47.38	47.302	47.265	238.46	47.355	47.671	47.199	35.036	47.637	221.96	225.78	224.07	47.181	47.278	47.172	213.05	51.82	47.265	48.182	223.87	223.85	223.52	47.593	47.218	47.313	222.8	223.08	223.49	47.313	47.265	47.817	222.48	47.33
259	0.027778	0.16097	0.13801	0.57544	0.14341	0.14384	0.1428	0.14292	0.37598	0.14348	0.1434	0.14342	0.14317	0.14342	0.1434	0.14341	0.1434	0.14339	0.14341	0.14342	0.1434	0.1434	0.14341	0.48896	0.15135	0.14342	0.1434	0.14341	0.14341	0.1434	0.1434	0.254	0.1434	0.1434	0.1434	0.14342	0.14342	0.20358	0.1434	0.14341	0.1434	0.14344	0.14341	0.14341	0.1434	0.1434	0.1434	0.16835	0.14342
260	216	31.508	0.32013	0.31009	0.33562	0.20719	0.20172	0.20977	0.19893	0.2035	0.21678	0.21113	0.2028	0.24124	0.24003	0.24457	0.2394	0.20958	0.20851	0.21002	0.23853	0.19947	0.23029	0.19715	0.21124	0.19967	0.22941	0.23687	0.21361	0.199	0.20153	0.19994	0.20278	0.19829	0.19779	0.19896	0.19946	0.19698	0.20112	0.21418	0.19956	0.20187	0.19767	0.20206	0.20577	0.19873	0.2057	0.19896	0.21065
261	0.027778	0.78071	0.028142	0.17017	0.15355	0.14313	0.16623	0.19302	0.19185	0.1691	0.13623	0.1773	0.16721	0.11076	0.17253	0.137	0.15123	0.11549	0.15734	0.14445	0.14208	0.1354	0.1483	0.1418	0.17211	0.13554	0.14742	0.15935	0.14602	0.1459	0.14409	0.15273	0.13957	0.17357	0.13917	0.17229	0.14132	0.15524	0.15394	0.1509	0.16135	0.18557	0.13855	0.14839	0.14249	0.15068	0.15735	0.15438	0.1657
262	0.0046296	0.022436	0.00097291	0.026366	0.0042738	0.0039397	0.011916	0.0046638	0.0057461	0.02201	0.017434	0.0049344	0.0047724	0.0052012	0.0026431	0.015577	0.0023246	0.0041143	0.0045869	0.0081905	0.0023271	0.023659	0.011958	0.003017	0.0052947	0.0016276	0.013044	0.0032137	0.0032313	0.0099785	0.0026189	0.0026594	0.0032724	0.0072938	0.0019176	0.0024427	0.025923	0.011067	0.0025519	0.0024107	0.0032292	0.010175	0.0026783	0.0024628	0.0030614	0.018802	0.003337	0.0053645	0.0020446
263	1296	46.006	47.305	48.596	234.63	237.28	234.56	238.57	117.87	239.57	238.56	225.27	237.63	239.2	238.8	237.32	237.65	237.47	237.19	240	239.82	238.36	239.64	238.91	238.31	239.42	239	236.98	237.72	239.1	238.14	236.81	225.34	238.84	239.66	237.64	229.09	239.86	237.36	236.94	238.53	238.64	237.13	237.63	237.82	226.24	238.61	115.73	239.63
264	36	208.31	7.721	40.416	6.2698	6.3007	6.2938	6.291	6.3179	6.257	6.2649	6.2697	6.2872	6.2387	6.5812	5.9655	5.9948	6.2549	6.7547	6.2354	6.3142	6.2425	5.9774	6.23	6.2589	6.2359	5.7999	5.9996	5.9339	6.238	6.1649	6.932	6.2752	6.2576	6.1832	6.259	6.2388	5.8904	5.9371	6.2422	6.2727	6.2389	5.9371	6.2404	5.933	6.2296	6.0513	6.2895	6.2453
265	6	5.9954	0.28894	0.28917	0.27084	1.0276	6.8142	1.2778	3.5565	4.8846	0.2816	5.5586	1.1905	5.4763	5.5987	1.1795	0.26436	0.28361	5.3927	1.1673	0.27262	1.201	1.2158	1.1783	5.1484	5.5073	5.4588	1.2061	1.1975	0.28466	4.3672	0.4814	1.1569	1.204	5.4179	5.4924	5.0998	1.2071	1.1956	1.199	5.0743	5.184	5.3469	1.1825	0.27716	1.2112	5.4106	1.209	5.5468
266	6	0.1806	0.18015	0.04312	0.031268	0.031807	0.031374	0.033086	0.10967	0.12628	0.064965	0.032008	0.11993	0.031649	0.031716	0.12998	0.031543	0.03167	0.031552	0.03164	0.042881	0.032016	0.031624	0.032005	0.031948	0.12931	0.031623	0.031599	0.031936	0.031883	0.031601	0.031575	0.031661	0.031874	0.12342	0.031869	0.11387	0.031871	0.031623	0.031863	0.031987	0.031867	0.11559	0.031866	0.031982	0.031881	0.031629	0.031866	0.045258
267	0.0046296	0.022436	0.0046876	0.0044772	0.023678	0.020595	0.0051394	0.037366	0.08929	0.20645	0.19774	0.09629	0.37715	0.094088	0.052593	0.38446	0.076942	0.063812	0.01757	0.045624	0.020257	0.027698	0.022238	0.074923	0.068307	0.091169	0.017227	0.063341	0.064196	0.07573	0.014462	0.052971	0.014977	0.021326	0.070084	0.084341	0.062447	0.019727	0.060696	0.072653	0.015173	0.016735	0.072359	0.080212	0.014347	0.025984	0.017153	0.075223	0.019806
268	1	28.084	1.0115	4.886	1.2256	2.901	1.5159	4.2854	1.0376	4.8345	1.0253	4.8618	1.1717	4.5728	1.1589	4.6063	1.0259	5.5927	1.1685	6.3918	1.1487	5.3257	5.4406	1.1767	5.2402	1.832	2.977	1.3195	4.2503	1.1995	5.2019	1.1721	4.5846	1.1804	5.262	1.1459	4.6342	1.0256	4.871	1.1749	5.2733	1.1722	4.5807	1.0257	4.8706	1.1765	5.2667	1.1663	5.1217
269	0.16667	0.13948	0.16822	0.033722	0.058407	0.067644	0.16515	0.16476	0.16658	0.13386	0.16657	0.166	0.041364	0.10896	0.16488	0.035108	0.037836	0.035748	0.038784	0.035617	0.16658	0.04109	0.16547	0.16647	0.16658	0.039486	0.058958	0.16654	0.1664	0.035299	0.050629	0.038508	0.16655	0.056627	0.16655	0.16648	0.16653	0.040476	0.16654	0.1665	0.16473	0.041802	0.16651	0.16598	0.16654	0.040317	0.16655	0.10611	0.16655
270	1	5.7418	5.2887	1.9613	33.243	29.896	8.5831	32.159	17.382	6.7536	26.076	31.712	31.739	29.828	30.563	30.729	31.59	29.066	30.377	31.846	31.608	28.863	29.795	30.043	31.37	28.873	26.575	30.837	31.155	29.064	28.764	30.529	31.446	32.689	29.628	31.267	30.954	26.762	29.287	31.003	31.131	29.257	19.6	31.632	31.143	29.288	29.312	30.946	31.035
271	6	1.2349	1.2625	1.2632	0.29429	1.0643	1.0541	1.0848	1.0461	1.3299	1.1514	1.0767	1.0657	1.2686	1.2614	1.324	1.2944	1.0744	1.0459	1.0808	1.2391	1.0444	1.2055	1.0491	1.0079	1.0436	1.2049	1.2623	1.0894	1.0434	1.07	1.0498	1.0493	1.0415	1.0543	1.0441	1.0442	1.0443	1.0644	1.0451	1.0441	1.0603	1.0511	1.0482	1.0509	1.0434	1.0604	1.0442	1.0566
272	36	5.2514	0.24777	6.119	3.9415	6.0931	6.1092	1.4014	0.83572	1.0818	2.5828	1.9374	3.0568	1.0831	1.0795	5.2281	5.1327	5.0952	1.8684	5.2099	1.0798	4.5122	5.2137	5.1249	1.079	1.0776	1.083	4.5213	1.7347	5.1353	5.0497	5.0532	1.0825	4.7647	4.9037	1.1263	1.0813	4.4739	4.7872	5.052	1.0814	4.8089	1.0786	5.1888	1.0814	4.9159	4.4429	6.1047	1.0787
273	36	7.5032	7.4212	5.5475	8.9361	6.5995	37.022	36.446	28.869	10.191	8.0206	18.04	8.1738	35.207	35.317	7.8413	7.1744	7.8354	35.261	7.9315	7.2647	7.8108	8.2585	7.935	33.533	36.37	34.943	7.8015	7.8175	7.8677	29.921	7.8104	7.9318	7.8591	35.188	34.981	34.394	7.8613	7.7638	7.928	33.818	33.718	34.145	7.8468	7.834	7.8581	35.649	7.9358	35.367
274	1	0.17282	3.6144	0.8794	0.98693	1.0004	0.98691	0.98649	0.98443	0.98813	0.98745	0.9831	0.9865	0.9876	0.93771	0.98622	0.98521	0.98442	0.91317	0.9868	0.9846	0.98401	0.98545	0.98619	0.98274	0.98815	0.98654	0.98442	0.98518	0.98562	0.98644	0.88787	0.98481	0.98656	0.98559	0.98264	0.98704	0.98658	0.98506	0.98473	0.98648	0.98653	0.9855	0.98494	0.98536	0.98657	0.98514	0.98505	0.98514
275	1296	223.07	39.537	58.34	87.286	44.151	220.18	53.945	58.948	39.098	54.041	57.661	39.711	39.512	39.838	46.379	111.86	222.47	40.284	184.94	69.6	49.147	125.74	52.124	40.514	44.462	71.468	52.242	39.544	40.884	57.601	57.107	39.848	39.974	221.28	39.614	39.237	51.947	57.58	39.598	40.024	44.523	56.121	48.97	39.326	199.8	57.638	51.259	39.422
276	46656	41.753	45.747	47.236	42.312	48.833	49.195	42.197	42.15	42.217	48.1	49.194	42.156	44.453	49.187	43.501	42.382	42.224	42.322	44.374	42.149	42.264	42.315	42.15	42.16	42.158	49.184	42.149	42.157	42.268	42.24	42.145	45.028	42.257	42.146	42.297	42.151	49.196	42.231	42.159	42.155	42.24	42.145	42.347	42.155	42.265	42.292	42.155	42.149
277	6	1.0361	0.29691	0.39325	1.2087	4.4962	1.204	0.31786	1.2046	4.6194	1.1999	5.4758	2.1701	2.3474	1.2046	3.2509	1.2088	1.5175	2.5279	1.2087	1.2046	1.1996	1.2008	1.2026	2.6199	1.4146	1.1959	1.2085	3.5634	2.3548	2.3155	1.2089	1.2045	1.2046	1.2008	1.2054	2.4464	1.2046	1.2016	3.3723	2.3258	1.2048	1.202	1.2053	2.2629	1.2058	2.1518	1.2088	2.6513
278	36	5.191	1.5803	1.5687	36.05	35.09	33.89	34.773	18.793	7.2519	28.09	33.872	33.955	31.927	33.022	32.829	34.139	31.275	32.521	34.242	34.093	30.9	31.877	32.098	33.5	30.834	28.393	32.991	33.286	31.119	30.674	32.664	33.591	34.976	31.693	33.453	32.971	28.637	31.29	33.1	33.186	31.305	20.941	33.848	33.249	31.464	31.247	33.099	33.09
279	46656	9612.6	351.25	150.97	1434.1	8153.3	2421.8	8128.8	8145.3	2536.1	2969.2	2983.3	2411.3	2589.4	8145.1	2993.9	732.59	1832.5	2445.4	1920.1	7877.2	8152.7	2837.9	3589.9	8145.5	8151.5	2498.9	2992.9	2912.3	1872	7093.4	8147.5	8152.2	2148.1	2906.9	8153.3	8145.7	2561.2	2989	8151.5	1976.9	8144.8	3000.1	8152.9	2989.1	8143.7	2825.6	8150.7	8145.1
280	1296	46.112	8.335	8.6676	8.2495	8.2719	8.5764	8.2927	8.3602	8.2241	8.2224	8.2225	8.2919	8.2323	8.2774	8.2229	8.2133	8.303	8.3001	8.3004	8.2303	8.3035	8.2151	8.2984	8.32	8.306	8.215	8.2162	8.2119	8.2996	8.2245	8.302	8.3024	8.3066	8.2169	8.3031	8.3084	8.2149	8.2149	8.3005	8.3007	8.3041	8.2164	8.3019	8.2142	8.3002	8.2136	8.3018	8.3059
281	36	1.5332	1.2936	7.4859	7.4804	16.138	7.4074	4.2235	7.4858	7.4527	36.263	6.715	28.637	7.4833	6.8995	35.989	35.806	34.249	12.478	34.731	7.1225	8.0966	35.972	35.69	6.1546	7.4232	7.2951	24.606	10.664	35.374	34.917	35.841	7.038	35.262	35.724	6.5664	7.3181	35.17	33.117	33.758	7.32	34.923	7.4861	35.876	6.8845	7.5605	33.148	35.867	6.3473
282	7776	1356.4	317.05	6811.9	1320.1	259.65	1353.3	321.81	1450	502.59	520.49	1505	1497.8	546.82	7247.2	1562.8	1503.4	676.36	319.16	1502.7	356	1353.6	1494	547.06	1483.6	1560.5	1468	6759.4	1499.7	1500.8	1501.5	1465	1463	1503.3	1352.3	320.15	1558.4	1504.2	5062.4	1464.5	1388.2	1503	1557.7	1471.8	1438.7	1503	341.33	1318.9	1487.2
283	6	6.0091	31.851	29.355	32.102	30.66	29.265	25.982	28.576	26.897	10.521	14.581	12.902	18.649	12.7	16.666	26.112	25.651	17.994	28.551	17.977	27.746	14.631	24.234	12.733	20.262	22.736	13.985	19.178	28.15	26.656	23.296	25.732	18.464	26.011	19.547	18.879	15.338	19.61	18.596	27.602	22.454	23.684	23.565	15.424	24.358	26.956	28.623	20.588
284	7776	57.046	233.91	1324.3	1323.9	1178.8	1260.5	237.35	233.95	236	273.14	459.4	244.98	260.2	233.65	275.01	1314.9	1312.8	471.19	278.67	259.81	1209	1321.8	1302.8	258.72	233.94	233.72	256.57	442.09	1317.6	1306.4	297.21	259.82	1265.8	1287	235.51	233.67	259.85	1266.8	1307.7	260.39	268.34	234	277.28	259.86	1289.7	1190.5	276.9	259.75
285	0.027778	0.13462	0.0048922	0.033303	0.01943	0.026276	0.017982	0.0055749	0.022942	0.020741	0.018222	0.0099338	0.028358	0.022171	0.019545	0.020887	0.026443	0.021484	0.022039	0.023776	0.0267	0.021604	0.022078	0.026294	0.026358	0.021852	0.020011	0.026529	0.026149	0.022248	0.022378	0.027156	0.023214	0.021989	0.022615	0.022292	0.025037	0.019865	0.022535	0.026285	0.026978	0.022454	0.022435	0.026223	0.026273	0.022336	0.022473	0.026549	0.026096
286	0.027778	0.027799	0.027998	0.028026	0.12545	0.15162	0.12193	0.028093	0.030586	0.030495	0.030292	0.028104	0.030666	0.0304	0.028105	0.029963	0.028104	0.028094	0.028113	0.028123	0.028104	0.028103	0.028102	0.028105	0.028105	0.0301	0.028105	0.028105	0.028093	0.028128	0.028107	0.028109	0.028104	0.028105	0.029568	0.028105	0.030434	0.028105	0.028106	0.028106	0.028134	0.028105	0.029937	0.028104	0.028104	0.02812	0.028106	0.028119	0.028109
287	1296	226.06	299.02	202.81	285.46	51.739	270.44	227.1	295	306.57	1251.8	305.32	78.077	301.31	80.405	296.54	1191.5	72.232	76.087	72.352	473.49	82.406	352.84	329.18	67.207	86.996	314.99	1273.4	331.93	73.194	967.19	114.45	271.78	71.222	326.98	99.134	271.78	1273.3	1269.5	126.77	68.606	83.421	1272.6	275.78	298.06	77.165	394.03	84.149	297.58
288	6	1.0477	34.774	7.421	6.443	26.869	31.644	6.6546	6.0204	6.039	6.5223	6.4476	6.5948	6.5411	6.0199	6.5413	6.0107	6.0544	6.0204	6.0984	6.0098	6.0055	6.0098	6.4076	6.024	6.4498	6.0133	6.052	6.0121	6.0136	6.0205	6.0188	6.0117	6.0262	6.0107	6.0149	6.7156	6.0211	6.0145	6.016	6.0141	6.021	6.013	6.0466	6.0087	6.023	6.0225	6.0182	6.0149
289	1	0.17256	0.13075	0.9924	0.16032	0.033537	0.20509	0.035072	0.1285	0.289	0.13371	0.03511	0.13758	0.038034	0.24809	0.035982	0.035684	0.189	0.051576	0.077642	0.03571	0.49696	0.58348	0.03481	0.04554	0.40317	0.058856	0.11756	0.034732	0.16715	0.273	0.075848	0.12766	0.077402	0.092918	0.098579	0.036931	0.044041	0.20536	0.034924	0.034863	0.07559	0.13065	0.058408	0.041636	0.10003	0.27645	0.082561	0.061822
290	1	0.17256	4.6323	4.6178	3.3901	3.7855	0.3283	0.17864	0.27648	0.97141	1.8433	0.54086	0.81595	0.17718	0.99071	4.3927	4.3453	1.8735	1.0235	0.81054	3.5159	4.5993	4.2074	0.79501	0.19066	0.18043	0.76302	1.7956	4.4476	4.2623	1.1791	0.8108	3.8242	4.0162	0.25857	0.17799	0.81109	3.8407	4.2838	0.81489	0.9189	0.19334	1.0132	0.81094	4.0449	3.4395	1.0064	0.80979	0.17527
291	1296	263.95	3.3716	17.455	16.593	44.169	41.407	13.34	47.12	226.07	184.65	183.38	46.441	189.28	43.748	215	213.93	46.383	43.455	46.279	72.111	46.764	191.44	173.67	48.584	46.688	190.35	190.76	214.86	46.647	90.582	46.025	47.562	46.592	214.4	41.885	40.349	220.43	214.6	40.308	40.169	46.547	206.58	41.893	187.49	46.611	188.01	41.694	46.533
292	216	1.3561	4.9625	4.6414	1.4596	1.1774	6.4513	7.6424	7.3678	6.5388	27.841	5.6155	6.5131	1.6981	2.1309	6.5332	27.797	7.6387	6.4979	6.4964	7.2157	6.5341	6.5221	6.7397	6.5129	6.5309	2.1872	6.5461	1.7048	27.502	6.5121	16.289	2.1155	6.5261	6.5134	6.5316	6.4783	6.5391	6.5412	6.4725	6.5128	2.0062	6.5496	6.5474	28.044	6.5184	6.5123	6.5261	2.8687
293	6	201.5	56.382	197.77	121.21	198.19	198.75	199.45	197.16	183.87	197.81	199.4	187.54	198.04	195.11	197.9	199.11	198.09	198.12	198.03	197.45	179.53	190.65	198.21	197.48	184.76	199.38	198.37	197.91	198.2	198.28	198.3	197.52	193.28	198.1	199.41	197.52	199.29	198.37	198.07	198.06	194.01	198.35	198.03	198.12	198.22	198.35	198.27	197.41
294	1	5.7995	6.6551	0.21727	27.738	25.747	14.128	10.94	5.8998	4.705	5.8231	4.848	5.8161	4.9859	7.4278	4.9185	5.8324	4.8536	5.9047	4.8797	5.7731	5.7354	5.7504	4.8555	5.7646	5.7754	5.7817	4.8586	5.7721	5.7734	5.7931	4.9508	5.7801	5.7395	5.7554	4.3679	5.7665	5.7672	5.753	4.8631	5.8163	5.7714	5.7583	4.8872	5.7683	5.7711	5.7549	4.8873	5.766
295	36	7.4228	6.3387	1.3159	28.061	6.3269	6.2633	8.0673	6.2268	6.2224	6.2269	8.7196	6.2254	6.3266	6.1406	6.2285	7.0589	8.8594	6.4002	6.3818	6.5864	6.2317	6.37	6.3805	6.6437	6.227	6.2418	6.2292	6.3359	6.302	8.9164	6.4763	6.475	6.2437	8.6559	6.3628	6.2242	6.2462	6.3895	6.3622	6.531	6.3083	6.4581	6.2299	6.3722	6.3408	8.8988	6.4106	6.4105
296	36	7.4228	8.1791	50.25	37.106	204.9	142.87	37.826	40.96	40.142	149.49	39.775	35.761	170.97	35.733	169.36	157.29	168.06	159.55	169.75	150.25	167.88	149.16	203.15	39.503	158.16	170.43	158.43	167.76	161.84	169.72	184.54	169.36	45.714	168.95	34.973	168.95	186.96	168.6	152.56	170.11	46.303	169.22	153.05	168.15	159.94	168.81	169.25	39.158
297	0.16667	0.19475	0.85182	0.95267	0.94565	0.10809	0.22169	0.6203	0.94638	0.96838	0.97143	0.96076	0.95042	0.88744	0.96112	0.89236	0.99086	0.92528	0.16988	0.95508	0.86464	0.94495	0.84439	0.91349	0.95473	0.95939	0.95954	0.94368	0.9548	0.95974	0.89025	0.94881	0.95196	0.95555	0.89022	0.95751	0.96047	0.95992	0.95221	0.95212	0.87186	0.95548	0.95485	0.95404	0.95704	0.95571	0.18726	0.94957	0.95561
298	36	0.22342	0.21031	0.20107	0.18675	0.18949	0.19097	0.19357	0.19019	0.18998	0.18906	0.20208	0.19018	0.19068	0.19006	0.19049	0.18885	0.19475	0.19907	0.19062	0.19	0.19069	0.18875	0.18909	0.20108	0.1905	0.19038	0.1887	0.20106	0.19068	0.18916	0.19013	0.19132	0.19028	0.18881	0.19034	0.19083	0.18881	0.18882	0.20453	0.19094	0.19036	0.18885	0.19067	0.19694	0.19042	0.1949	0.19073	0.19602
299	1	1	1	14.521	3.762	4.615	1.1161	1.0008	1.0017	4.2218	1.0861	13.801	1.0038	7.32	18.468	4.485	4.8046	11.203	18.344	1.0197	1.4598	14.785	6.4681	1.3107	5.1462	19.279	12.385	3.8203	4.7149	16.054	19.602	2.127	4.8055	8.2682	7.0322	4.9661	4.936	16.552	13.755	2.1412	4.9424	20.048	18.029	4.4799	4.9926	13.527	4.3919	1.8846	5.325
300	1	1.1949	5.6784	5.378	5.6215	5.7055	5.7086	4.7823	5.491	5.7347	4.7645	4.7137	5.7529	1.8434	5.1577	5.3249	5.0892	1.494	5.6599	5.1622	4.9723	5.2957	5.6026	4.6731	5.7288	5.7326	5.0934	5.3056	5.4167	5.7207	1.2775	5.1963	5.7287	5.2275	4.6469	5.4179	5.7362	5.2679	5.1625	5.7211	5.7162	5.1116	5.2362	5.3532	5.7304	5.1234	5.2487	5.3082	5.7311
301	1	6.845	29.752	33.13	6.5451	6.0533	6.9359	33.132	28.852	33.197	28.898	33.142	33.133	29.708	33.131	33.194	33.133	33.134	33.133	33.132	33.133	33.131	33.132	33.126	33.136	33.126	33.185	33.132	33.17	33.133	33.13	33.123	33.192	33.126	28.909	33.127	33.193	33.127	32.87	33.139	33.192	33.126	33.104	33.142	33.194	33.127	33.13	29.499	33.119
302	36	0.2637	6.1145	15.199	6.4121	6.1252	6.7077	6.1402	6.1768	6.4323	6.3667	6.5678	6.1264	6.6762	6.3875	6.4645	6.7164	6.3955	6.3805	6.1565	6.4305	6.4094	6.1728	6.4322	6.421	6.3997	6.7862	6.4634	6.4306	6.3799	6.4505	6.1448	6.4214	6.1279	6.468	6.4571	6.416	6.6855	6.4449	6.1669	6.4167	6.4303	6.4502	6.4627	6.3292	6.3789	6.1741	6.4686	6.4742
303	1296	223.3	297.57	83.757	264.95	892.46	74.087	872.8	269.71	270.1	265.03	276.62	271.62	265.27	271.11	271.06	270.89	261.48	269.06	270.76	270.73	270.59	271.1	271.2	270.58	271.06	270.81	271	270.9	263.44	255.18	270.94	270.93	270.57	270.77	270.91	270.62	271.2	271.27	270.87	270.21	271.13	271.22	270.94	249.42	271.16	271.13	270.89	270.3
304	216	7.6853	1.7516	219.15	1.8315	11.183	8.5703	11.412	9.2587	8.9307	4.5555	30.813	9.5025	2.306	9.0298	4.6553	2.7367	2.5246	3.6428	2.6744	3.6896	2.8067	3.5506	2.6431	9.6862	3.1047	2.5033	4.2713	3.331	2.7486	2.7707	2.7906	3.4351	9.4592	2.7296	9.6661	5.1098	2.7439	3.4452	3.0046	3.1713	8.8632	2.8165	3.2609	3.1294	3.0846	2.6354	2.956	8.9129
305	1	0.0298	0.11341	0.13121	0.031803	0.029846	0.036312	0.030047	0.43653	0.47537	0.25221	0.031548	0.47796	0.031862	0.11509	0.49214	0.03154	0.029987	0.030008	0.052643	0.030286	0.11895	0.10873	0.031263	0.029995	0.52633	0.12234	0.12308	0.031721	0.066167	0.030484	0.03001	0.029993	0.117	0.12284	0.029997	0.45421	0.12239	0.03145	0.029997	0.029998	0.11492	0.1149	0.11422	0.031507	0.11935	0.031597	0.029995	0.029993
306	36	6.2122	1.9712	7.2322	7.1136	6.4739	6.4026	7.2406	7.1652	6.3723	7.232	7.2015	6.4399	7.2064	7.2324	7.2311	7.2329	7.2321	6.4056	6.4116	7.22	7.2322	6.4257	7.2323	7.204	7.1864	7.1839	7.233	7.2333	7.2322	7.2043	6.4083	7.1885	6.9948	7.1885	7.2322	7.2115	7.1991	7.2329	7.2318	7.2025	7.1999	7.7413	7.232	7.2068	7.2325	6.3789	7.2323	7.1926
307	0.027778	0.15925	0.08463	0.74394	0.23236	0.21873	0.16409	0.14914	0.16974	0.16191	0.16471	0.17631	0.1745	0.16808	0.17152	0.17357	0.17997	0.16831	0.1799	0.17973	0.19035	0.17951	0.1928	0.1751	0.17631	0.17582	0.18899	0.16852	0.18379	0.18562	0.17788	0.17324	0.18819	0.19061	0.18899	0.18525	0.17757	0.19307	0.1787	0.17867	0.17653	0.18119	0.18064	0.18815	0.1833	0.18641	0.19162	0.17278	0.18309
308	1	5.7951	1.0572	1.2402	0.28542	0.32771	0.22357	0.30166	0.55672	0.28252	0.72253	0.31397	0.87463	0.29463	0.86925	0.3034	1.0171	0.29958	0.72791	0.31895	0.33062	0.31202	0.33338	0.3091	0.31463	0.35068	0.8252	0.30532	0.31831	0.32587	0.30765	0.31131	0.41111	0.46415	0.32776	0.32677	0.31404	0.33633	0.31702	0.64304	0.31014	0.31749	0.74678	0.4471	0.31934	0.32806	0.33138	0.30946	0.32656
309	2.80E+05	2050	1126.2	2365.1	1701.3	8296.5	8262.5	7261.6	6401.1	7306.5	8450.1	33029	6647.5	15595	22160	3616.5	7642.6	4274.2	7617.7	3574.6	4288.4	4717.2	4948.5	3253.6	2632.8	3750.5	18831	4086.8	5293.2	3759.6	4485.8	4255	2625.7	3113.4	5864.8	4377.5	3376.8	18343	5228.3	3836.2	3176.9	5339.9	4457.7	4386.2	5189.9	4388.9	4239	2983.6	2326.4
310	6	1.0338	1.145	1.0924	1.0936	1.0468	1.0762	1.0458	1.0369	1.0445	1.0438	1.0435	1.0407	1.0439	1.044	1.0437	1.0439	1.044	1.044	1.0441	1.0438	1.044	1.044	1.0441	1.044	1.0439	1.0439	1.0438	1.0441	1.0441	1.0441	1.0441	1.0441	1.0437	1.044	1.0441	1.0436	1.0439	1.0438	1.044	1.0441	1.044	1.0441	1.044	1.0441	1.0441	1.0441	1.0441	1.044
311	0.027778	0.027778	0.0050155	0.0051487	0.0054999	0.0053559	0.0048569	0.0048412	0.0048325	0.005195	0.0048313	0.017297	0.0051427	0.0048416	0.0047957	0.020217	0.023544	0.016967	0.021892	0.0047999	0.0047894	0.0047945	0.0047942	0.0048285	0.004825	0.0047985	0.004801	0.0047998	0.022718	0.0048129	0.0048115	0.004795	0.01911	0.0048073	0.0047944	0.0048099	0.0048254	0.0047895	0.0047943	0.021023	0.0048058	0.0047882	0.0048017	0.0061792	0.0048731	0.0047942	0.0048415	0.0047953	0.0047881
312	36	0.22103	0.20377	0.18788	0.20515	0.21059	0.24469	0.90242	0.21018	0.20325	0.21358	0.21793	0.21299	0.20252	0.22206	0.23099	0.20738	0.2262	0.23071	0.24097	0.22504	0.20851	1.088	0.82817	0.22576	0.22276	0.20425	0.23323	0.22282	0.22616	0.96907	0.22163	0.2408	0.20992	0.22364	0.22295	0.97868	0.20289	0.22252	0.24286	0.87019	0.22352	0.20806	0.21684	0.2858	0.2256	0.65657	0.28251	0.22297
313	0.027778	0.13618	0.15953	0.16019	0.15981	0.15198	0.16035	0.15975	0.15964	0.15968	0.15968	0.15971	0.15058	0.15969	0.15976	0.15968	0.15967	0.15487	0.1504	0.15983	0.15341	0.1588	0.15958	0.15065	0.15966	0.15907	0.15967	0.15975	0.15964	0.15965	0.15846	0.15126	0.15937	0.15962	0.15924	0.15945	0.15965	0.15967	0.15948	0.15966	0.15966	0.15948	0.15409	0.15945	0.15964	0.15966	0.15098	0.15112	0.15957
314	6	1.0335	1.0336	0.050451	0.25554	0.22439	0.098829	0.056989	0.21412	0.050573	0.054713	0.053458	0.070575	0.054449	0.21301	0.20958	0.051912	0.059289	0.21243	0.057697	0.054944	0.086767	0.049259	0.056209	0.054809	0.039335	0.054329	0.20887	0.039035	0.13	0.053762	0.0568	0.039883	0.062269	0.054181	0.056818	0.040272	0.038856	0.054228	0.056262	0.039815	0.039056	0.2115	0.056881	0.039428	0.038001	0.054287	0.057249	0.056397
315	36	35.973	8.2222	39.177	76.692	76.531	12.057	9.3966	98.921	12.925	35.776	77.881	12.336	10.82	10.781	12.95	10.809	33.312	29.6	23.498	7.6664	48.813	35.343	35.886	35.602	31.75	10.907	35.762	35.808	12.363	31.441	12.078	39.943	23.582	35.588	35.899	35.603	12.275	35.841	35.808	12.035	12.277	35.614	35.901	35.809	34.996	35.824	12.53	7.6646
316	216	1046.8	12.082	2.9888	3.6632	4.7263	3.7782	3.3714	4.0731	3.3621	3.5419	5.704	4.5226	14.276	4.0474	7.9069	3.8036	3.9116	4.2819	3.8046	4.3133	3.6415	3.9419	14.398	3.8246	3.9157	7.9046	3.6918	3.5536	3.8968	4.507	3.8848	3.9466	3.8441	3.9826	3.8875	3.9709	3.5915	3.8117	3.6578	4.5572	4.0031	4.5099	3.3528	3.4733	3.5354	5.093	3.8781	3.3247
317	1296	9.5077	46.404	52.988	50.503	53.158	12.373	9.6696	4.7995	13.433	11.597	13.444	54.584	16.61	49.872	49.976	49.33	46.787	49.208	46.818	16.315	46.865	51.451	6.5831	18.159	52.912	46.882	49.39	47.111	48.213	46.811	13.862	40.233	49.416	40.788	51.052	50.527	13.992	46.869	51.048	37.061	16.224	49.89	51.086	46.872	49.231	46.888	8.2093	46.857
318	36	6.2795	10.243	6.3088	4.6719	6.3058	6.3206	7.2331	6.2185	6.3204	6.2188	6.3154	6.2192	6.3165	6.2211	6.3121	6.2165	6.322	6.2191	6.3201	6.2165	6.3089	6.2169	6.3088	6.2194	6.3217	6.2192	6.3189	6.2179	6.3095	6.2191	6.3219	6.219	6.3091	6.2172	6.3075	6.2194	6.3141	6.2188	6.3131	6.22	6.3202	6.2181	6.3156	6.2181	6.3234	6.2187	6.3173	6.2187
319	36	174.6	174.6	151.39	174.75	36.23	157.6	141.56	36.005	121.26	163.55	160.44	142.46	162.8	167.83	160.31	168.46	158.89	157.92	159.1	166.26	160.3	160.14	161.01	160.31	158.72	160.81	159.17	167.58	158.66	158.77	159.21	159.44	158.88	160.88	161.89	159.3	159.31	159.25	160.79	159.03	163.48	159.17	160	165.82	160.59	159.15	159.06	160.43
320	6	1.0493	1.6366	1.3808	1.094	0.43486	1.0463	6.0253	1.1371	1.2282	1.0563	1.1053	1.0548	1.0656	1.0481	1.134	1.0571	1.0594	1.0576	1.0499	1.0687	1.133	1.1714	1.0634	1.1327	1.0626	1.1332	1.05	1.0997	1.122	1.1283	1.0489	1.0886	1.0648	1.1586	1.0846	1.1586	1.1126	1.0777	1.0609	1.0596	1.1157	1.1664	1.0749	1.0964	1.1205	1.1669	1.0499	1.1575
321	36	30.455	28.005	30.098	7.1223	6.3068	29.622	7.4088	6.9901	29.054	6.4301	5.8841	6.3848	7.085	3.715	29.184	29.024	6.6973	1.8509	8.3287	6.4746	6.4218	4.6673	1.8107	6.4511	6.3929	1.7679	2.0828	28.84	6.2757	5.3838	1.8158	6.5028	6.2784	1.9138	1.8264	6.4556	6.2787	1.9181	1.82	6.4433	6.2772	1.8937	8.3483	6.4484	6.277	1.8157	1.8099	6.4731
322	1	0.20619	0.97318	0.92722	5.5303	5.7014	0.99644	0.6739	1.1244	5.365	5.6955	0.98135	3.3657	5.7725	0.98068	1.3456	1.1078	1.256	1.0094	0.99588	1.7164	1.243	0.99457	0.99821	0.98092	8.7696	1.0127	0.99363	1.1633	1.1587	1.008	0.9905	1.1513	1.7018	1.2641	0.97505	7.78	1.5571	0.99698	0.99545	1.5051	1.4426	1.3092	0.99602	1.1605	1.1394	1.0127	0.98963	1.756
323	216	37.273	7.8679	9.333	2.5686	8.1719	34.996	43.481	29.239	37.306	9.8473	44.509	7.9269	113.17	41.149	8.6224	8.9158	30.447	35.917	8.8348	9.1215	8.6233	8.5536	9.9391	33.716	36.232	41.326	8.5726	8.3497	7.961	129.2	8.7732	7.9024	8.7788	44.654	38.521	33.446	8.6679	8.8101	7.9528	33.394	38.518	39.172	8.5042	7.8995	8.8974	39.531	8.5854	37.054
324	1296	9.6107	8.1834	39.081	39.095	18.823	38.189	7.1872	8.0755	9.1236	39.021	8.8611	32.243	8.4558	8.0694	41.596	38.897	39.987	14.114	39.115	7.8151	8.9858	38.74	43.827	7.2453	8.2233	7.9472	27.679	12.715	40.875	40.584	39.351	7.931	38.821	38.884	7.117	8.3769	38.541	37.555	39.666	8.3822	39.185	8.1476	39.005	8.036	39.005	37.496	39.303	7.2947
325	0.16667	0.96731	4.6527	3.9273	3.2218	22.937	18.239	1.2259	5.5857	13.951	5.3018	3.9271	26.513	0.96574	3.6355	2.8943	14.079	3.4707	3.1797	4.4888	3.5832	5.3886	10.008	23.439	4.2845	4.7103	1.2237	3.2041	11.311	5.1863	0.96647	5.4037	20.704	22.705	3.6631	5.3838	5.4438	2.4731	3.5429	20.13	21.794	2.1015	0.96917	5.3971	15.921	5.32	10.116	20.1	23.278
326	36	6.1964	6.202	6.2023	6.2026	6.2053	6.2046	2.0765	6.2025	6.2026	6.208	6.2025	6.2025	6.2025	6.2025	6.2062	6.2057	6.2069	6.2025	6.2063	6.2072	6.2077	6.2036	6.2072	6.2025	6.2064	6.2071	6.2072	6.2025	6.2025	6.2025	6.2061	6.2026	6.2025	6.2063	6.2025	6.2025	6.2063	6.2081	6.2025	6.2025	6.2025	6.2063	6.2064	6.2025	6.2063	6.2025	6.206	6.2026
327	0.027778	0.16097	0.15968	0.031936	0.66263	0.082771	0.14153	0.11785	0.094231	0.086225	0.15936	0.1714	0.14963	0.56892	0.48866	0.13932	0.14885	0.50382	0.14808	0.1394	0.61568	0.14156	0.11991	0.1494	0.15087	0.14616	0.44506	0.15029	0.57333	0.13921	0.1525	0.14939	0.49081	0.14493	0.14482	0.14968	0.15932	0.14659	0.15197	0.14941	0.15929	0.4784	0.14966	0.14508	0.15937	0.14734	0.14885	0.14917	0.36244
328	0.00077161	0.021454	0.021667	0.025274	0.025133	0.025103	0.025465	0.018485	0.019238	0.025084	0.025264	0.01942	0.024342	0.025304	0.021651	0.024483	0.025176	0.021572	0.025071	0.025106	0.02193	0.025007	0.021114	0.021526	0.018546	0.021402	0.025174	0.024971	0.021719	0.021479	0.021465	0.025106	0.024779	0.021756	0.021584	0.02174	0.021524	0.025134	0.021521	0.02487	0.021482	0.01859	0.025233	0.025245	0.021508	0.02149	0.021505	0.02455	0.018743
329	36	36	6.2658	6.8929	30.258	23.037	166.76	38.989	38.444	39.884	174.05	40.146	36.075	36.609	39.466	139.23	174.33	98.897	112.03	173.44	174.2	174.52	41.97	174.02	41.65	172.23	174.24	174.22	174.51	174.56	117.54	174.07	164.62	172.14	174.14	31.677	174.34	174.57	174.25	174.11	174.52	168.89	174.19	174.16	174.52	174.56	174.2	174.06	37.352
330	1	5.7951	1.5248	5.7936	15.568	5.7827	5.2653	19.409	5.2083	5.3413	5.2139	6.1823	5.1175	22.043	16.072	5.2264	5.2136	19.028	5.2178	5.2286	20.227	5.2105	5.2107	5.1952	5.199	5.21	16.795	5.1976	19.957	5.2055	5.2697	5.2316	16.078	5.2104	5.2093	5.2628	5.2091	5.3358	5.2355	5.2429	5.2102	17.116	5.2315	5.2775	5.2098	5.2142	5.2036	5.2112	11.913
331	1	28.432	4.6243	5.7281	1.0491	1.2475	7.1567	7.1612	5.6097	6.2835	6.2846	6.5565	6.2131	6.3726	7.0518	6.7245	6.3774	6.4627	7.0761	7.0202	7.014	6.1663	6.3115	6.4088	6.207	6.4199	6.3241	7.1112	6.2697	6.2997	6.3755	6.9257	7.4117	7.0434	6.3956	6.323	6.6373	6.3743	6.1788	6.4723	6.438	6.433	6.358	6.408	6.4353	6.7037	6.3316	6.949	6.3417
332	1	0.99924	2.3662	3.0813	0.72213	0.18725	0.65144	0.17261	0.17263	0.17406	0.57479	0.57747	0.18336	0.56959	0.17261	0.17264	0.55841	0.53677	0.59426	0.17264	0.54479	0.54475	0.57642	0.58006	0.54991	0.17263	0.17388	0.17261	0.58417	0.24216	0.44098	0.17265	0.6775	0.58674	0.4778	0.1738	0.17263	0.17366	0.35305	0.55942	0.5718	0.17261	0.17261	0.17369	0.57665	0.50696	0.53683	0.17261	0.59244
333	6	6.0046	6.0017	5.7041	6.0596	6.0446	5.9967	5.9953	5.9962	6.058	5.9984	5.9997	6.0507	5.9973	6.0469	6.0442	6.0541	6.0423	6.0501	6.056	6.0582	6.0474	6.0572	5.9973	6.0441	6.056	6.046	6.0492	6.0514	6.0456	6.0458	6.0475	6.0017	6.0477	5.9978	6.047	6.0468	6.0593	6.0482	6.0449	6.0001	6.0481	6.0483	6.0462	6.051	6.0487	6.045	5.9968	6.0562
334	36	42.983	27.626	0.23104	4.08	1.9703	0.31588	0.22883	0.32064	0.38449	0.25899	0.32001	1.5555	0.469	1.0901	1.4553	1.0711	1.4194	1.2167	1.3158	0.42231	1.2062	1.4047	0.74736	1.1117	1.4214	1.4133	1.304	1.3633	1.1154	1.4246	1.2594	1.1284	0.98545	1.2145	1.1103	1.4615	1.268	1.3134	1.3522	0.98121	1.104	1.4299	3.9855	1.2052	1.1221	1.269	0.40335	1.1301
335	216	6.4899	212.52	37.175	3.2851	1.3961	1.6797	3.4109	8.8364	6.6007	6.629	6.8078	7.766	6.5972	6.6819	6.7654	6.6811	6.9763	7.9803	6.6788	20.135	6.7768	6.7266	7.0626	6.7216	7.031	6.6156	6.8643	7.329	6.8896	6.6947	6.7421	6.7343	7.012	6.6897	7.9379	7.0608	6.8593	6.8048	6.7442	6.965	7.0141	6.7084	6.6628	7.1355	6.6876	7.6941	6.745	7.1591
336	0.16667	0.96535	0.96445	3.6626	5.4208	4.5352	4.5608	3.9489	4.5301	4.7977	4.5121	4.6035	4.5423	4.5443	4.54	4.5314	4.4946	4.521	4.5378	4.5342	4.4685	4.5064	4.5324	4.4841	4.5454	4.539	4.5361	4.5262	4.5229	4.5064	4.5551	4.5309	4.5323	4.525	4.5402	4.5042	4.5332	4.5376	4.5332	4.5283	4.5309	4.5494	4.5327	4.5192	4.5037	4.5369	4.5556	4.5387	4.5331
337	1296	1.6764	7.6218	7.6122	1.9604	2.9776	10.354	32.926	46.195	17.187	59.442	47.49	44.55	58.976	46.085	59.506	12.398	13.219	9.8051	12.267	12.612	248.4	10.275	54.831	44.287	58.787	54.918	69.285	14.959	48.009	11.653	8.9706	12.274	29.624	13.851	35.814	58.576	52.396	14.323	14.708	11.898	45.943	13.948	54.927	12.626	20.779	10.083	12.855	27.266
338	0.0046296	0.13012	0.14318	0.13072	0.13568	0.12631	0.12353	0.13344	0.13361	0.13189	0.12257	0.12813	0.1297	0.12934	0.1288	0.12951	0.12894	0.12979	0.12978	0.12962	0.12941	0.1291	0.12915	0.12856	0.12943	0.12972	0.12932	0.12796	0.12937	0.12898	0.12935	0.12945	0.12965	0.12919	0.12847	0.12923	0.12968	0.12931	0.12937	0.1293	0.12813	0.12966	0.12914	0.1296	0.12784	0.12908	0.12908	0.12896	0.1296
339	36	7.4228	7.6559	1.5214	6.9657	6.7997	2.802	1.5816	10.866	6.3321	2.0322	6.5741	7.657	7.6789	8.1225	7.6512	2.1599	7.6782	7.7874	33.242	7.682	8.1066	7.726	8.1863	7.8189	7.6718	7.6047	7.6694	7.6985	7.7082	6.5259	7.9389	7.6762	7.6987	7.6856	7.9518	7.6596	7.1911	7.651	7.6678	7.68	8.0433	7.652	7.6577	7.6776	7.677	7.6513	35.927	7.6762
340	6	1.4805	1.2389	7.1726	7.2169	3.1724	6.9836	1.3042	1.4641	1.4668	7.0907	1.3155	5.6494	1.4681	1.4653	7.1045	7.0721	7.0804	2.468	7.0946	1.4158	1.628	7.0412	7.0886	1.2556	1.4674	1.4411	5.0249	2.1775	7.1001	7.0913	7.0825	1.4426	7.0351	7.0654	1.292	1.4675	6.9475	6.8253	6.7552	1.4707	7.0451	1.4801	7.0953	1.4104	7.066	6.591	7.0949	1.2703
341	1	0.042514	0.036115	0.042461	0.1477	0.042527	0.042268	0.83285	0.20392	0.094676	0.20584	0.20698	0.042505	0.201	0.20153	0.18464	0.19831	0.1984	0.042354	0.19967	0.2049	0.19508	0.087837	0.20582	0.042461	0.042497	0.20329	0.18586	0.15932	0.042336	0.18253	0.19971	0.042497	0.19936	0.20586	0.17184	0.042657	0.19612	0.19955	0.042466	0.043635	0.20069	0.19958	0.17876	0.042454	0.20081	0.19455	0.18821	0.042472
342	216	1.3551	8.2482	1.1388	8.5485	7.4106	1.2921	1.5401	1.4152	1.487	1.387	1.5213	1.4352	1.4189	1.2362	1.4096	1.3863	1.4295	1.2392	1.2743	1.2899	1.3474	1.4174	1.4628	1.4813	1.403	1.3815	1.3358	1.4694	1.4302	1.3683	1.3028	1.3199	1.3105	1.4379	1.471	1.4171	1.4103	1.4711	1.4356	1.3778	1.4026	1.4237	1.4552	1.4479	1.421	1.4273	1.2901	1.4469
343	0.00077161	0.0044681	0.0027517	0.0051796	0.016712	0.0037545	0.016702	0.0034576	0.013641	0.0010612	0.0036515	0.0094968	0.00077671	0.00078785	0.00078696	0.00080065	0.001796	0.0033525	0.0018573	0.0008125	0.0035567	0.00091787	0.0036723	0.0029397	0.003614	0.00088017	0.0007879	0.0036446	0.0036069	0.0023407	0.002964	0.0022772	0.017684	0.0033179	0.0036492	0.0036509	0.0056276	0.0020429	0.0034713	0.0036421	0.0022652	0.0032698	0.0036078	0.003646	0.0036095	0.0083744	0.0036519	0.0023803	0.0036249
344	0.0046296	0.0046331	0.46345	1.3193	0.094305	2.4938	0.57184	0.10233	0.55371	0.34455	0.60726	0.11146	0.6246	0.10402	0.90202	0.37338	0.44537	0.63551	0.57134	0.51259	0.56707	0.62291	0.40773	0.76694	0.16067	0.60708	0.16067	0.68319	0.44919	0.75664	0.15108	0.96612	0.72886	0.64818	0.10361	1.0087	0.56923	0.25063	0.17747	0.77199	0.73608	0.27312	0.10306	0.96958	0.38982	0.84157	0.67362	1.0287	0.72663
345	36	1.0693	0.18515	0.8456	0.67962	0.19023	0.20509	0.19075	0.18944	0.18597	0.18599	0.18701	0.20154	0.1863	0.19238	0.2023	0.21077	0.19831	0.20694	0.19692	0.18702	0.22222	0.19328	0.18695	0.19191	0.20998	0.18884	0.19904	0.2169	0.19361	0.20524	0.21152	0.18836	0.19966	0.18641	0.20014	0.2176	0.18925	0.20709	0.19784	0.18847	0.19295	0.22481	0.19948	0.21495	0.19588	0.2007	0.18884	0.2189
346	1	5.7951	1.1036	1.1918	5.7607	27.314	5.6693	5.7397	5.7955	5.7449	5.7366	5.7395	5.7957	5.7396	5.7467	5.7379	5.7521	5.7531	5.7387	5.7328	5.756	5.701	5.7398	5.7623	5.7389	5.7835	5.7472	5.7481	5.7349	5.7428	5.7405	5.7473	5.7506	5.6947	5.7508	5.7478	5.7922	5.7226	5.7542	5.7232	5.7366	5.7393	5.7968	5.729	5.7458	5.7032	5.7384	5.7436	5.751
347	36	6.2169	10.417	1.6644	28.955	29.755	35.801	7.6806	8.0459	7.6741	2.3687	7.6403	2.5905	2.3533	2.2811	2.4084	2.3267	2.3883	4.9521	2.2089	2.5345	7.6889	2.6167	2.2651	2.5748	2.3923	2.2247	2.5227	2.2993	2.2865	4.7981	2.3952	7.6474	2.3735	2.2114	2.4826	2.2845	2.4579	5.2913	2.5091	2.1893	2.3975	2.2312	2.4532	2.3409	7.8356	2.2075	2.2328	2.224
348	1	1.0008	1.0007	0.2293	5.687	5.7029	5.66	5.6309	4.2806	5.6367	5.6458	5.5492	4.8863	5.6669	5.6353	5.5677	5.6173	5.6317	5.6172	5.6387	5.6245	5.6367	5.6267	5.6362	5.6313	5.6371	5.66	5.5794	5.6327	5.6386	5.6325	5.6377	5.6325	5.6386	5.6346	5.6386	5.553	5.6638	5.5713	5.6371	5.6336	5.6376	5.6288	5.6644	5.6353	5.6371	5.6373	5.6364	5.633
349	0.027778	0.13472	0.14237	0.085729	0.01763	0.027735	0.0075392	0.12495	0.028554	0.037453	0.04051	0.078444	0.03609	0.034433	0.037716	0.036028	0.034127	0.033888	0.03295	0.036818	0.033388	0.033634	0.032912	0.033796	0.035044	0.035464	0.036628	0.03305	0.033613	0.032678	0.032621	0.032975	0.038387	0.033747	0.032433	0.03948	0.035199	0.037047	0.034441	0.033421	0.033531	0.032496	0.034445	0.033346	0.033418	0.032587	0.032832	0.034035	0.034913
350	1296	46.029	6.8663	8.005	7.0388	6.8215	6.8315	8.1883	7.6823	6.8554	8.2149	8.2898	6.8634	21.285	7.5858	7.3969	7.6881	26.227	6.9064	7.5812	7.8724	7.3908	6.9817	8.3706	6.8104	6.8684	7.6886	7.3763	7.2124	6.8284	30.656	7.5267	6.8199	7.4874	8.4186	7.2115	6.8702	7.4282	7.5734	6.8244	6.8372	7.6533	7.5132	7.2924	6.82	7.6354	7.462	7.3619	6.8182
351	0.027778	4.5313	4.7904	5.2938	5.2893	5.2977	5.0018	4.9503	4.8367	5.094	5.0743	3.632	2.8837	5.2961	3.6413	5.2906	5.2909	5.2973	5.2974	5.299	2.8747	5.0805	5.2903	5.2999	2.7804	5.2979	5.2947	5.2914	2.9671	5.2975	5.2934	5.2981	2.8705	5.2848	5.2909	5.2822	2.6988	5.2924	5.2908	5.2974	2.7281	5.2783	5.2916	5.298	1.8623	5.2975	5.2908	5.2998	2.6656
352	1296	1.6764	221.35	1.6791	11.202	1.8494	46.931	2.3778	8.5194	1.97	54.329	1.8656	8.7518	1.8578	19.477	1.698	43.473	2.1023	12.287	8.5315	40.339	9.5288	44.642	9.7463	44.281	2.0765	12.47	9.1168	49.529	9.5573	9.6928	3.1259	16.38	9.5954	9.6511	10.751	11.979	9.5329	14.723	9.1311	47.405	2.0824	8.1808	9.0912	48.727	9.1753	21.375	9.0678	24.102
353	1	4.8536	1.0487	0.16344	0.2857	0.80167	0.21348	0.9559	0.26223	0.92006	0.05648	4.1346	0.46337	0.42034	0.24657	0.57885	0.21953	0.27553	0.4498	0.21419	0.2143	0.056743	0.07501	0.2188	1.9993	0.077725	0.2145	0.22231	0.64502	0.4292	0.41223	0.21565	0.21424	0.60726	0.2142	0.93872	0.4341	0.21453	0.22049	0.61555	0.41236	0.68436	0.21453	0.21981	0.40195	0.2197	0.38383	0.21757	2.0471
354	0.0046296	0.15572	0.032926	0.1192	0.029751	0.024438	0.061228	0.026982	0.027249	0.058749	0.027215	0.026896	0.026793	0.027177	0.046836	0.027404	0.026889	0.056385	0.039242	0.05768	0.027669	0.10018	0.045971	0.027005	0.035299	0.096086	0.043551	0.090334	0.026835	0.044601	0.062027	0.057663	0.098582	0.048721	0.026993	0.075747	0.028539	0.033572	0.06348	0.026914	0.026892	0.044569	0.10068	0.044796	0.032203	0.032581	0.06227	0.063362	0.047943
355	1	6.8607	6.9172	7.1495	5.8477	6.6219	6.6521	6.9116	5.8762	6.6304	6.8826	6.9069	6.7339	6.8962	6.7137	6.8648	6.8849	6.8808	6.8751	6.6481	6.7712	6.5482	6.6935	6.8788	6.8688	6.5698	6.873	6.625	6.8801	6.8778	6.8723	6.6556	6.8658	6.6573	6.867	6.6086	6.8632	6.7084	6.6585	6.8788	6.8873	6.704	6.568	6.5893	6.8743	6.7173	6.8955	6.6349	6.8013
356	0.00077161	0.0031343	0.021154	0.19391	0.0067447	0.01123	0.0042066	0.0044596	0.020278	0.022928	0.020339	0.040981	0.011236	0.023907	0.021203	0.020273	0.022249	0.0041488	0.0037483	0.011778	0.017656	0.016351	0.0041256	0.0038303	0.0039868	0.020841	0.020776	0.020147	0.016842	0.0126	0.0037314	0.0040051	0.016524	0.017839	0.0042823	0.0042528	0.017988	0.020598	0.022382	0.0042753	0.0042355	0.020567	0.0037604	0.020188	0.017094	0.018081	0.0039558	0.0044003	0.015402
357	1	23.504	5.6898	0.99938	0.9998	4.5709	4.2585	1.0025	1.0074	2.5054	1.0008	1.103	4.8026	4.2381	2.5088	1.0019	1.1431	4.6658	5.608	1.0005	1.0027	4.7159	4.3468	1.0005	1.0052	3.8118	3.8981	1.0007	1.0024	4.4876	4.1343	3.8867	1.0022	0.72283	4.6555	4.8776	1.0012	1.0006	4.1411	2.1863	1.0008	1.4387	4.4456	1.4962	1.002	3.4731	4.473	1.003	1.0017
358	216	44.537	50.153	64.976	224.27	9.7413	61.525	56.031	217.54	184.12	66.555	750.96	243.98	228.38	242.83	253.37	107.69	44.288	233.13	244.24	303.84	305.42	1042.6	306.42	1043.8	229.93	231.78	298.52	1044.3	144	189.16	64.14	1042	362.63	806.14	1043.3	1044.3	138.09	266.01	1043.6	233.35	243.33	1044.3	125.07	427.72	87.83	1044.4	98.663	1045.5
359	36	1.2796	4.7531	6.591	6.7644	7.5166	7.1629	5.6786	35.425	10.808	35.403	6.6509	29.616	30.399	35.358	29.941	8.3147	6.6569	6.2593	6.7444	7.8613	35.286	6.2778	29.669	7.9031	35.301	35.367	29.842	8.5948	31.897	7.8861	5.2759	7.9704	22.72	8.3338	6.8414	35.494	35.276	8.63	6.9715	7.9937	35.262	8.3788	29.926	7.871	13.766	6.2586	7.3638	7.3072
360	1	1	1.3141	0.99762	4.9341	1.2374	1.4295	6.8467	1.6568	1.1598	1.201	1.4192	1.1699	1.1007	1.2027	1.0918	1.221	1.2333	1.2182	1.1227	1.2027	1.2049	1.1935	1.2027	1.2232	1.1961	1.2174	1.1043	1.2239	1.2226	1.2169	1.2138	1.2211	1.1952	1.1819	1.2157	1.2156	1.2164	1.1964	1.2191	1.1607	1.2173	1.2066	1.1288	1.199	1.2177	1.2188	1.2011	1.2219
361	6	6.0758	0.32629	7.321	2.0738	6.7436	6.3286	5.8723	16.398	6.6605	0.3701	22.593	1.2944	24.835	5.9912	0.31296	4.5448	7.3498	32.947	1.1039	5.8518	6.2514	4.9487	5.8128	24.514	5.9387	5.8416	1.2728	4.8468	5.4945	26.651	1.2479	7.0508	4.1987	7.3816	5.3479	5.5735	0.55367	5.7133	4.8639	23.806	5.1785	5.8569	1.2211	5.7597	6.5215	23.242	1.2817	26.594
362	6	5.0214	5.0178	4.483	6.2772	5.1326	1.1305	1.1299	1.6821	6.3403	1.2319	4.7859	5.9221	1.0443	5.9739	4.3511	5.8546	4.2807	4.9412	5.0481	5.7166	5.0297	5.1744	1.052	5.8799	4.8188	4.6973	4.9479	4.6003	4.4201	4.4267	4.8126	1.1159	5.8809	1.0581	5.9342	4.4432	5.0367	4.8958	4.5664	1.0529	5.896	4.9267	4.9302	4.6396	4.9156	4.3389	1.0494	5.8818
363	36	6.2075	1.4317	1.6019	11.64	20.57	7.0856	7.2551	3.9666	1.5174	6.7054	7.446	7.2172	6.7531	7.5935	7.6076	8.0867	7.3215	6.901	7.1538	7.1996	7.0648	6.6886	7.2345	7.0562	6.3927	5.9641	7.4223	7.7167	6.6435	6.4549	6.9234	7.0747	7.3525	6.6437	7.0464	6.948	6.0074	6.5743	7.0148	6.9906	6.567	4.4275	7.1207	7.0014	6.5915	6.5779	6.9915	6.9666
364	0.027778	0.16097	0.15494	0.65674	0.15105	0.17814	0.1453	0.17411	0.15839	0.41403	0.15939	0.18427	0.17422	0.17473	0.18277	0.174	0.16016	0.17653	0.18184	0.16839	0.17297	0.17445	0.1598	0.17572	0.1702	0.17352	0.18277	0.18406	0.16403	0.17557	0.17706	0.1832	0.16647	0.15976	0.17199	0.17547	0.17356	0.17624	0.17329	0.16631	0.17414	0.18297	0.1813	0.17527	0.17406	0.17603	0.18039	0.17526	0.16607
365	1	5.7373	1.2256	0.95232	1.13	1.0831	1.0046	1.0139	1.0045	1.0059	0.98436	1.0123	1.0068	0.98473	1.0046	1.0048	1.0058	0.97238	0.99895	1.0067	1.0041	1.0039	1.0089	1.0069	1.0027	1.0055	1.0073	1.0055	1.0048	0.97964	0.94775	1.0072	1.0063	1.0038	1.0059	1.005	1.0052	1.0087	1.0056	1.0066	1.0039	1.0053	1.0056	1.0086	0.92661	1.0084	1.0058	1.0062	1.0018
366	6	29.055	6.0026	22.243	6.0329	5.9939	6.0027	6.0453	5.9554	6.0169	6.0229	6.0168	5.9981	6.0209	5.9959	5.995	6.0485	6.0463	5.9951	6.0169	6.0478	5.9945	6.0177	6.0206	6.0183	6.0177	6.0172	5.9948	6.0176	6.0252	6.0171	6.0312	6.0164	5.995	6.017	6.0175	6.015	6.0168	6.012	6.0155	6.0163	6.0169	5.995	6.0162	6.046	6.0171	6.0174	6.0171	6.017
367	6	1.222	4.092	5.7133	7.8611	1.2352	3.5718	1.3609	2.3234	5.8585	14.953	5.6541	3.545	5.8435	3.6075	5.6518	18.566	1.2534	2.903	1.2355	1.9164	1.2392	5.7361	5.3397	1.2377	1.2408	14.105	5.6667	5.7207	1.2423	2.7946	1.2383	1.5181	1.2398	5.7075	1.2373	1.2394	5.8687	5.6706	1.2374	1.2397	1.2392	13.551	1.2376	5.6758	1.2405	5.7503	1.2373	1.237
368	1	0.17243	0.15335	0.045702	0.97834	0.16607	0.15838	0.82734	0.16879	0.29209	0.17839	0.80319	0.15347	0.82856	0.23129	0.27746	0.23241	0.23277	0.2523	0.17933	0.22728	0.14892	0.29266	0.16301	0.78494	0.17201	0.65941	0.26293	0.23496	0.15504	0.8303	0.149	0.16269	0.15053	0.83664	0.15008	0.14724	0.33314	0.84157	0.14842	0.14798	0.37633	0.85469	0.15221	0.21579	0.14845	0.15888	0.14853	0.14847
369	0.00077161	0.15017	0.14555	0.14592	0.13635	0.099182	0.14615	0.14616	0.14618	0.14112	0.14305	0.1378	0.14388	0.14368	0.14712	0.13979	0.14632	0.14353	0.14344	0.14567	0.21584	0.14576	0.1456	0.1464	0.14421	0.22015	0.14637	0.14614	0.14247	0.14488	0.14457	0.14619	0.14688	0.3124	0.14615	0.14629	0.19773	0.20237	0.1463	0.14238	0.19172	0.21443	0.14628	0.14589	0.14651	0.14594	0.14447	0.14613	0.25891
370	0.027778	0.027799	0.66588	0.02516	0.18221	0.15045	0.29549	0.1521	0.11976	0.028437	0.040688	0.12634	0.1412	0.12502	0.14551	0.033428	0.15959	0.14851	0.13786	0.096182	0.16419	0.029469	0.032507	0.17247	0.14609	0.14557	0.029247	0.13224	0.15879	0.063415	0.13002	0.17298	0.13377	0.031728	0.14297	0.17221	0.031469	0.030213	0.17221	0.17882	0.1378	0.03249	0.16344	0.14231	0.1432	0.029381	0.14443	0.15336	0.14253
371	0.0046296	0.0038775	0.047426	0.075169	0.055801	0.066135	0.025984	0.004587	0.012704	0.0045859	0.0045971	0.010611	0.0045827	0.0045857	0.0045802	0.0045785	0.004587	0.011697	0.011422	0.0045768	0.0045774	0.010772	0.0045759	0.0045788	0.0045758	0.0045783	0.0045789	0.0045802	0.0045829	0.0045784	0.01179	0.0045858	0.0051304	0.0045792	0.0045774	0.0045808	0.004578	0.004583	0.0045803	0.0045843	0.0045787	0.0045838	0.0045856	0.0045819	0.0045791	0.012893	0.0045787	0.0045847	0.0045783
372	36	1012.8	36.646	1136.6	207.55	218.82	220.43	209.17	122.2	40.635	190.39	67.625	202.99	201.38	59.38	952.32	285.9	929.76	69.754	959.69	38.158	194.84	201.22	204.78	41.665	197.59	200.93	174.5	60.82	953.56	842.44	941.54	37.121	691.41	188.76	43.658	41.651	831.84	176.2	195.13	200.91	894.5	41.676	200.42	37.899	467.38	171.48	1129.3	41.672
373	36	7.4171	7.4524	29.246	6.3004	6.3208	1.8123	8.1195	16.94	8.2776	8.2077	8.275	8.2661	8.2487	8.1416	8.2845	8.1449	8.2014	8.2961	8.1571	8.2448	8.1744	8.1728	8.1605	8.1908	8.3546	8.1913	8.2041	8.3074	8.1806	8.171	8.1749	8.2849	8.3344	8.1466	8.8194	8.1783	8.2774	8.1295	8.2968	8.1779	8.2404	8.1593	8.2332	8.1789	8.1891	8.1689	16.708	8.2526
374	0.00077161	0.025635	0.022957	0.022288	0.0050412	0.022182	0.022656	0.022255	0.022044	0.022103	0.02201	0.022083	0.021985	0.021973	0.022044	0.021946	0.022044	0.021982	0.021994	0.022054	0.021972	0.022007	0.021973	0.022072	0.021992	0.022009	0.021975	0.021971	0.022009	0.022009	0.021987	0.02206	0.021984	0.022009	0.021998	0.0221	0.022011	0.02201	0.021984	0.022007	0.022012	0.022058	0.021995	0.022008	0.022009	0.022008	0.021984	0.022073	0.022048
375	1	0.17443	0.17205	0.030326	0.17225	0.16502	0.17236	0.17258	0.043135	0.033738	0.036728	0.10661	0.064011	0.13706	0.036752	0.036707	0.172	0.17183	0.17186	0.060496	0.17215	0.036714	0.1701	0.1932	0.17316	0.036703	0.036732	0.03675	0.17013	0.054354	0.17192	0.17338	0.17179	0.036749	0.17109	0.17149	0.03744	0.037014	0.16985	0.17113	0.17182	0.037027	0.17125	0.03668	0.17193	0.036748	0.17152	0.17062	0.17266
376	1	5.804	33.016	33.018	33.188	8.8544	32.032	33.187	33.067	7.1239	31.792	7.1736	18.342	16.251	32.94	12.017	31.936	25.983	15.315	32.817	32.682	33.063	30.225	32.612	15.142	27.911	30.114	32.695	10.711	16.862	15.012	32.156	32.515	32.135	31.698	32.97	15.757	32.924	32.948	11.353	17.117	33.121	32.582	10.854	17.428	32.986	18.383	32.43	14.706
377	36	6.2026	39.165	38.381	32.998	35.276	35.485	35.502	35.255	35.622	35.596	34.123	35.561	31.402	35.574	35.575	35.575	35.576	35.573	35.579	35.576	35.58	33.812	24.92	35.57	35.575	35.573	35.576	35.574	35.569	35.184	35.577	35.578	35.576	33.175	35.593	35.575	35.573	35.579	35.572	35.575	35.574	35.578	35.581	35.575	35.574	33.793	35.365	35.574
378	1	0.17256	0.13198	0.14339	0.42564	0.031213	0.088258	0.035933	0.05976	0.031787	0.083585	0.1339	0.097855	0.11902	0.516	0.16459	0.50847	0.1314	0.34063	0.03477	0.17142	0.15057	0.051464	0.14031	0.15653	0.16256	0.37903	0.15712	0.16915	0.13008	0.15549	0.068924	0.20851	0.069497	0.16102	0.151	0.15033	0.15949	0.16398	0.076299	0.15079	0.16755	0.35502	0.15762	0.1612	0.13519	0.035677	0.1504	0.17389
379	216	37.273	41.5	6.6428	7.3609	8.5469	6.5209	8.4022	28.712	8.9702	7.372	7.3877	7.6922	7.5376	36.211	7.0425	11.188	7.3602	8.1405	2.7407	8.2693	8.9413	7.6734	7.3121	2.6816	8.329	8.0151	10.979	4.3176	8.1424	7.5062	36.115	2.2148	8.1598	7.4128	2.8999	2.8452	8.6774	13.59	2.9679	2.7388	8.19	18.257	12.871	8.6273	8.1852	7.6563	2.4584	2.7335
380	1296	267.22	230.9	101.85	225.75	236.99	1291	1115.8	230.67	227.7	231.43	451.88	383.05	223.92	231.15	226.56	224.1	228.8	224.4	223.92	227.14	224.21	224.4	261.09	223.95	223.6	223.72	330.63	228.57	228.19	223.94	225.12	224.9	223.6	225.12	235.47	223.79	223.93	314.51	230.57	224.84	223.77	223.9	230.59	223.83	227.88	223.82	307.98	223.65
381	6	1.2515	0.30759	5.4713	1.3427	0.22765	27.707	1.5549	5.715	25.736	26.738	24.9	6.0335	7.1512	2.0181	5.9518	5.9221	1.678	6.4358	6.0224	6.4956	5.9389	5.9717	15.742	6.2645	5.9513	1.996	5.9389	1.6393	5.9274	5.987	5.9427	3.1532	5.9573	1.9844	5.9304	6.0443	5.9413	5.9137	6.3342	10.412	1.8321	5.954	5.955	6.1719	5.9286	6.193	24.932	2.7295
382	6	5.1308	34.061	0.23523	6.2016	3.4795	5.0907	5.3002	6.0957	4.9528	5.1613	4.8582	5.0516	5.1546	6.3104	5.0985	6.0593	5.1095	5.956	5.2611	6.1554	5.1274	5.1352	5.1515	5.0678	5.1079	6.1504	6.6684	4.9935	4.9862	6.1003	5.9355	6.4051	5.1349	5.6972	5.1512	5.1572	5.143	6.6501	5.0159	5.1533	6.1688	6.1672	5.1416	5.1326	5.1367	5.3023	5.1513	6.1538
383	6	6	20.558	5.813	5.5237	5.3432	5.9363	6.2904	5.4668	6.0038	6.0014	5.2441	5.9918	5.5164	5.2376	5.5135	5.507	5.4486	5.4996	5.7367	5.2451	5.5064	5.9989	5.4925	5.3025	5.5245	5.2389	5.2379	5.5251	5.4618	5.4111	5.2664	5.4726	6.0105	5.2491	5.5015	5.5255	5.4421	5.2428	5.803	5.5077	5.2412	5.2456	5.5092	5.5072	5.4493	5.3113	5.5066	5.4985
384	216	53.175	16.036	10.902	63.184	11.123	13.762	13.716	112.55	8.0668	81.636	32.32	17.499	10.462	17.233	11.705	15.033	9.2057	20.48	11.48	219.71	14.025	220.38	214.86	47.845	47.481	6.7876	166.29	52.396	46.747	8.8073	50.038	38.97	74.021	37.059	215.53	47.193	47.198	44.984	214.36	10.687	50.118	20.014	71.085	44.918	47.902	47.863	50.851	48.369
385	1296	1.3879	6.6501	1.6643	6.9272	1.5191	7.4858	1.4698	32.438	1.5053	8.7672	1.5568	12.416	1.8484	36.426	1.3426	40.233	1.757	8.1877	1.2408	8.0222	8.0183	38.019	2.0526	4.6099	3.7564	38.993	1.2717	4.4167	9.1754	37.139	1.2338	5.0231	2.5174	39.29	4.1672	8.6506	2.3352	39.354	1.251	10.223	6.3633	14.801	1.2398	9.0328	1.9277	21.338	1.23	2.884
386	1	0.17225	0.74754	0.94865	0.03259	0.036305	0.75083	0.074941	0.032926	0.1804	0.17846	0.043433	0.040589	0.04471	0.045006	0.5089	0.86773	0.048061	0.19825	1.5649	0.052245	0.7745	0.068201	0.081729	0.094219	0.059856	0.045747	0.05046	0.42628	0.18794	0.18125	0.061978	0.070221	0.18945	0.041158	0.043193	0.071655	0.046226	0.042202	0.071838	0.1509	0.058767	0.042382	0.20059	0.19437	0.18869	0.054451	0.21354	0.076248
387	36	7.4115	0.25321	6.3092	7.6727	1.5663	3.3646	6.2615	35.583	1.2944	3.1425	10.808	7.3309	30.711	5.3378	6.0024	5.5432	14.012	6.3083	35.953	1.5736	6.3143	1.3923	30.615	35.602	30.186	7.2814	14.321	5.6613	5.9063	6.0754	10.077	6.7542	1.5005	21.661	31.876	8.2853	6.5682	5.8271	9.0841	6.6604	31.309	5.5403	31.664	6.4695	7.178	1.3198	36	7.0988
388	6	0.8665	4.8949	0.039978	0.041465	0.041004	0.040006	0.042851	0.012572	0.040565	0.014184	0.036332	0.0087011	0.011217	0.040046	0.03249	0.035835	0.0087619	0.0093532	0.084115	0.0093455	0.010316	0.010927	0.0086197	0.010014	0.0097077	0.016109	0.0097741	0.012119	0.018362	0.0099535	0.0088609	0.053541	0.010476	0.010968	0.019188	0.016195	0.013854	0.0094752	0.025287	0.03213	0.010199	0.0091008	0.011008	0.012407	0.015161	0.0092366	0.010142	0.040684
389	216	44.985	1.9464	6.856	1.2429	0.067687	1.6133	1.4372	0.29777	1.5595	1.4904	1.7013	1.5044	1.4505	1.4634	1.4718	1.4405	1.4299	1.4999	1.3884	1.4945	1.3944	1.4888	1.3873	1.5601	1.5004	1.3697	1.4676	1.4618	1.4984	1.424	1.4582	1.3715	1.4565	0.28361	1.5154	1.4229	1.4665	1.3695	1.6106	1.4201	1.4709	1.3685	1.5169	1.4197	1.4709	1.2878	1.4683	1.4308
390	2.14E-05	0.0001489	0.0033987	0.013741	0.021374	0.0043198	0.0033792	0.0039592	0.0040868	0.0040764	0.0036698	0.0038673	0.0040532	0.0040384	0.0040513	0.0040361	0.0037934	0.004044	0.0040632	0.0040368	0.0040211	0.0040563	0.0038072	0.0036804	0.004062	0.0040544	0.0040588	0.0037639	0.0040494	0.0040499	0.0039779	0.0040588	0.0040624	0.0040577	0.0037477	0.004056	0.0040641	0.0037406	0.0037372	0.0040648	0.0040704	0.0040529	0.0037316	0.0040674	0.0040583	0.0040432	0.003767	0.0040758	0.0040574
391	6	5.0214	4.8776	1.0716	1.0942	1.0735	1.0579	1.0686	1.0426	1.0416	1.0342	0.97208	1.0344	1.0354	1.0335	1.0389	1.0334	1.0202	0.99027	1.0343	1.0367	1.0373	1.0373	1.038	0.98455	1.0318	1.0363	1.0334	0.98254	1.0399	1.037	1.0336	1.0378	1.0349	1.037	1.0373	1.0378	1.0361	1.0353	0.96673	1.0334	1.0362	1.0392	1.0352	1.0013	1.0397	1.0073	1.0335	1.0078
392	36	7.4228	203.26	204.95	32.857	164.06	15.636	7.1541	7.2263	200.21	83.955	32.082	36.091	35.932	43.705	40.199	71.791	82.122	202.62	7.8654	31.317	202.31	194.36	7.342	3.575	20.035	156.17	16.484	40.971	189.11	189.42	7.8635	14.058	37.705	51.678	35.785	31.394	37.639	60.193	35.854	37.763	21.127	81.34	33.712	36.591	149.17	200.43	8.2829	7.4985
393	36	36	203.75	35.196	188.6	19.203	36.474	8.6479	24.548	22.416	41.455	38.586	38.884	39.636	42.561	37.366	38.08	34.462	35.148	35.983	36.107	33.53	28.896	33.944	35.149	38.025	38.598	39.745	38.484	32.514	35.958	38.692	36.026	33.932	34.906	38.888	41.323	38.011	39.369	38.059	38.536	38.294	38.833	37.597	40.685	34.035	36.422	38.769	38.544
394	0.16667	0.80771	0.038109	0.03806	0.038031	0.1769	0.16653	0.14345	0.16653	0.16653	0.64694	0.16665	0.16664	0.16653	0.16669	0.16653	0.36794	0.52281	0.16653	0.16653	0.16653	0.1687	0.16653	0.56573	0.16658	0.16653	0.16653	0.58342	0.16664	0.16665	0.16653	0.1725	0.16653	0.16653	0.16653	0.16665	0.16653	0.16653	0.65474	0.16664	0.16653	0.16653	0.16653	0.45759	0.16653	0.44273	0.16653	0.41612	0.16653
395	1	1.001	4.7896	1.0082	1.0745	1.1108	1.0019	0.99965	1.0076	1.003	1.0293	1.0063	3.0559	1.007	1.0693	1.0837	3.4523	1.6317	1.0504	1.0073	0.99962	1.0067	1.0022	1.0079	0.99959	1.0079	0.9997	1.0308	1.0283	4.6939	1.0012	1.0074	0.99957	1.0571	1.0014	1.005	0.99967	0.9997	1.0184	1.0652	1.0732	0.99965	1.0045	1.0078	1.0014	1.0475	1.0063	1.0009	0.99958
396	216	37.648	37.504	31.351	36.232	36.574	35.672	11.08	35.555	36.999	34.881	36.428	35.098	35.494	34.509	36.64	35.146	36.145	34.57	34.989	36.388	37.165	35.616	36.587	36.695	35.488	34.459	36.627	36.654	35.581	34.433	34.803	36.921	36.441	35.544	36.131	36.063	35.532	35.679	35.969	25.548	35.548	35.619	36.22	36.035	35.537	35.767	34.669	36.828
397	1	5.7907	0.16171	0.20219	0.30421	0.31251	2.9563	1.6619	5.6548	1.0238	2.4338	1.8758	5.7063	5.7294	1.0095	1.0496	1.0676	2.4839	1.0093	5.7282	1.3199	1.0081	1.0493	5.7353	5.7355	5.6427	1.319	2.5929	1.0445	1.0885	1.0859	5.7273	1.2145	1.1542	3.9432	5.7362	1.3348	1.207	1.0867	5.6986	1.1975	5.586	1.0188	5.727	1.1477	1.3497	0.27876	5.7354	5.6813
398	0.027778	0.65339	0.20873	0.93641	3.4447	0.15908	0.75948	0.24993	0.13965	0.159	0.043803	0.15898	0.049777	0.048976	0.047659	0.049971	0.045378	0.052172	0.09764	0.04797	0.04722	0.16286	0.048684	0.038751	0.045072	0.046778	0.046582	0.051449	0.04936	0.046714	0.1032	0.040538	0.16601	0.047099	0.046492	0.046735	0.048199	0.041459	0.11606	0.047993	0.046702	0.042852	0.04658	0.046422	0.050569	0.72746	0.046504	0.04124	0.046843
399	36	8.7742	6.5766	10.011	7.1303	8.7145	9.5947	8.4988	41.298	11.227	46.969	8.6981	40.359	8.8665	45.728	39.49	9.4679	8.9449	9.0649	42.724	9.7003	8.9831	8.8847	9.1509	9.2163	44.257	39.653	45.114	8.6807	8.6905	8.3845	42.856	8.806	9.411	8.1995	45.162	38.815	42.345	8.8112	9.734	8.9563	41.966	38.297	45.54	8.6689	8.9106	8.2349	45.076	8.2155
400	0.16667	4.6341	0.99673	4.4894	27.014	5.0567	25.539	5.5016	26.182	5.4775	26.445	5.3783	26.001	5.489	23.843	5.4825	25.636	5.3714	26.767	5.4888	26.416	5.4374	26.399	5.3704	23.426	5.5174	26.405	5.3385	26.26	5.5265	26.654	5.5402	26.419	5.4902	26.446	5.3434	26.473	5.5024	26.213	5.3656	26.495	5.4762	26.389	5.32	26.536	5.6552	26.435	5.3133	26.46
401	6	1.4613	5.9313	6.4521	1.2679	6.1177	28.502	1.0701	5.0132	5.9324	28.617	5.1	6.0837	28.654	6.2088	28.517	28.345	8.723	28.171	28.393	28.425	28.512	28.421	28.469	6.3619	25.108	27.095	28.336	28.388	28.344	28.274	27.334	28.36	1.0169	28.502	6.3487	28.451	20.33	28.405	13.919	28.278	6.2227	28.505	20.579	28.402	28.376	6.5678	28.229	6.1503
402	1	1.0008	4.3763	0.21686	1.0009	3.3814	4.3629	1.0033	0.48186	1.0026	4.686	1.7227	0.99931	2.8235	4.3747	1.0225	1.0009	4.3345	4.3547	1.0009	1.0006	4.3644	4.3643	1.0005	1.0009	4.3646	4.3643	1.0005	1.0009	4.3716	4.3631	0.99882	1.0009	4.3752	4.3638	1.0009	1.0009	4.3736	4.3632	1.0009	1.0009	4.373	4.3589	1.0009	1.0009	4.3738	4.3581	0.48866	1.0009
403	0.16667	0.80688	0.16596	0.11431	0.028003	0.14488	0.053221	0.0056163	0.0058286	0.025147	0.11939	0.0057055	0.032631	0.047079	0.031637	0.030746	0.036822	0.037448	0.036368	0.031785	0.041777	0.031504	0.028011	0.039028	0.0061803	0.034055	0.039295	0.038582	0.036442	0.042517	0.034117	0.038181	0.040439	0.033055	0.032131	0.0071811	0.039076	0.036833	0.037173	0.043088	0.042629	0.0063985	0.035223	0.036309	0.16875	0.039535	0.03532	0.0338	0.025635
404	6	1.0492	0.24623	1.2825	1.3593	1.4071	1.3399	1.3591	1.3695	1.3418	1.2787	1.3504	1.3934	1.3587	1.3431	1.3487	1.3475	1.4259	1.3477	1.3456	1.3578	1.3632	1.3524	1.3573	1.3468	1.3569	1.3491	1.3545	1.3498	1.3657	1.3529	1.3498	1.3477	1.358	1.3565	1.356	1.353	1.3511	1.3554	1.3913	1.3517	1.3517	1.3524	1.3216	1.3562	1.3665	1.3542	1.3546	1.3504
405	0.16667	0.16654	0.0078592	0.12607	0.16694	0.16444	0.15648	0.036028	0.034418	0.037711	0.16202	0.034228	0.16712	0.034449	0.16121	0.16681	0.16431	0.16525	0.16671	0.16702	0.03466	0.041705	0.16648	0.16683	0.039604	0.16615	0.16632	0.16688	0.15762	0.16521	0.16662	0.16688	0.072546	0.15963	0.16641	0.16687	0.16589	0.16557	0.16651	0.16688	0.073525	0.16566	0.16635	0.16688	0.16428	0.16599	0.16246	0.16388	0.059244
406	1296	9.5004	46.238	45.181	8.6131	22.702	41.059	60.551	15.473	20.796	184.16	11.864	12.373	12.73	11.392	35.027	51.408	14.059	36.173	23.584	13.057	54.722	16.222	22.355	13.316	17.924	12.57	13.543	25.279	55.669	16.557	17.132	17.417	55.721	11.976	11.674	18.518	12.98	11.429	20.072	37.836	16.448	12.584	12.052	48.692	52.715	15.616	13.702	19.009
407	36	6.2795	6.215	6.9662	6.3963	4.464	7.302	7.2965	7.3025	7.2936	7.2973	7.3015	7.2953	7.294	7.3029	6.6829	7.2969	7.3003	7.2977	7.1358	7.2985	7.2936	7.2938	7.2962	7.3006	7.2917	7.298	7.299	7.2935	7.2985	7.2998	7.2994	7.0807	7.2947	7.2987	7.2946	7.2897	7.2956	7.3005	7.2953	7.2946	7.299	7.2995	7.2945	7.296	7.2956	7.2989	7.2939	7.2953
408	36	1.0711	6.3309	6.3149	6.2603	6.2124	6.2996	6.2691	6.2324	6.6208	6.269	6.3604	6.2264	6.2674	6.2277	6.2632	6.1996	6.2754	6.231	6.2684	6.2121	6.2448	6.2405	6.2305	6.24	6.2474	6.2385	6.2619	6.2259	6.2331	6.2489	6.2536	6.2273	6.2375	6.2429	6.2293	6.2304	6.2406	6.2365	6.2282	6.2303	6.2435	6.2347	6.2617	6.2314	6.2391	6.2493	6.2328	6.2304
409	36	174.6	205.8	1060.7	210.04	264.6	198.05	43.006	42.949	44.711	42.863	200.74	42.911	968.42	42.921	48.857	202.98	351.39	203.47	43.119	202.99	203.17	203.71	198.78	201.75	43.324	42.922	42.89	203.84	203.3	302	45.108	213.63	203.4	203.52	42.946	42.957	43.235	203.15	203.59	203.2	43.347	43.213	43.019	203.25	203.37	200.97	42.956	214.68
410	1	0.1723	0.51827	0.59186	0.18555	0.60254	0.16462	0.18402	0.17279	0.15452	0.15339	0.18789	0.15397	0.18156	0.17358	0.17263	0.19571	0.18516	0.18477	0.17131	0.18647	0.17231	0.16089	0.1856	0.18581	0.1728	0.17371	0.1726	0.18318	0.17314	0.18559	0.18408	0.18417	0.15451	0.18151	0.18284	0.17276	0.17296	0.1792	0.18318	0.18435	0.17277	0.18178	0.1729	0.18577	0.17237	0.18274	0.17858	0.18615
411	7776	57.046	39.908	59.865	1192.4	57.966	192.77	54.406	1045.1	55.91	86.858	242.98	47.621	227.32	1100	224.45	1088.6	237.04	1325.5	237.74	264.79	78.081	100.16	207.59	308.51	227.65	1148.9	210.28	279.47	135.01	1173	66.949	275.56	13.502	1162.6	211.27	302.3	229.99	1120	60.81	271.26	237.82	1139.5	210.44	271.79	64.866	273.4	239.5	288.91
412	216	9.1829	45.404	8.5082	9.9923	18.866	7.7913	37.186	37.454	114.25	7.7615	162.39	51.483	13.411	37.147	18.245	7.7868	8.9661	14.1	7.8077	7.7943	7.7862	7.8208	7.7927	68.816	8.0487	7.768	7.8001	20.188	12.968	12.948	7.8112	7.814	33.515	7.8049	37.11	13.532	7.7877	7.7881	19.134	13.106	35.599	7.7987	7.7992	12.454	7.8165	12.093	7.8108	66.517
413	2.14E-05	0.0006024	0.016423	0.0037205	0.012691	0.0040712	0.014967	0.0039125	0.015474	0.0038175	0.014299	0.0038726	0.014731	0.0037949	0.011829	0.0033313	0.016032	0.0040747	0.012116	0.0040305	0.017447	0.0040328	0.0038265	0.0036546	0.0099585	0.0040807	0.0040346	0.0038804	0.016247	0.0041471	0.0037829	0.0037836	0.017674	0.0040524	0.0064989	0.0039144	0.0041506	0.0037814	0.0075461	0.0038758	0.017526	0.0040371	0.0038384	0.0040623	0.01678	0.004074	0.010092	0.0038092	0.017743
414	216	218.34	1238.7	219.94	637.51	264.1	1107.9	331.16	274.56	299.36	1248.9	1054.1	1147.9	995.65	1119.4	1142.2	1039.7	1133.8	1112.9	1103.9	1034.1	1156.8	755.02	1173.4	1099	1118.4	974.38	1113.4	1162.8	1138	1122.6	1114.2	1088.3	1087.8	1122.8	1140.5	1218.6	1096	1139.5	1147.9	1172.6	1033.3	1049.8	1134.9	1162.5	1114.7	1035.4	1148.1	1119.7
415	0.027778	0.65339	4.5931	1.1732	4.4989	5.1834	4.6023	4.2248	4.4493	4.443	5.2048	5.116	4.4555	4.8128	4.516	4.4017	4.0843	4.0071	4.0015	3.7572	3.8351	3.6846	4.371	3.7755	3.8162	3.9029	4.4376	3.8034	3.7707	3.9651	3.9712	3.7683	3.7602	3.9933	3.808	4.0714	3.9331	4.4685	3.9478	3.7763	3.8626	4.0576	3.8445	4.0293	3.7851	3.9527	3.9757	3.7648	3.8264
416	0.16667	0.16684	0.029517	0.12108	0.53212	0.035579	0.028854	0.13323	0.028944	0.029939	0.031818	0.033468	0.031403	0.12441	0.093948	0.031145	0.034711	0.11565	0.022652	0.0072648	0.11947	0.0088144	0.030848	0.030576	0.016363	0.039786	0.091644	0.029686	0.13095	0.031432	0.03047	0.034775	0.093064	0.031309	0.031377	0.032091	0.035371	0.030086	0.031294	0.030561	0.027601	0.093646	0.037828	0.031561	0.035157	0.030647	0.030111	0.0070672	0.078928
417	0.00077161	0.0007716	0.0027074	0.00077149	0.00028844	0.00077188	0.0026798	0.00077145	0.00077181	0.00077143	0.00077142	0.00077142	0.0007718	0.00077142	0.00077149	0.00077135	0.00077142	0.00077172	0.00077184	0.00077154	0.00077152	0.00077162	0.00077144	0.00077152	0.00077152	0.00077163	0.00077143	0.00077143	0.00077143	0.0007715	0.00077148	0.0007718	0.00077157	0.00077158	0.00077144	0.0007718	0.00077152	0.00077143	0.00077144	0.00077153	0.00077152	0.0007716	0.00077148	0.00077156	0.00077143	0.00077152	0.00077151	0.0007718	0.00077154
418	36	35.973	8.1375	36.332	36.078	8.1591	8.997	36.001	36.055	9.3999	8.4339	9.3708	36.057	16.917	9.3587	35.876	36.056	9.432	9.3615	36.061	36.054	9.3634	9.3568	36.051	36.058	9.3601	9.3521	36.052	36.052	9.3606	9.3596	36.05	36.05	9.3595	9.3632	36.054	36.043	9.3604	9.3609	36.058	36.055	9.3649	9.3554	36.052	36.021	9.372	9.1337	36.057	36.052
419	1	1	0.17277	0.20548	0.27084	0.22153	0.98321	0.20697	0.19253	0.20561	0.97842	0.20691	0.19313	0.20603	0.46529	0.17943	0.98358	0.22081	0.24303	0.92789	0.29957	0.98192	0.98356	0.98308	0.98312	0.20519	0.27961	0.95578	0.98337	0.98253	0.21381	0.35579	0.3548	0.98216	0.20806	0.98305	0.20536	0.98303	0.32221	0.98253	0.98289	0.21741	0.17963	0.98356	0.98285	0.98278	0.40482	0.98246	0.47153
420	6	6.0046	6.1677	5.6563	32.57	6.8248	1.3846	14.269	1.5821	6.1861	0.30878	1.3984	6.3918	1.3609	2.3459	0.49232	0.37278	1.8769	0.54164	1.1528	1.2472	0.42918	1.2743	0.92038	1.7125	0.96961	1.5371	1.8008	0.96444	0.42452	1.3757	1.1733	1.2801	1.9336	1.6998	1.5975	1.0513	2.1395	2.2026	1.1115	0.55348	1.4343	1.4182	1.6625	0.47718	1.2799	5.9445	1.4354	0.89942
421	0.16667	0.13927	0.0288	0.11907	0.1382	0.031338	0.11921	0.1141	0.12354	0.028758	0.11004	0.028801	0.046545	0.015214	0.091027	0.015706	0.13428	0.043142	0.02982	0.063738	0.07086	0.074022	0.080278	0.067313	0.016885	0.077605	0.015952	0.083741	0.10208	0.06764	0.019557	0.082624	0.059521	0.068014	0.07067	0.078251	0.056944	0.041126	0.07717	0.018759	0.056857	0.094235	0.06399	0.052689	0.10004	0.098376	0.020702	0.059436	0.010489
422	1296	38.94	6.813	6.827	1.6294	6.7486	6.7541	6.8047	6.8092	6.812	6.7941	6.8114	6.8322	6.7413	6.7819	6.8107	6.7426	6.7464	6.7417	6.7433	6.74	6.8124	6.7438	6.804	6.8048	6.8135	6.7449	6.7542	6.811	6.8179	6.7399	6.745	6.7381	6.8123	6.7517	6.8072	6.8057	6.8114	6.7444	6.813	6.8147	6.8057	6.7463	6.805	6.812	6.8157	6.7447	6.8109	6.7721
423	6	5.9862	5.9261	0.25103	0.22314	0.29526	0.33934	1.2811	0.33089	0.31714	0.44823	0.97921	0.28419	0.33297	0.42535	0.359	0.33817	0.3591	0.32786	0.3487	0.33083	0.34554	0.33164	0.33887	0.33033	0.29529	0.41024	0.33673	0.32806	0.33702	0.32933	0.33709	0.32802	0.33394	0.328	0.44361	0.28918	0.42074	0.33025	0.33548	0.32948	0.34243	0.28817	0.33288	0.33029	0.33002	0.33123	0.33632	0.32868
424	1	0.99924	1.0993	4.2114	5.7209	0.27563	0.047323	0.98064	3.6846	5.5961	0.052395	2.525	5.5908	0.073254	1.2985	0.84108	1.1607	0.19458	0.22359	0.99627	1.1384	0.21751	0.23417	0.20816	5.5343	0.21889	0.2134	0.98122	0.91177	0.19969	0.20062	0.9537	0.22124	1.1445	0.048034	5.5981	0.88585	0.22817	0.22136	0.90475	0.21003	1.2199	0.22414	0.97493	0.92514	0.21889	0.19733	0.20807	5.5822
425	0.027778	0.93452	0.92479	0.87244	0.43436	0.35177	0.92864	0.89577	0.31183	0.92496	0.91164	0.39925	0.91469	0.92509	0.92457	0.92507	0.925	0.35578	0.36327	0.91957	0.92507	0.38003	0.92513	0.91305	0.90535	0.90419	0.92512	0.92526	0.92502	0.91308	0.35911	0.90626	0.81366	0.90621	0.92513	0.91625	0.91059	0.92508	0.92483	0.91233	0.91128	1.1068	0.92496	0.91396	0.92515	0.32118	0.9251	0.9081	0.91791
426	6	1.2371	3.7376	0.5989	0.97933	0.21617	1.0476	0.20526	0.82112	0.21191	1.0107	0.20482	0.97003	0.20736	1.0121	0.18944	1.0211	0.2033	1.0293	0.18483	0.23026	0.20707	1.0156	0.18854	0.24123	0.20677	1.0166	0.18409	0.2511	0.2055	1.0187	0.185	0.24067	0.20593	1.0165	0.18431	0.23459	0.20562	1.0134	0.18463	0.2369	0.20643	1.0094	0.18467	0.23335	0.20496	1.0151	0.18615	0.24132
427	36	1.2938	3.6324	0.26647	0.55501	0.8164	0.97167	0.29286	0.24331	0.26255	1.0962	0.93583	1.0093	0.88043	1.0045	1.0222	1.0199	1.0166	0.99715	0.98055	0.9992	1.0465	0.66328	1.0389	0.98434	1.0029	0.87394	1.0046	1.0452	1.0175	1.0094	1.0048	0.96305	0.97359	0.99606	1.0208	1.0943	0.98041	1.0311	1.0172	1.0371	0.92794	0.95273	1.0159	1.042	0.99839	0.93242	1.0163	1.0064
428	1	1.1949	1.0062	5.0346	5.4275	1.1388	0.93877	1.1826	5.6743	1.1777	1.1896	5.3181	1.094	4.5245	4.5138	5.2128	4.6872	5.2278	5.6901	5.573	5.1671	5.6714	1.2478	4.9401	5.7946	4.9823	4.8322	5.1063	5.0303	5.0283	5.1773	1.6044	5.1685	1.2013	5.1298	5.1041	5.7947	4.9492	4.972	1.4732	5.1546	5.1796	5.0366	5.0679	5.2319	4.9371	1.2082	5.758	5.4185
429	6	1.0335	1.0407	0.040183	0.16092	0.18092	0.08255	0.051143	0.22141	0.04317	0.046365	0.050024	0.059915	0.047444	0.24132	0.18206	0.056467	0.05538	0.34169	0.23688	0.060362	0.3221	0.046583	0.05209	0.094674	0.033685	0.059983	0.2502	0.036177	0.11989	0.060222	0.061947	0.044169	0.057759	0.051532	0.052558	0.03658	0.035998	0.064812	0.051992	0.03676	0.043356	0.21707	0.052698	0.036379	0.036125	0.052289	0.22336	0.062384
430	0.16667	0.16667	0.0090831	0.034508	0.0075248	0.034556	0.03455	0.027279	0.00944	0.0087095	0.0091122	0.0085631	0.0093207	0.0088173	0.0087288	0.0078866	0.0086796	0.0085599	0.0087856	0.0078986	0.008042	0.0081083	0.0083687	0.0087209	0.0089711	0.0090786	0.0086743	0.0085432	0.0083142	0.0090089	0.0087896	0.0084699	0.0081648	0.0082399	0.0084212	0.0088317	0.0090185	0.0087194	0.0086835	0.0090189	0.012223	0.008517	0.0086432	0.0087548	0.0091633	0.0088873	0.0087401	0.0087738	0.0081093
431	3.63E+08	79844	2.03E+06	62117	21834	98935	35024	93145	1.73E+05	1.73E+06	5.89E+05	3.81E+05	1.19E+05	5.29E+05	3.52E+05	2.03E+06	1.63E+06	1.38E+05	4.66E+05	4.55E+05	1.85E+06	5.56E+05	5.10E+05	1.49E+05	1.07E+05	1.48E+05	1.82E+06	1.76E+06	1.78E+06	1.61E+05	1.69E+06	6.39E+05	1.77E+06	99278	1.54E+05	1.50E+05	2.00E+06	1.79E+06	1.79E+06	2.59E+05	1.35E+05	1.11E+05	2.01E+06	1.85E+06	1.93E+06	24643	5.63E+05	1.18E+05	4.91E+05
432	216	1.5846	36.981	0.66257	1.1738	1.0536	0.42546	0.40437	1.3507	0.43094	1.3523	1.2044	0.43759	0.44015	0.41632	0.47696	0.41418	0.48783	0.39276	0.78862	1.339	0.78134	1.1724	1.2966	1.2818	1.1893	0.42928	1.2892	1.279	0.45823	0.45649	0.39624	1.2836	0.84853	1.3435	1.3508	1.2824	0.44041	1.3438	1.3462	0.42743	0.43298	1.3528	1.3385	1.2831	0.44283	1.1638	0.45015	1.2968
433	6	1.0335	1.0354	4.5566	5.0989	4.733	1.4238	5.0054	4.9882	5.0055	1.2746	5.0423	4.9969	5.0012	5.0472	4.615	4.8765	4.0234	5.0693	4.5084	1.432	4.1698	5.0081	1.4209	5.0068	4.7018	3.2301	3.8396	5.0093	5.0106	5.0564	4.8585	4.995	5.008	1.7393	5.0087	5.0103	4.2158	3.6656	5.0092	5.0019	5.0123	4.8361	4.4108	5.0037	4.4506	5.004	1.9084	5.0081
434	1	5.7862	26.982	2.7915	4.3396	27.533	28.177	25.9	25.395	26.241	7.5241	28.096	28.018	28.336	28.316	28.292	28.373	27.874	27.742	28.103	28.344	27.283	28.183	28.011	27.775	27.991	28.532	28.296	28.386	28.019	28.389	27.798	27.898	27.818	27.729	28.008	27.886	28.283	28.158	28.207	27.912	27.706	28.169	27.507	28.392	27.699	28.366	27.844	28.076
435	36	1013.6	274.99	183.51	325.36	1190.7	1208.4	201	24.062	296.3	1194.8	122.08	297.25	297.2	304.09	295.89	305.29	132.6	297.33	296.96	299.55	304.42	299.67	78.445	106.93	296.42	297.31	307.33	296.64	304.57	296.62	83.432	296.79	304.21	297.67	302.15	295.06	86.243	297.26	300.93	302.94	97.244	295.36	300.37	308.09	306.36	296.33	159.23	296.37
436	0.027778	0.11258	0.0048055	0.040936	0.055406	0.030848	0.0048403	0.026099	0.020998	0.0060149	0.01448	0.010321	0.0047934	0.012034	0.0047926	0.012373	0.0047934	0.023159	0.0047988	0.0085899	0.011888	0.0047971	0.0047993	0.0047937	0.0047922	0.0047982	0.0047981	0.0089216	0.0047936	0.0057714	0.0047987	0.012731	0.0047993	0.0048455	0.0047986	0.0048072	0.0047993	0.0059539	0.0047925	0.0047933	0.0047992	0.0058601	0.0047978	0.0088397	0.0083064	0.0048064	0.0047983	0.0047937	0.0047989
437	1	4.8463	0.17652	0.17573	1.0162	0.17948	0.46721	0.22779	0.54935	0.21113	1.0083	1.0026	1.0082	0.25127	1.0085	0.23226	1.0063	1.0116	0.37582	0.22525	0.28026	0.30863	0.22059	1.001	1.0027	0.22214	0.21653	1.0054	1.0081	1.0049	0.21261	0.60813	0.22272	0.21655	0.21707	1.0042	0.21804	0.21974	1.0052	1.0035	0.21742	0.21411	0.22222	1.0041	0.28665	1.002	0.21137	0.99578	0.22396
438	6	7.1803	6.7223	6.7445	6.7069	6.0239	6.0526	7.0782	7.1794	6.7953	6.0798	6.0221	7.1264	6.0908	6.0288	7.1195	6.5806	6.8489	6.661	7.0879	7.0987	6.746	6.6727	7.1052	7.0799	7.09	6.0275	7.0937	7.0879	6.7679	6.819	7.1424	7.0906	6.7774	7.0951	6.6988	7.1177	6.021	6.8305	7.0858	7.0875	6.8144	7.096	6.623	7.1301	6.7689	6.8076	7.0828	7.0919
439	7776	1.7357	1.3711	1.4649	1.203	1.2912	1.2401	1.3138	1.4011	1.2327	1.2096	1.3708	1.2293	1.2225	1.2513	1.3219	1.2176	1.2357	1.2423	1.3402	1.2157	1.2758	1.2426	1.2815	1.2509	1.2304	1.3186	1.2635	1.2268	1.2126	1.2229	1.2479	1.22	1.2072	1.2297	1.3614	1.3147	1.3003	1.2303	1.2879	1.2006	1.217	1.2534	1.2302	1.2084	1.2555	1.2302	1.3808	1.215
440	0.16667	0.034365	0.13721	0.039897	0.029633	0.03145	0.035405	0.034833	0.031961	0.029375	0.029422	0.034967	0.032233	0.032904	0.034122	0.032098	0.034038	0.029681	0.034067	0.031385	0.030026	0.031677	0.03002	0.032639	0.030541	0.03201	0.031287	0.030398	0.032731	0.031673	0.029994	0.030031	0.030473	0.030263	0.030949	0.030121	0.030333	0.031783	0.032034	0.031389	0.031606	0.029868	0.030394	0.030597	0.030314	0.03247	0.03154	0.030014	0.029608
441	0.027778	5.2961	0.24205	0.21106	0.87373	0.80794	0.13384	0.16088	0.037781	0.041602	0.041793	0.15353	0.037357	0.15533	0.041357	0.040403	0.15752	0.15993	0.15981	0.090258	0.16037	0.039826	0.046534	0.15665	0.15968	0.035814	0.041356	0.040906	0.15548	0.071899	0.16012	0.15996	0.15989	0.040968	0.15828	0.15986	0.037768	0.041262	0.15752	0.15863	0.1583	0.041801	0.15937	0.041878	0.15977	0.039518	0.1597	0.16027	0.16027
442	216	216	51.567	216	215.99	216	215.97	216	216	216	215.99	216	215.97	216	215.99	216	215.99	216	215.98	216	215.99	216	215.99	216	216	215.99	216	216	216	216	216	215.99	216	215.99	216	215.99	216	215.99	216	215.97	216	215.99	216	215.99	216	215.97	216	215.99	216
443	6	6	5.9966	1.611	6.0055	1.5189	5.9968	5.9981	5.9996	5.9957	5.9986	6	5.9996	6	5.9998	6	5.9992	5.9997	5.9994	5.9973	5.998	5.9991	5.9979	5.9973	5.9971	5.9973	5.9973	5.998	5.9982	5.9996	5.9995	5.9975	5.9982	5.9995	5.9974	5.9972	5.997	5.9972	5.9986	5.9991	5.9994	5.9982	5.9995	5.9971	5.9976	5.9986	5.9998	5.9968	5.9974
444	1296	266.61	9.7733	11.534	9.8825	8.166	25.778	12.022	29.44	11.345	53.537	53.262	53.201	50.852	53.181	12.678	54.949	229.21	28.021	12.295	14.805	16.427	11.647	52.911	52.94	11.742	11.451	52.905	53.691	53.34	53.785	32.04	12.155	11.424	11.688	52.912	11.504	11.585	52.905	53.195	11.75	11.593	11.681	53.129	15.138	52.627	11.329	52.906	11.8
445	36	6.2122	29.536	26.965	35.24	35.255	34.926	24.072	34.178	35.716	35.29	35.143	35.158	35.768	35.029	35.308	34.991	35.289	35.694	35.129	35.15	35.266	35.108	35.172	34.653	35.771	35.744	35.086	35.126	35.064	35.638	35.013	35.106	28.085	35.765	34.891	35.764	35.034	35.16	35.121	35.691	34.695	35.752	35.135	35.122	35.078	35.736	34.989	35.111
446	0.027778	0.033191	0.033249	0.033071	0.059962	0.19602	0.58861	0.44381	0.45238	0.14776	0.1675	0.14034	0.16034	0.15803	0.15878	0.15638	0.15909	0.14738	0.17221	0.15965	0.20869	0.22244	0.14012	0.14567	0.033304	0.080859	0.15877	0.15778	0.14114	0.14573	0.1401	0.17677	0.13835	0.36798	0.13973	0.16145	0.19328	0.21993	0.034273	0.15998	0.18836	0.23261	0.15004	0.16003	0.14025	0.16248	0.14	0.17607	0.16554
447	2.80E+05	9945	672.96	1.14E+05	497.54	1659.8	893.47	496.63	562.05	958.7	146.53	343.69	499.49	485.08	912.84	110.19	443.91	1124.7	695.87	783.21	529.25	1600.4	622.41	521.15	702.24	2029.7	808.77	1626.3	404.89	890.04	1220.6	924.63	1677.5	659.72	143.78	1388.5	555.49	264.27	1224.2	454.9	512.88	788.12	1949.4	807.4	612.15	578.66	970.3	1211.2	828.75
448	36	174.47	2.3968	1.6048	0.59289	1.5302	8.514	1.4104	1.2962	1.51	2.2764	1.2123	1.1913	1.3962	1.4102	1.1998	1.2282	1.1677	1.3289	1.1239	1.209	1.1708	1.1567	1.1526	1.1947	1.3613	1.1299	1.1693	1.1486	1.1432	1.1205	1.3337	1.1715	1.117	1.4606	1.2563	1.3746	1.1231	1.1574	1.1592	1.135	1.1269	1.162	1.1573	1.1469	1.1314	1.1639	1.1741	1.146
449	36	1.2776	3.4364	6.2241	1.233	1.0782	3.0387	1.3145	1.3403	6.6346	4.8539	1.4165	1.326	1.4688	1.2905	5.9938	1.1913	1.1688	1.1853	1.9417	1.2209	5.6764	6.2709	0.82542	1.3604	1.384	6.2005	1.4736	1.3039	3.1693	1.3501	1.088	1.2819	6.1844	1.3686	1.0885	6.2127	6.2282	1.1321	1.0887	1.4168	6.1961	1.1228	1.2845	1.3727	5.9167	1.3464	1.2819	1.3706
450	1	0.24637	4.738	0.24994	1.0138	1.2401	1.014	1.1184	1.0248	1.2379	1.0165	1.1766	1.0153	1.1727	1.0034	1.1431	1.0137	1.1412	1.0127	1.2177	1.0173	1.2318	1.0174	1.2201	1.1488	1.0175	1.1452	1.0325	1.0869	1.0148	1.139	1.0177	1.1471	1.0175	1.2164	1.0177	1.1475	1.0169	1.2165	1.0126	1.144	1.017	1.2175	1.0176	1.1419	1.0201	1.1437	1.0176	1.1646
451	1296	1295	226.28	226.28	226.32	54.591	226.29	131.19	49.851	51.417	54.903	55.578	54.539	55.11	96.722	54.941	66.11	83.736	66.336	82.188	59.621	76.149	54	70.083	78.013	57.603	66.653	83.841	83.186	75.005	79.246	66.937	81.142	72.758	67.194	63.005	68.637	66.696	87.403	73.579	75.885	78.372	61.137	66.404	84.338	226.28	70.416	67.065	61.306
452	36	1.0701	1.2612	0.26501	0.21272	0.30774	1.4431	0.51522	0.072073	0.21911	0.26771	0.28196	0.059264	0.28789	0.21606	0.29949	0.22178	0.083349	0.26418	0.25807	0.22574	0.27096	0.25207	0.38031	0.057651	0.070428	0.27613	0.26249	0.28215	0.10711	0.29405	0.2698	1.1617	0.059116	0.32245	0.065894	0.29029	0.25797	0.26618	0.088493	0.37017	0.061351	0.26327	0.26392	0.27808	0.07021	0.29896	0.26912	0.06932
453	6	141.13	35.062	32.027	40.627	38.01	171.2	139.4	122.26	171.97	36.802	155.16	36.195	143.04	169.08	35.766	35.52	35.442	159.48	36.661	36.017	37.258	36.419	13.201	60.314	169.29	163.93	36.811	35.396	35.516	127.39	12.433	35.498	36.618	150.63	168.16	152.35	10.668	36.608	35.505	149.27	51.953	167.11	37.045	35.466	36.285	153.07	30.755	166.9
454	1296	1296	226.31	62.781	217.17	57.539	40.257	64.6	45.978	51.431	70.48	70.754	58.828	162	65.087	61.948	66.481	222.74	55.457	57.628	66.043	62.606	57.692	71.236	57.342	57.352	64.435	62.718	61.369	59.169	258.31	63.688	51.595	63.18	71.408	61.324	51.859	62.585	65.522	57.761	58.088	64.481	62.554	61.645	56.906	65.137	62.79	62.122	51.605
455	0.16667	0.79823	0.14012	0.77795	0.20022	0.17915	0.16884	0.17262	0.20132	0.17849	0.17241	0.17906	0.17879	0.14368	0.17906	0.16503	0.17911	0.15538	0.17919	0.17201	0.17281	0.17897	0.17912	0.17291	0.1791	0.17886	0.17883	0.17881	0.1791	0.17915	0.15741	0.17894	0.16437	0.17876	0.17761	0.17876	0.17899	0.179	0.17908	0.1791	0.17916	0.17887	0.17892	0.182	0.17905	0.17899	0.17923	0.17242	0.17067
456	1	0.035607	0.030106	0.030368	0.032656	0.030254	0.030115	0.030214	0.030136	0.030075	0.030131	0.031439	0.030377	0.034382	0.030346	0.030312	0.030165	0.030117	0.030164	0.030266	0.030111	0.030223	0.03168	0.031161	0.030114	0.030233	0.030278	0.030108	0.030111	0.030151	0.030465	0.030147	0.030108	0.030117	0.032289	0.030094	0.030109	0.030149	0.030111	0.030112	0.030149	0.030122	0.030108	0.030108	0.030109	0.030144	0.031698	0.030147	0.030109
457	6	29.1	34.465	34.46	24.773	9.6416	34.461	34.46	34.493	34.46	34.763	34.761	34.761	34.462	34.763	34.111	34.761	34.761	34.464	34.46	34.46	34.603	34.458	34.762	34.756	34.46	34.461	34.763	34.761	34.762	34.46	34.681	34.46	34.46	34.461	34.76	34.46	34.461	34.763	34.761	34.46	34.461	34.459	34.761	34.46	34.761	34.461	34.762	34.46
458	36	7.4171	1.6073	1.418	1.8808	6.2816	1.2029	0.46062	7.2382	7.0381	1.2777	1.2578	2.2542	1.0999	2.4367	1.3324	1.352	1.2369	0.34505	0.22968	1.2819	1.4221	0.4104	0.57547	7.2938	1.5809	1.1185	1.4989	1.4999	1.5008	0.51742	0.36897	1.3313	6.0674	0.53013	2.9531	1.5744	1.2998	1.2774	0.77184	1.5546	1.249	1.334	1.449	1.5585	1.4766	0.37958	0.28007	3.3847
459	0.16667	0.040621	0.21351	0.16744	0.17209	0.8315	0.21997	0.044836	0.16956	0.94926	0.9552	0.25681	0.95407	0.8795	0.069805	0.19493	0.3538	0.93974	0.22525	0.19925	0.16049	0.8641	0.9399	0.19375	0.16545	0.95388	0.83782	0.19652	0.19767	0.95074	0.85267	0.048468	0.17541	0.20098	0.82117	0.93618	0.17967	0.18868	0.93865	0.94775	0.19341	0.4657	0.81096	0.89164	0.17972	0.9306	0.82876	0.21252	0.17953
460	6	0.25528	0.21763	1.2135	1.0473	2.3722	19.816	8.4417	0.38063	2.0981	1.7829	5.0457	5.84	0.26057	0.54426	0.63339	2.1223	0.25859	5.7362	1.2523	0.24596	0.54215	20.774	9.6354	4.4592	1.2505	2.1739	0.51513	0.72197	0.71166	5.6693	1.0694	0.93015	2.7554	21.346	1.2737	1.0537	0.71419	4.9293	1.0336	4.2158	0.34011	5.6561	0.91244	1.2948	0.29574	31.484	4.7319	1.1966
461	36	208.78	205.35	18	43.648	36.424	13.153	41.169	41.459	39.257	41.225	40.406	41.048	41.077	41.028	41.664	41.204	40.993	41.092	41.875	41.096	41.389	40.93	41.104	40.951	41.084	40.999	41.031	41.054	40.974	40.922	40.977	42.372	41.095	40.898	41.014	41.061	41.031	40.966	41.037	41.029	40.919	40.959	41.154	41.041	40.976	40.879	41.005	41.032
462	216	45.065	217.22	49.036	43.666	46.819	46.047	44.663	44.796	44.587	44.582	44.261	44.712	44.624	44.266	44.586	44.586	44.605	44.072	44.494	44.617	44.575	44.572	44.656	44.623	44.503	44.602	44.63	44.601	44.589	44.186	43.701	44.627	44.602	44.57	44.605	44.593	44.597	44.654	44.598	44.62	44.584	44.597	44.602	44.651	43.395	44.649	44.605	44.612
463	36	7.4092	35.888	7.581	8.2222	6.3494	6.3741	6.2431	6.3517	6.5894	6.3377	6.7543	6.3601	7.1034	6.2862	7.0922	6.3	7.383	6.2913	6.7946	6.3038	6.3123	6.2984	6.3738	6.2965	6.3599	6.3276	6.9357	6.2937	6.3029	6.3086	6.2954	6.2981	6.3778	6.4283	6.3102	6.373	6.2998	6.3165	6.3021	6.636	6.297	6.3052	6.794	6.4109	6.3037	6.3103	6.3129	6.2967
464	216	44.468	37.751	37.711	37.756	37.065	36.94	37.751	35.863	37.742	37.605	37.697	35.958	19.962	24.836	19.883	35.791	22.068	36.65	19.16	23.249	17.352	24.192	18.296	14.418	20.417	20.906	22.786	29.256	19.443	22.625	22.806	14.271	16.186	21.213	21.413	18.431	21.383	21.02	20.95	17.553	22.277	19.284	20.827	29.695	22.945	21.548	16.201	12.679
465	0.027778	3.7835	0.16482	1.1321	0.17795	4.0317	0.92813	0.21361	0.87225	0.91464	0.19408	0.95116	0.85758	0.96539	0.83677	0.96298	0.20227	0.22674	0.84681	0.9407	0.19737	0.95221	0.86449	0.91528	0.9573	0.86379	0.9557	0.91313	0.95202	0.20766	0.95579	0.34079	0.9573	0.84161	0.95581	0.86444	0.95932	0.84062	0.9537	0.85866	0.95694	0.86692	0.95656	0.86054	0.22287	0.83141	0.96093	0.86158	0.95642
466	46656	38987	98.413	3472.7	6565.6	7127.2	3454.1	6928.2	1909.9	11346	8063.4	7122.1	3299.9	38690	1460.1	8191.8	14589	27516	38725	8157.6	38806	38859	24315	36802	7086.4	8198.4	8191.2	5824.1	38938	15133	38714	8569	38522	38667	38935	1643.2	8212.3	8198.5	25200	38730	38502	1932.8	8263.9	8222.2	38849	22924	38437	7949.9	33644
467	0.16667	18.999	1.075	0.60667	2.9905	3.5534	0.74882	0.16802	0.14867	0.7041	0.62296	0.74941	0.68889	0.16875	0.69004	0.18343	0.16179	0.17105	0.2477	0.16236	0.15362	0.16037	0.62502	0.1773	0.65266	0.15207	0.16804	0.15688	0.16619	0.16721	0.16779	0.15461	0.16711	0.15952	0.1693	0.81789	0.16718	0.15975	0.16287	0.15637	0.17151	0.16012	0.15764	0.14725	0.17372	0.16045	0.16741	0.15564	0.73311
468	6	7.0924	24.473	3.6938	18.296	13.004	28.239	4.4329	30.208	18.648	22.822	4.1914	26.484	5.9142	23.05	24.996	3.7721	24.277	26.849	26.076	4.4558	21.376	24.268	23.844	21.323	21.111	22.882	22.831	4.7043	20.782	23.218	26.799	5.9228	20.757	24.063	26.548	20.34	20.28	4.2155	22.909	20.755	21.036	22.988	23.538	4.6676	20.868	8.6941	26.784	4.8578
469	0.16667	0.16679	2.7957	6.5473	0.16668	0.94304	0.93217	0.64499	0.96322	0.55954	0.91442	0.16695	0.92742	0.16747	0.62674	0.4675	0.59439	0.594	0.54858	0.26852	0.61839	0.93527	0.46748	0.93049	0.058477	0.81423	0.21092	0.17859	0.24797	0.88323	0.1666	0.92921	0.28698	0.93726	0.16803	0.33799	0.31792	0.40284	0.16661	0.33863	0.31511	0.36487	0.16705	0.33284	0.64179	0.92327	0.87679	0.32228	0.31224
470	36	7.4228	7.9706	33.103	44.964	34.76	7.2582	8.2735	6.8166	23.221	6.8715	7.3823	7.4081	6.7376	6.8579	7.0193	7.2786	7.7739	8.0224	7.2531	8.2218	7.6919	7.4795	8.069	7.3666	6.6744	7.2616	7.6444	7.7211	6.6658	3.01	7.5241	7.7244	6.8807	4.3307	8.0329	7.126	6.6126	7.4641	7.6041	6.8008	6.8813	7.1247	4.3785	7.4635	6.6475	8.1575	7.5087	7.6431
471	6	0.1806	0.96058	0.87493	0.20808	1.0392	1.1308	1.0293	0.18523	0.83309	0.87479	0.87765	0.84933	0.87783	0.84689	0.87268	0.87541	0.87442	0.87466	0.83576	0.85945	0.80815	0.84807	0.87445	0.87329	0.8157	0.87531	0.83051	0.87386	0.87488	0.87456	0.8353	0.87348	0.83762	0.87395	0.83158	0.87348	0.84891	0.83758	0.87569	0.87667	0.84739	0.81638	0.8227	0.87489	0.84831	0.87425	0.83115	0.86435
472	6.05E+07	4.43E+05	4.79E+05	1.33E+06	1.05E+06	6.64E+05	1.27E+06	7.36E+05	4.96E+05	32211	1.62E+06	1.21E+05	5.77E+05	2.41E+05	4.40E+05	8.13E+05	1.56E+06	1.23E+06	1.87E+05	1.39E+06	1.41E+05	1.15E+06	1.62E+06	1.48E+06	2.30E+05	4.74E+05	4.48E+05	1.46E+06	1.56E+05	9.74E+05	7.30E+05	1.47E+06	4.12E+05	1.23E+06	1.49E+06	4.04E+05	2.60E+05	1.14E+06	1.65E+06	6.74E+05	1.64E+05	1.32E+06	4.67E+05	1.37E+06	2.39E+05	1.44E+06	6.11E+05	1.55E+06	2.28E+05
473	36	8.8829	7.4195	13.949	38.657	1.7264	6.1904	2.1878	34.426	4.4955	8.2914	32.165	8.0962	9.4319	33.842	10.311	33.132	28.871	35.21	15.797	31.778	34.867	7.6714	34.223	39.564	30.783	31.287	33.764	34.461	33.619	31.856	10.372	31.712	6.8746	31.537	35.46	35.57	30.843	34.376	10.183	31.73	31.809	31.214	32.691	32.116	32.636	7.4326	40.01	33.273
474	1	4.8536	5.6937	1.8492	32.341	27.548	3.3402	27.469	26.301	27.413	24.906	27.452	25.617	27.457	25.705	27.576	26.054	27.473	26.077	27.483	25.165	27.177	25.063	27.433	25.135	25.992	27.429	26.034	27.276	26.689	27.461	26.104	27.431	26.01	27.434	25.181	27.431	26.004	27.44	25.179	27.483	26.046	27.439	25.167	27.434	26.07	27.407	26.05	27.432
475	1	0.17412	0.17443	0.25897	0.17466	0.17444	0.17449	0.19311	0.19001	0.066562	0.067923	0.071245	0.19844	0.055875	0.93272	0.073843	0.068942	0.19345	0.1932	0.19343	0.1872	0.19393	0.067329	0.085734	0.19325	0.20092	0.058049	0.33237	0.069061	0.19317	0.16831	0.19373	0.19338	0.19349	0.0622	0.1933	0.20059	0.060868	0.23938	0.19329	0.17869	0.19349	0.07388	0.19331	0.068791	0.19344	0.067033	0.17468	0.19334
476	0.027778	0.027778	0.027791	0.027778	0.027778	0.027778	0.027779	0.02778	0.027778	0.027782	0.027778	0.027781	0.027779	0.027779	0.027783	0.027782	0.027781	0.027779	0.027778	0.027778	0.027779	0.027778	0.027778	0.027779	0.027778	0.027779	0.027783	0.027779	0.027779	0.027778	0.027783	0.035652	0.027779	0.027778	0.027781	0.02837	0.027778	0.02778	0.027784	0.027779	0.027779	0.027782	0.027781	0.02778	0.028316	0.027779	0.027784	0.027778	0.027779
477	1	5.7908	1.3177	0.27599	0.57296	0.21392	0.28789	0.48011	0.21269	0.59301	0.21167	0.21265	0.21262	0.21813	0.59876	0.2127	0.46141	0.85494	0.84917	0.54569	0.85599	0.51373	0.59284	0.36508	0.77838	0.25594	0.64968	0.79986	0.34525	0.5853	0.88653	0.87018	0.77348	0.81715	0.53469	0.88872	0.58141	0.56574	0.43639	0.61994	0.50203	0.8512	0.68635	0.79112	0.83382	0.40543	0.78065	0.88333	0.8903
478	0.027778	0.16151	0.77244	0.77156	4.1843	4.355	3.9891	0.9287	0.93296	0.9196	0.93286	0.93191	0.93263	0.93083	0.93258	0.91991	0.92064	0.93209	0.93223	0.91993	0.63565	0.93173	0.93038	0.93296	0.93247	0.61355	0.93358	0.93259	0.92075	0.91288	0.92723	0.93277	0.93247	0.43614	0.93208	0.93245	0.69152	0.67372	0.93365	0.93241	0.71354	0.63516	0.93426	0.92052	0.93246	0.9328	0.93368	0.93223	0.52788
479	0.027778	0.13472	0.15682	0.12254	1.4417	0.12193	0.1573	0.10185	0.44646	0.027847	0.58227	0.26622	0.2959	0.028433	0.4874	0.11335	0.30575	0.30141	0.14743	0.027835	0.14858	0.15695	0.11004	0.26515	0.21691	0.099478	0.10477	0.35422	0.40197	0.22667	0.11112	0.028071	0.12403	0.12181	0.1085	0.072898	0.12213	0.094062	0.36417	0.072283	0.11893	0.095794	0.13255	0.069192	0.12181	0.23925	0.11135	0.076373	0.11966
480	7776	57.003	9.3628	48.614	44.704	40.644	44.882	34.629	41.528	40.271	40.84	47.746	45.008	46.47	45.683	41.927	45.283	43.976	42.689	43.302	9.0207	44.863	44.735	46.036	43.051	42.393	45.312	43.831	42.419	42.5	43.737	42.965	42.744	42.569	46.05	43.919	44.003	43.592	43.651	42.471	43.23	43.025	42.526	44.66	43.792	42.383	42.843	43.149	9.3161
481	1296	46.029	7.709	8.237	8.585	7.6801	9.0293	9.4373	9.7162	9.3731	8.4141	8.4519	8.361	9.221	7.6544	7.6443	7.6398	7.6413	9.1874	9.216	9.4715	9.191	9.214	7.6382	9.2796	7.7226	9.3683	7.6772	7.6445	7.6451	9.1918	7.7239	9.202	9.4007	9.2134	7.7422	9.1997	9.2659	7.6386	7.786	9.1322	9.2852	9.2703	7.7967	10.949	7.6391	9.2468	8.1646	9.2949
482	6	7.1584	0.22355	1.3232	11.245	5.4388	0.22353	1.2019	1.7216	4.9724	1.1642	1.3385	4.8009	0.94243	6.169	6.1604	4.9681	4.7601	4.9886	6.2442	5.8072	5.6714	4.8417	1.4314	6.139	4.8304	4.9669	5.9734	6.0567	4.784	4.6779	6.15	2.0366	5.6682	1.1055	4.7966	6.2961	6.7214	4.9956	4.7709	1.6039	4.9452	4.9756	4.9579	6.2327	5.6511	4.9196	1.3176	6.2859
483	0.16667	5.6057	0.21946	0.96736	0.21457	0.23843	0.92592	0.046527	0.23816	0.046895	0.23028	0.047796	0.23196	0.052017	0.22482	0.041506	0.24063	0.047427	0.23764	0.041501	0.2198	0.04245	0.21966	0.048184	0.24018	0.047824	0.23571	0.04477	0.22081	0.047487	0.2405	0.047202	0.2201	0.04329	0.2175	0.048231	0.22816	0.046926	0.22659	0.049576	0.23794	0.04517	0.23057	0.045309	0.24293	0.046643	0.23324	0.046585	0.22158
484	216	37.216	37.559	37.639	37.606	37.612	37.658	37.623	37.651	37.681	37.639	37.647	37.633	37.644	37.64	37.631	37.637	37.634	37.643	37.644	37.639	37.632	37.65	37.635	37.645	37.641	37.644	37.632	37.631	37.633	37.641	37.631	37.644	37.64	37.645	37.629	37.639	37.645	37.63	37.633	37.642	37.639	37.639	37.633	37.638	37.632	37.646	37.635	37.641
485	1	5.7951	1.0099	0.9147	4.4876	1.0077	0.99571	1.2826	0.99267	0.98958	0.98999	1.3876	0.99248	1.0078	0.99078	0.99292	1.1244	1.4092	1.0194	1.0149	1.0475	0.99181	1.0126	1.0147	1.0566	0.98934	0.99166	0.99115	1.0082	1.0039	1.4172	1.0299	1.0299	0.99425	1.3762	1.0118	0.98982	0.9924	1.0156	1.0132	1.0411	1.0023	1.0268	0.99072	1.0137	1.0085	1.4159	1.0195	1.0194
486	36	7.4228	9.7572	9.0585	9.5589	35.568	35.915	35.908	35.885	35.772	35.914	9.639	35.85	10.463	7.2528	7.4244	7.2897	9.8493	7.5446	31.684	7.0502	7.5167	21.37	7.7975	6.9923	6.7303	7.1996	7.2245	7.633	8.6233	7.0616	16.078	7.4721	16.168	6.8178	7.2459	7.2909	7.0354	7.3671	16.806	7.2735	6.903	7.4019	7.0731	7.2086	8.8424	31.492	7.2751	6.7582
487	1	0.042514	3.6521	4.1783	0.99308	1.0003	1.0038	1.2048	4.2966	1.0041	1.0048	5.3815	2.4571	0.9989	5.5764	0.99892	2.6334	1.4097	0.99888	0.99888	0.99888	0.9989	0.99888	1.0316	5.4379	0.99889	0.99888	1.4066	0.9989	2.5434	0.99888	0.99888	0.99888	1.0049	0.99888	5.5343	0.99889	1.0001	1.5397	1.0034	0.99938	4.2563	0.99888	0.99889	0.99889	1.6834	0.99889	1.0263	1.1532
488	6	0.30479	1.4708	2.0004	0.86995	4.5016	1.3428	1.4884	0.19644	1.3436	1.4522	0.35086	0.30428	0.36721	1.0197	2.2998	5.0841	0.44813	3.1747	1.7214	1.1574	2.4501	1.2798	0.49276	0.89418	1.7545	1.2841	0.31668	0.54081	1.4508	1.4387	0.37828	0.3947	4.7011	0.33214	0.24546	1.2713	1.4502	0.3281	0.41182	0.89845	1.4086	1.1518	0.26736	3.4627	1.4516	1.2473	0.28949	1.5223
489	0.027778	0.16097	0.15932	0.030428	0.028463	0.074325	0.030526	0.029673	0.030332	0.082969	0.030198	0.030165	0.030129	0.030271	0.028479	0.030249	0.029877	0.029807	0.028449	0.028817	0.030001	0.030263	0.030343	0.030268	0.030254	0.030294	0.030315	0.030291	0.030316	0.030119	0.069108	0.028395	0.030217	0.030256	0.03036	0.029991	0.030226	0.0303	0.030325	0.030352	0.030192	0.02992	0.029919	0.037529	0.030275	0.030165	0.030324	0.030043	0.030286
490	0.0046296	0.026257	0.026599	0.054868	0.027911	0.026713	0.024511	0.02659	0.092565	0.1067	0.05063	0.026806	0.092244	0.026948	0.02682	0.10928	0.026814	0.026918	0.026817	0.026796	0.026825	0.026771	0.025278	0.026808	0.027936	0.09996	0.027056	0.026941	0.026721	0.024891	0.027058	0.026788	0.027346	0.024362	0.10538	0.024675	0.095284	0.024757	0.027205	0.024529	0.026824	0.026843	0.098695	0.024717	0.026821	0.024322	0.027005	0.024696	0.027119
491	216	216	81.345	252.1	77.499	90.699	266.14	215.96	98.233	216.29	671.74	215.88	1163.8	106.83	215.93	201.38	95.679	122.81	101.66	68.548	71.685	374.11	608.95	133	23.885	113.52	73.145	69.824	46.609	155.28	94.151	76.692	35.276	883.27	81.316	66.595	48.504	89.529	215.87	77.942	37.265	68.238	111.71	53.42	147.24	314.14	89.513	35.403	36.378
492	1	1.1946	1.1928	1.1271	1.1329	1.0108	1.1046	1.0159	1.0808	1.0104	1.1324	1.0114	1.1336	1.0102	1.1182	1.0101	1.1196	1.0114	1.1325	1.0099	1.1172	1.0105	1.1196	1.0113	1.0113	1.1164	1.0102	1.0547	1.0163	1.1022	1.0104	1.1147	1.0099	1.1169	1.0103	1.1172	1.01	1.1198	1.0115	1.1336	1.01	1.1165	1.0101	1.1181	1.0101	1.1336	1.0102	1.1176	1.0099
493	1296	1.9604	8.6505	46.363	20.924	23.504	38.866	37.005	45.372	10.087	46.42	8.5732	37.978	9.5793	9.9137	46.484	46.269	46.333	16.126	48.606	9.4271	11.52	47.611	46.42	8.2131	10.273	9.4199	34.683	14.244	46.399	46.379	48.493	9.4412	48.056	46.293	8.9573	9.5979	46.807	46.67	44.152	9.6018	47.609	10.387	49.465	9.2073	47.658	43.138	48.97	8.397
494	1296	223.07	39.277	38.577	38.548	39.082	43.244	38.572	38.549	38.573	39.035	38.576	38.566	39.095	38.565	39.072	39.086	39.084	39.059	39.1	39.053	39.076	39.063	39.085	38.581	39.066	39.086	39.081	39.097	39.078	39.059	39.081	39.111	38.609	39.087	38.578	39.095	39.08	39.085	39.08	39.081	38.597	39.083	39.083	39.099	39.079	39.053	39.081	38.582
495	36	1.0703	3.7582	5.3884	4.8466	1.0754	5.3265	1.083	5.1265	1.0745	1.0722	5.0197	1.0722	1.0749	1.084	1.082	1.0843	1.0889	1.0866	1.0788	1.0842	1.087	1.085	1.0757	1.0882	1.0735	1.0859	1.0914	1.089	1.0837	1.0854	1.0883	4.8754	1.0854	1.0846	1.0898	1.6567	1.0833	1.0901	1.0927	1.0841	1.085	1.0894	1.0894	1.0888	3.6341	1.0877	1.0889	1.0848
496	1	0.17425	0.98533	0.19275	0.033124	0.472	0.074442	0.151	0.062977	0.16405	0.034494	0.032819	0.034213	0.13967	0.032701	0.15057	0.03397	0.034183	0.087136	0.14933	0.12443	0.11318	0.15894	0.034958	0.034671	0.15699	0.16104	0.034664	0.034495	0.034683	0.16352	0.053718	0.14776	0.1601	0.16174	0.034253	0.15361	0.15998	0.03469	0.034442	0.15992	0.16167	0.15491	0.034512	0.12132	0.033025	0.16552	0.034364	0.1573
497	1296	46.041	52.096	53.642	40.897	73.284	11.238	14.222	223.19	69.346	16.91	74.308	178.18	61.185	59.737	62.026	18.305	55.857	56.523	51.159	59.403	54.318	56.259	55.223	54.939	54.854	58.946	60.468	54.581	55.171	46.885	54.702	54.269	59.528	55.409	56.423	64.596	58.124	60.951	54.334	54.964	55.048	54.52	57.483	55.052	54.97	54.799	54.456	55.104
498	1	1.1958	5.6732	5.2983	32.315	1.0745	1.0173	1.016	5.5992	1.2543	1.1941	1.1901	1.2274	1.1909	1.2346	1.197	1.1942	1.1954	1.1956	1.2507	1.216	1.2931	1.2325	1.1956	1.1971	1.2816	1.1942	1.2583	1.1965	1.1949	1.1954	1.2515	1.1966	1.2478	1.1957	1.2572	1.1963	1.2314	1.2472	1.1938	1.1926	1.2338	1.2806	1.2707	1.195	1.2324	1.1953	1.2593	1.2095
499	1	1.0008	5.6844	6.9794	5.087	6.1842	6.8585	5.9723	4.7797	5.6544	4.864	6.8477	4.7939	6.2328	4.4576	4.8851	5.4503	5.7991	6.662	5.217	4.9008	6.0549	5.9064	5.39	5.0414	6.1454	5.1734	4.2107	5.322	6.1206	5.8222	4.8714	5.1518	5.8228	6.0526	5.0036	4.2873	5.2461	6.1639	5.1634	5.0847	5.7122	5.8643	4.2686	4.9516	6.2043	6.1647	4.8893	4.8483
500	6	6	1.2704	1.0503	0.48915	0.93098	0.28682	0.37206	0.37202	1.1869	0.99369	1.2856	1.078	1.0974	1.0495	1.117	1.0487	1.0242	1.0046	1.0415	1.0506	0.74434	1.0488	1.0084	1.0164	0.95183	1.0491	1.0498	1.1139	1.0795	1.0918	0.94128	0.97493	0.95695	1.049	1.032	1.0608	1.0489	1.0488	1.1003	1.0568	0.93016	1.0487	1.0426	1.0874	0.90696	1.0839	0.92888	1.0914
501	36	35.973	2.0658	7.8712	6.5852	0.31018	1.105	4.8994	0.3097	0.31334	6.3501	1.2987	1.2492	1.6256	1.3735	1.3827	5.4529	1.3302	0.91106	1.4617	2.2274	0.30603	5.9923	7.137	1.1326	1.5969	1.8065	5.8769	1.6202	1.3282	5.382	1.3437	0.28453	1.7244	5.9439	1.4257	1.3484	6.5857	3.6541	1.2904	1.3689	1.6674	5.9074	1.2856	1.4692	1.5569	5.9062	1.3154	1.4189
502	7776	330.33	59.882	314.94	57.89	309.04	235.76	41.775	43.478	229.49	353.02	42.432	305.14	239.15	51.731	321.25	289.48	103.31	237.45	309.91	285.98	332.47	330.12	303.75	53.663	240.78	240.24	312.66	306.89	330.85	242.98	294.55	303.54	67.109	239.7	53.482	241.34	332.98	327.87	306.61	239.1	52.944	241.95	312.75	305.2	328.34	239.77	301.76	51.529
503	6	29.1	5.1078	16.735	6.0079	34.111	27.786	34.194	6.1492	27.644	9.3571	29.19	5.2357	29.142	28.162	29.029	29.104	29.078	29.081	27.793	28.583	7.8423	9.997	29.073	29.03	27.104	29.106	27.617	28.886	17.078	29.081	27.776	29.042	6.8066	29.072	27.733	28.997	28.223	27.858	29.114	29.142	34.401	27.142	27.348	29.093	8.1437	29.08	27.605	28.734
504	1	0.035607	0.94607	0.34931	0.076644	0.10317	0.076199	0.63956	0.064639	0.051375	0.064224	0.10767	0.057009	0.051384	0.057759	0.057964	0.052256	0.049103	0.054306	0.056461	0.058281	0.049099	0.057672	0.050829	0.057472	0.060151	0.056673	0.05016	0.04892	0.049852	0.050376	0.050616	0.055275	0.052419	0.050357	0.068352	0.052663	0.058867	0.047174	0.053221	0.048282	0.054748	0.050356	0.05497	0.048412	0.051887	0.050863	0.053081	0.051973
505	1296	267.02	56.062	14.166	36.94	311.42	229.59	307.43	232.95	287.48	334.25	332.03	336	295.57	334.24	328.74	336.87	331.32	313.05	296.16	326.82	329.92	321.96	331.25	327.54	327.67	326.52	331.24	331.28	337.55	329.07	329.56	294.74	328.71	330.49	330.91	296.28	328.12	336.66	329.56	331.03	328.24	326.07	328.89	325.1	332.32	328.19	328.4	294.86
506	36	30.432	1.4449	1.0994	6.2422	1.5901	1.0906	6.2139	1.7285	6.2104	6.2144	6.2147	6.2154	6.2104	6.2573	2.4769	6.2092	6.2104	1.886	6.2089	6.2005	6.2538	6.2006	6.2097	6.2142	6.2055	6.2136	2.4309	6.209	1.8349	6.2091	6.2093	6.2111	5.1339	6.2098	2.3969	6.21	6.2119	6.209	6.2093	6.2117	6.2129	2.1237	6.2128	6.2101	6.2128	6.2091	6.2107	6.2049
507	36	1.5328	1.3089	1.3249	3.6354	1.4941	7.9424	8.2024	5.4504	1.6817	1.6691	3.791	1.693	7.7584	6.7839	1.7201	1.7615	1.627	6.6278	1.7425	1.7436	1.6684	1.6599	1.7304	6.8589	13.611	7.7168	1.6504	2.8213	2.0019	6.5139	1.4324	1.6444	1.9057	7.3711	7.1038	8.3216	2.2694	1.7081	1.6792	9.127	7.7603	7.2887	1.6679	1.8332	1.7614	7.4475	1.6312	7.6869
508	1	0.85514	0.1581	13.706	24.71	0.24948	0.27885	0.83807	0.81717	0.78244	0.90787	0.8913	0.79477	0.1657	0.58672	0.79715	0.75304	0.16097	0.16005	0.16472	0.24135	0.80303	0.75981	0.8817	0.75353	0.80695	0.16119	0.86376	0.8209	0.79568	0.38554	0.24681	0.15993	0.76256	0.82938	0.7927	0.76333	0.91992	0.75347	0.75229	0.74644	0.81816	0.77045	0.76749	0.79511	0.8118	0.36276	0.79164	0.6443
509	0.16667	0.9666	0.21593	0.66227	0.78779	0.20368	1.2099	0.20313	1.3221	0.85991	0.85502	0.85023	0.92615	0.86392	0.2993	1.0644	0.84309	0.81984	0.2239	1.139	1.1333	0.83037	0.85586	1.0909	1.1265	0.85669	0.86258	1.1402	1.1251	0.85989	0.8533	0.26595	1.1336	0.83651	0.85504	1.188	1.1366	0.86123	0.85377	1.1345	1.1385	0.85698	0.8323	1.1367	1.1369	0.86099	0.85282	1.1377	1.1358
510	0.027778	0.023247	0.027466	0.023415	0.024929	0.025144	0.024816	0.024915	0.023912	0.024738	0.024159	0.025308	0.024935	0.025278	0.024884	0.024814	0.024772	0.024856	0.024834	0.024718	0.024845	0.023406	0.024945	0.024717	0.024911	0.024753	0.024863	0.024926	0.024933	0.02491	0.024904	0.024822	0.024931	0.02483	0.024901	0.024937	0.024931	0.024814	0.024914	0.024924	0.024914	0.024904	0.02492	0.024796	0.024919	0.024917	0.024908	0.024807	0.024924
511	46656	1658.8	360.95	12.233	51.6	16.062	14.136	296.57	5.3345	18.588	19.626	134.46	17.762	62.134	28.577	32.651	78.463	129.76	19.041	67.292	61.928	67.603	22.153	62.811	145.79	19.036	67.338	25.935	61.536	17.87	62.009	60.51	67.574	42.665	149.95	27.601	63.419	68.908	60.739	61.654	61.539	50.041	20.416	61.757	60.909	60.999	61.145	62.28	61.696
512	1	1.0108	0.25338	0.21103	0.23741	0.20203	1.2132	1.2236	1.2519	1.2351	1.2512	1.2462	1.245	1.2187	1.2535	1.2196	1.2296	1.2516	1.2227	1.2435	1.2266	1.2264	1.2226	1.2309	1.2692	1.2311	1.2332	1.259	1.2285	1.225	1.2228	1.2536	1.2651	1.2199	1.3683	1.2279	1.2519	1.2153	1.2565	1.2278	1.2428	1.2209	1.2413	1.228	1.2306	1.2228	1.2227	1.246	1.2662
513	0.16667	0.95549	0.16166	1.0565	0.16599	0.19822	0.9785	0.81171	0.70019	0.19708	0.97669	0.79298	0.20395	0.88415	0.18198	0.198	0.20776	0.19891	0.20783	0.19699	0.21548	0.19878	0.21276	0.86001	0.18674	0.20755	0.19831	0.20872	0.19944	0.20345	0.19769	0.20783	0.67753	0.18353	0.87943	0.18648	0.19839	0.20808	0.19838	0.21618	0.74847	0.18032	0.19881	0.21623	0.1983	0.20824	0.19861	0.91973	0.17222
514	216	44.537	1.9493	6.6016	6.9003	5.4225	6.6276	6.6641	7.5869	6.6349	6.6835	6.7167	6.6929	6.6003	6.7773	6.6259	6.6438	6.7686	6.6346	6.7445	6.5857	6.6088	6.565	8.0278	7.5811	6.6298	6.2042	6.5869	6.6019	6.6388	6.6423	7.8963	6.7878	6.6076	5.2851	6.5935	6.7235	7.659	6.7084	6.5937	3.1405	7.4547	6.5751	6.5729	5.3311	6.6818	6.5768	7.2008	6.8359
515	0.027778	0.78211	0.7872	0.90571	0.86313	0.80619	0.91518	0.70305	0.9135	0.66928	0.81934	0.82029	0.8227	0.79664	0.8198	0.89659	0.76451	0.82395	0.82222	0.91255	0.73445	0.73783	0.82033	0.82022	0.75546	0.73691	0.81388	0.81998	0.73886	0.74397	0.81268	0.8197	0.90849	0.73493	0.81771	0.82077	0.71663	0.73398	0.8195	0.82089	0.73433	0.73425	0.81295	0.82578	0.73362	0.74028	0.81249	0.82135	0.73413
516	216	5.5001	1.3282	1.5328	13.116	7.2837	7.3175	7.1513	7.6864	8.632	7.1828	3.685	7.3941	4.3098	3.6853	3.4253	3.894	3.5402	3.9218	6.9626	3.2519	4.2344	7.3242	4.4754	3.4967	4.566	3.7673	3.336	4.2341	3.5518	3.4401	6.9154	3.7739	7.1106	3.7931	3.3325	4.2632	3.51	3.9317	7.0747	4.2118	3.1773	3.7871	3.3628	4.0225	3.6828	7.1803	3.2948	3.3601
517	6	0.21618	1.2247	1.2154	0.23208	0.25158	1.0387	1.3331	0.21926	0.29687	0.69283	0.24652	0.25381	1.2083	1.1809	0.63654	0.29294	0.26282	1.1824	1.066	0.29786	0.27657	1.1639	1.1682	0.27027	0.2754	1.1411	1.1588	0.277	0.2739	1.1949	1.1773	1.016	0.27541	0.22573	1.1918	1.363	0.27552	0.25166	1.1567	0.60272	0.27681	0.31299	1.1774	0.35516	0.27574	1.0892	1.1723	0.27716
518	1296	223.81	867.92	39.709	39.157	236.75	39.525	39.691	186.99	39.479	39.688	39.554	48.813	39.6	39.463	39.611	39.538	39.522	39.501	39.707	39.662	39.51	39.519	39.606	39.364	39.529	39.533	39.662	39.657	39.53	39.516	39.651	39.493	39.72	190.46	39.633	39.708	39.546	39.384	39.659	39.672	39.512	39.526	39.654	39.681	39.522	39.602	39.695	39.619
519	36	30.129	1.2127	7.2748	6.1187	4.8779	6.2282	5.927	5.4825	4.8687	1.6156	6.1706	4.8771	14.77	5.68	5.4806	5.8006	19.454	5.1605	5.3908	5.8715	5.5116	5.0186	6.2196	5.0775	5.0684	5.7919	5.4946	5.377	5.0828	22.81	5.4689	5.1006	5.3546	6.2786	5.3709	4.9374	5.5214	5.6736	4.9529	5.0862	5.6902	5.5989	5.4408	5.0729	5.6767	5.497	5.491	5.0751
520	0.00077161	0.0044236	0.0009664	0.0072376	0.012485	0.004685	0.066659	0.015371	0.04672	0.084773	0.0092288	0.0078117	0.0037203	0.017377	0.018963	0.0082828	0.016111	0.0091994	0.023288	0.01696	0.0065165	0.018732	0.014639	0.019185	0.025741	0.022703	0.079451	0.0182	0.011354	0.013963	0.041531	0.01904	0.014918	0.018451	0.088981	0.073043	0.04624	0.015284	0.018962	0.011069	0.067102	0.080967	0.086566	0.018842	0.011617	0.0185	0.053447	0.01965	0.021461
521	6	0.21348	1.2497	0.27674	0.78726	0.15526	0.12869	0.22816	0.062697	0.1851	0.060668	0.05404	0.18428	0.17849	0.18436	0.050432	0.053052	0.18314	0.047056	0.047898	0.046972	0.1832	0.046294	0.047649	0.049652	0.04569	0.045587	0.050379	0.051359	0.18418	0.04633	0.046962	0.047012	0.23	0.049235	0.048378	0.046896	0.055776	0.053053	0.18397	0.04544	0.047377	0.045713	0.046536	0.048742	0.18413	0.16618	0.046756	0.046217
522	1	0.99003	0.89718	0.84962	0.13922	0.32186	0.14211	0.15158	0.14515	0.15325	0.14475	0.88712	0.14909	0.64031	0.14592	0.15616	0.83462	0.1543	0.14765	0.14868	0.67366	0.15011	0.148	0.15016	0.15123	0.15044	0.149	0.14944	0.65757	0.15453	0.14892	0.14892	0.64437	0.14883	0.15313	0.14877	0.14881	0.14925	0.81057	0.1528	0.14964	0.14899	0.14932	0.14924	0.65478	0.14926	0.14838	0.149	0.63532
523	1	0.83541	0.84181	0.80927	0.17835	0.18009	0.9844	1.0057	0.84952	0.18714	0.17403	1.005	0.29254	0.17407	1.0033	0.73701	0.88713	0.78916	0.99331	0.99099	0.84355	0.7971	0.99117	0.98995	0.99205	0.17411	0.99144	0.99157	0.84853	0.86852	0.99324	0.99282	0.8567	0.99082	0.79492	1.0052	0.17407	0.8754	0.99055	0.99079	0.8706	0.99181	0.76739	0.99053	0.85042	0.86455	0.99145	0.99301	0.99248
524	0.027778	0.16097	0.16116	0.15986	0.45941	0.62599	0.66645	0.57228	0.15976	0.16027	0.61096	0.60081	0.56993	0.56702	0.56624	0.612	0.17307	0.5717	0.44616	0.68157	0.44153	0.24961	0.52625	0.30802	1.7353	0.39697	0.29141	1.6627	1.0493	0.23439	0.23981	0.32659	0.83291	0.4318	0.25911	0.96261	1.2755	0.48597	0.40913	1.2027	0.62707	0.34443	0.31633	0.78837	0.50904	0.43705	0.23069	0.47532	1.1662
525	6	1.2371	1.3424	1.0851	21.83	5.9746	1.2814	4.9189	20.668	1.2836	5.8544	14.652	5.8986	5.3085	5.8674	1.2894	1.2951	13.232	5.7488	1.2859	5.813	5.8616	4.0682	5.9537	5.8348	5.8854	5.9956	5.8858	1.3048	5.9965	2.0271	5.8806	5.7887	5.9957	5.6727	5.8881	5.8295	5.9955	5.9969	5.8896	5.8402	5.9954	5.9961	1.2727	5.8357	5.996	5.9963	5.8862	5.8138
526	0.027778	0.004797	0.12175	0.13512	0.15884	0.15728	0.13925	0.12934	0.11449	0.15604	0.14326	0.14125	0.13737	0.15605	0.15195	0.13975	0.15545	0.1569	0.14035	0.13599	0.15503	0.15602	0.14642	0.023055	0.025091	0.12236	0.13096	0.13483	0.15526	0.1561	0.14407	0.024873	0.12544	0.15468	0.14618	0.13842	0.15566	0.11661	0.13889	0.1364	0.15499	0.12528	0.13681	0.1387	0.15593	0.15452	0.14408	0.039681	0.13244
527	0.16667	0.8071	0.043832	0.24913	1.7238	0.044621	1.5164	0.29	0.053327	0.16594	0.23275	0.25519	0.80934	0.16847	0.66869	0.17186	0.48254	4.4667	0.17456	0.79727	0.29726	0.87082	0.53645	0.22678	0.17454	0.19208	0.30476	0.22562	0.16644	0.6856	0.24578	0.24448	0.17018	0.67041	0.1961	0.17108	0.16753	0.2215	0.24835	0.77122	0.1711	0.19024	0.23932	0.21125	0.16798	3.4443	0.24595	0.22117	0.16866
528	216	215.67	56.574	10.808	249.44	216.28	163.65	215.92	56.521	55.984	55.944	192.26	46.42	214.42	50.238	54.501	194.58	199.48	205.58	116.27	208.64	49.573	59.232	197.47	202.4	47.417	50.828	51.458	206	93.516	203.09	204.87	204.33	52.853	203.13	200.56	46.664	52.773	201.92	206.5	202.55	53.443	206.36	51.977	200.57	51.966	215.48	205.44	202
529	0.00077161	0.0037422	0.025106	0.019874	0.019206	0.020319	0.019942	0.024946	0.020618	0.022956	0.018497	0.020064	0.018512	0.020229	0.020389	0.020714	0.020358	0.020225	0.020682	0.020183	0.025404	0.019809	0.020922	0.019948	0.020523	0.020133	0.020099	0.020072	0.020164	0.019951	0.020489	0.019868	0.020263	0.019969	0.020052	0.019866	0.020329	0.020144	0.020106	0.019937	0.019953	0.01991	0.020615	0.019914	0.020135	0.019959	0.020574	0.019897	0.025145
530	216	1.8934	26.624	9.4701	1.6651	28.504	24.689	8.2626	8.7543	8.9222	7.7596	8.2301	8.5632	43.358	11.921	9.1557	9.0138	45.099	43.324	44.536	27.971	9.2813	9.39	8.1492	9.0301	8.6321	46.184	8.0954	8.5978	8.82	19.149	28.356	45.304	8.7425	8.8043	8.647	9.407	7.7927	9.8825	9.1116	9.5852	8.5573	9.6695	9.1177	9.1008	8.622	20.658	8.6534	11.032
531	0.027778	0.93215	0.16788	0.80219	0.79209	0.81805	0.81481	0.80243	0.80172	0.80241	0.802	0.80863	0.802	0.80257	0.80227	0.80235	0.80262	0.80234	0.80205	0.8024	0.80253	0.80222	0.80239	0.80227	0.802	0.80237	0.80225	0.80227	0.80253	0.80255	0.80212	0.80237	0.8024	0.80256	0.80217	0.80201	0.80229	0.80237	0.80232	0.80239	0.80232	0.80217	0.80233	0.80251	0.8025	0.80236	0.80233	0.80238	0.80248
532	6	0.17807	0.18066	1.0523	0.62442	0.80472	0.89155	0.18579	0.18585	0.22855	0.18147	0.92136	0.18307	0.86415	0.19588	0.18104	0.92509	0.93002	1.3579	0.87789	0.92996	3.7426	0.94988	0.92016	1.7351	0.18367	0.19598	0.19671	0.94031	0.93051	0.93339	0.20841	0.92726	0.93748	0.86266	0.19772	0.19669	0.1982	0.93054	0.93682	0.93501	0.19885	0.18302	0.19828	0.93411	0.93519	0.91949	0.83577	0.9366
533	1296	266.81	9.0495	12.419	8.4792	43.633	39.362	9.1853	39.349	39.039	9.241	38.992	39.035	39.466	39.288	39.41	9.1562	9.1811	39.423	39.02	9.1513	38.951	39.384	37.708	38.982	38.982	38.954	38.96	38.988	9.2323	39.396	15.588	39.035	38.967	39.585	38.943	38.961	38.969	39.01	38.981	39.388	38.971	38.988	38.961	9.0706	38.974	39.416	39.409	38.978
534	0.027778	0.027778	0.0048566	0.40979	0.15577	0.15675	0.11794	0.0099463	0.072441	0.022664	0.096255	0.040841	0.059462	0.022751	0.021009	0.10963	0.10054	0.10687	0.037023	0.10989	0.020091	0.094399	0.098087	0.10675	0.02047	0.021329	0.022682	0.089449	0.036216	0.10372	0.10645	0.099977	0.02271	0.094229	0.10333	0.021419	0.02271	0.088485	0.10086	0.096141	0.022753	0.095173	0.022735	0.098624	0.022567	0.097497	0.093439	0.12105	0.02271
535	36	6.1964	6.2038	6.2054	6.2003	6.1989	6.1988	6.2045	6.2054	6.2047	6.1987	6.2043	6.2044	6.1986	6.2047	6.1986	6.1985	6.1986	6.1985	6.1986	6.1986	6.2298	6.1985	6.1986	6.2041	6.1985	6.2439	6.1985	6.1985	6.1986	6.1986	6.1985	6.1986	6.2026	6.9217	6.2043	6.1986	6.2115	6.2155	6.1986	6.1985	6.2112	6.2305	6.1986	6.1986	6.1985	6.1986	6.1985	6.2043
536	216	215.84	50.752	48.867	206.16	215.09	177.35	214.23	50.669	55.648	55.751	214.24	50.926	213.61	55.59	55.623	213.99	214.17	214.06	121.88	214.26	54.007	61.982	214.2	214.21	49.361	55.535	54.893	213.06	97.133	213.46	214.16	213.8	54.91	213.38	214.05	50.312	55.8	213.03	214.18	214.16	55.916	213.09	56.239	214.2	53.85	208.7	214.03	214.16
537	6	1.0466	0.24243	1.9857	1.0718	0.94341	1.0437	1.0451	1.0374	1.0453	1.0164	1.0386	0.34221	1.0385	0.97534	0.96553	0.30255	0.641	0.99353	1.0384	1.0455	1.0388	1.0435	1.0377	1.0456	1.0382	1.0467	1.0151	1.017	0.22285	1.0445	1.0362	1.0463	0.98849	1.0443	1.0405	1.0467	1.0467	1.0269	0.98183	0.97456	1.0467	1.0411	1.0382	1.0446	0.99887	1.0393	1.0449	1.0456
538	216	258.09	46.269	48.121	27.248	46.016	47.96	46.273	42.016	45.785	45.991	45.749	45.935	46.066	45.973	46.011	45.952	46.47	46.444	46.458	46.048	46.478	45.973	46.442	46.292	46.477	45.975	45.963	45.964	46.451	46.034	46.455	46.473	46.246	45.991	46.147	46.488	45.97	45.97	46.45	46.463	46.252	45.99	46.459	45.982	46.454	45.972	46.453	46.196
539	36	6.2011	1.5585	31.749	6.5093	7.4	27.468	1.971	6.4188	7.8746	34.62	7.4991	8.1329	7.525	7.7696	20.132	35.635	8.1685	22.217	12.375	8.8038	35.524	1.6402	3.85	8.5147	11.205	8.1703	8.3601	16.217	32.736	2.455	10.71	11.012	35.281	7.3892	7.3986	2.7993	8.73	7.4135	11.413	6.6059	10.216	8.6122	7.6051	25.894	32.794	3.2657	6.9089	12.896
540	7776	1602.1	2108.2	445.21	2744.8	447.81	5763.3	503.01	761.01	440.64	7713	494.86	2164.6	437.55	2193.6	427.04	2220.9	458.87	2291.6	439.07	1977.8	520.26	2319	539.42	471.79	2179.9	782.8	1559.8	520.43	2231.4	515.22	1148	437.25	2247.5	492.31	2034.4	502.6	1595.2	455.78	1973.8	525.93	2178	483.13	1970.4	497.55	2296	486.73	1447.3	482.96
541	0.0046296	0.13035	0.1553	0.1448	0.14675	0.16108	0.15015	0.15877	0.16779	0.15528	0.1575	0.1534	0.15677	0.1553	0.15346	0.15507	0.15417	0.15643	0.15693	0.15521	0.15393	0.15907	0.15377	0.15713	0.15688	0.15878	0.15377	0.15356	0.15367	0.15579	0.15376	0.15674	0.15579	0.15699	0.15379	0.15589	0.15769	0.15338	0.15378	0.15609	0.1559	0.15652	0.15383	0.15574	0.15367	0.15729	0.15376	0.15645	0.15484
542	6	0.21348	0.04726	0.042554	0.041234	0.046123	0.18345	0.25926	0.2064	0.22362	0.0394	0.4303	0.036883	0.2105	0.036537	0.038044	0.034696	0.037904	0.1745	0.21942	0.18466	0.23598	0.18397	0.049238	0.31445	0.038193	0.056597	0.034493	0.036521	0.034604	0.19916	0.038953	0.17327	0.15705	0.060075	0.040485	0.1542	0.21493	0.039919	0.034139	0.13605	0.15792	0.096684	0.034514	0.12358	0.034478	0.20133	0.073827	0.24827
543	36	1.2948	6.9216	1.3456	1.3392	1.1702	1.2509	1.2357	1.1398	1.1864	1.3447	1.2782	1.2123	1.2747	1.276	1.3248	1.2642	1.319	1.3714	1.4157	1.3373	1.4365	1.3008	1.3469	1.3018	1.4044	1.2786	1.362	1.399	1.2981	1.3231	1.4494	1.4382	1.4039	1.3993	1.3355	1.4506	1.3462	1.3389	1.3146	1.3554	1.326	1.4281	1.3589	1.4095	1.427	1.3056	1.406	1.4479
544	1	0.14442	0.13625	0.17029	0.19847	0.17043	0.16208	0.15784	0.16369	0.16796	0.17831	0.17151	0.16416	0.1776	0.17864	0.15905	0.18672	0.17996	0.1822	0.1803	0.18189	0.18299	0.18062	0.18374	0.18204	0.18029	0.17776	0.16892	0.18151	0.18621	0.16369	0.18202	0.17896	0.18047	0.1761	0.18165	0.1721	0.17653	0.16758	0.1766	0.16874	0.16402	0.17295	0.1788	0.1864	0.18019	0.16672	0.17868	0.17685
545	1	0.17238	0.030326	0.14595	0.17182	0.1668	0.16903	0.15203	0.14722	0.16909	0.14667	0.15333	0.1692	0.14718	0.15346	0.15247	0.1463	0.14705	0.16892	0.1697	0.147	0.14704	0.1678	0.15237	0.15345	0.14701	0.14665	0.1534	0.15202	0.14699	0.1468	0.16996	0.15235	0.15176	0.1467	0.14693	0.15196	0.15322	0.14671	0.14685	0.15342	0.15352	0.14678	0.14855	0.1517	0.15284	0.16935	0.15324	0.152
546	36	7.4171	1.6916	26.207	2.2225	1.5997	28.768	1.673	7.4255	2.0256	28.024	1.5285	0.4455	7.1777	0.45204	0.80646	0.32597	0.31401	0.66482	0.29075	1.4621	0.43535	0.33439	0.90895	0.36077	0.54122	0.37499	0.44216	0.57818	0.37241	0.33223	0.40122	0.56186	0.42474	1.055	0.49999	0.52232	0.38475	0.76797	0.73548	0.71553	0.32037	0.44483	0.40277	0.56899	0.33434	0.41328	5.7017	0.44652
547	1	0.20619	0.17329	0.17385	0.20556	0.1745	0.17258	0.175	0.17267	0.17382	0.17652	0.17415	0.17273	0.17395	0.17265	0.17575	0.17262	0.17279	0.17473	0.1728	0.17313	0.17264	0.18152	0.18446	0.17285	0.17272	0.17901	0.1729	0.17386	0.17261	0.17439	0.17626	0.17311	0.17381	0.17313	0.17354	0.17341	0.17262	0.17292	0.17522	0.1726	0.17259	0.17311	0.17407	0.17288	0.17268	0.17343	0.17647	0.1732
548	0.027778	0.15925	0.14276	0.044063	0.24467	0.15903	0.14008	0.14328	0.060594	0.14762	0.13731	0.13706	0.14447	0.13744	0.13733	0.13955	0.13856	0.13692	0.14335	0.13866	0.13689	0.13693	0.13996	0.040212	0.12967	0.13705	0.13761	0.13712	0.13837	0.1369	0.13937	0.07731	0.13734	0.13692	0.13902	0.13679	0.13693	0.096407	0.13724	0.13683	0.13697	0.137	0.13754	0.13852	0.13703	0.13692	0.13721	0.11668	0.13695
549	216	6.4171	27.689	7.4702	7.3353	6.4833	6.607	1.6273	1.4448	2.2637	6.6885	1.4917	6.5371	7.2341	1.3763	6.7376	7.0399	7.1587	6.5647	6.8745	6.476	7.2874	6.5136	6.746	1.3841	7.0198	6.4939	6.7293	6.4192	7.2507	6.6752	6.5842	6.4713	1.4439	6.882	1.5819	6.505	7.1117	6.9551	6.6378	6.4919	1.5448	6.7783	6.6821	6.4387	7.0893	6.9603	6.6162	1.3699
550	36	174.6	204.72	36.871	204.71	204.26	173.11	205.47	193	173.09	170.52	173.23	167.99	172.98	164.67	178.19	164.83	173.67	165.06	173.68	171.04	174.02	174.63	173.02	173.86	175.59	173.11	173.36	169.22	175.71	174.55	175.1	173.71	175.87	173.49	172.37	173.26	173.95	173.65	176.15	174.32	171.17	175.02	173.34	168.26	174.78	205.47	173.9	173.55
551	1	28.084	5.7578	1.3139	5.9213	27.869	24.863	24.868	22.752	5.2479	24.238	25.623	5.0969	9.2135	24.13	5.202	24.287	8.2551	20.011	25.256	24.662	24.927	25.398	25.194	24.361	5.0818	25.186	24.293	20.191	24.31	8.7837	23.936	25.077	24.279	25.874	24.654	5.1855	24.304	24.941	18.322	25.053	24.779	5.3244	24.292	24.919	24.317	17.597	24.566	24.907
552	36	43.016	46.679	208.26	207.94	208.55	44.257	43.276	42.903	208.19	47.912	46.642	41.872	47.402	46.572	47.571	46.714	46.645	46.672	46.676	47.959	47.135	48.755	47.524	46.682	46.131	48.734	46.645	48.148	46.696	46.66	46.671	47.98	46.696	47.889	46.679	48.078	46.691	47.498	47.874	46.64	46.609	47.554	48.707	48.456	46.66	47.524	46.67	48.171
553	36	1.5305	1.4715	5.2776	6.6035	7.3626	7.0918	6.6743	6.9894	1.5506	6.2709	1.7276	1.7059	1.5534	1.7325	1.5921	1.7186	2.5627	1.6227	1.6388	5.5134	1.6968	1.6355	1.6856	1.6434	1.6264	1.7127	1.6637	1.6101	2.608	1.6425	5.9607	1.6304	1.6206	1.6368	1.6645	1.6778	2.7669	1.6525	1.6109	1.6462	1.6323	1.6202	1.6892	4.0588	1.6167	1.5442	1.6277	1.6515
554	6	6.0046	28.597	6.0905	6	6.0081	6.0399	6.0051	6.0006	6.0072	6.0005	6.0048	6.0009	6.0006	6.0007	6.0508	6.0002	5.9999	6.0003	6	6.0003	6.0004	5.9998	6.0002	6.0006	6.0004	5.9999	6.0003	6.0197	6	6.0002	6.0002	6.0395	6.0007	6.0001	6.0007	6	6.0001	6.0001	5.9997	6	6.0006	6.0003	5.9995	6.046	6.0001	6.0001	6	6.0004
555	0.027778	0.02782	0.90557	0.93075	0.91981	0.91884	0.91807	0.92047	0.90386	0.90866	0.91865	0.93127	0.89461	0.92036	0.91554	0.93115	0.92123	0.92147	0.93106	0.92105	0.90759	0.91062	0.91569	0.92034	0.92053	0.8985	0.93101	0.92988	0.9215	0.92137	0.93128	0.92064	0.92119	0.91156	0.92247	0.92972	0.92113	0.91297	0.91763	0.93091	0.92153	0.91451	0.92244	0.92703	0.92425	0.91536	0.93127	0.91888	0.91897
556	1	4.7894	0.99871	0.34431	0.46359	0.39024	0.88334	0.98292	0.36292	0.98862	0.8518	0.36685	0.97923	0.84983	0.87096	0.99561	0.98522	0.37933	0.34241	0.98238	0.98483	0.42044	0.87502	0.85336	0.98533	0.98898	0.8503	0.88075	0.98508	0.98609	0.33042	0.87698	0.88938	0.9881	0.98579	0.8849	0.85442	0.98772	0.98692	0.85371	0.85111	0.98648	0.95468	0.88739	0.86674	0.35061	0.85697	0.88302	0.98359
557	1296	55.056	224.99	226.79	8.1621	9.2762	39.388	39.15	11.849	8.9933	25.286	8.4066	10.845	42.765	39.134	25.406	8.3081	8.7728	39.797	40.031	8.283	8.2783	39.752	39.318	8.2827	8.8667	37.665	38.606	8.2819	8.2851	39.494	38.891	38.15	8.2699	8.0074	39.676	43.742	8.2278	8.3727	38.932	18.335	8.2645	10.93	39.275	10.637	8.2837	35.902	39.516	8.2772
558	1296	9.4931	956.55	54.875	44.269	260.52	26.418	60.484	39.851	239.91	229.46	231.3	141.84	246.39	46.172	225.45	45.637	89.654	206.7	11.701	57.44	35.829	52.434	43.276	136.86	43.823	227.87	47.587	50.611	50.383	193.57	45.425	41.856	40.404	49.909	44.821	57.715	91.444	48.078	201.62	53.355	38.015	52.858	69.549	51.157	40.835	179.15	10.133	211.57
559	36	208.68	1.625	7.7567	7.7222	6.5448	6.4197	6.5589	6.3305	6.3893	7.0331	6.3236	6.4563	7.7639	7.6448	7.731	7.69	6.5808	6.4057	6.5787	7.5843	6.4033	7.2805	6.3988	6.3602	6.4025	7.3923	7.6826	6.3926	6.3939	6.4839	6.4373	6.4922	6.3147	6.4083	6.3256	6.4011	6.4001	6.5275	6.3999	6.3933	6.4273	6.4185	6.4018	6.3925	6.3936	6.467	6.4013	6.4111
560	1	1	0.17653	4.2286	2.2434	12.356	0.95293	0.073893	0.33678	0.2752	1.1168	4.7132	0.064083	4.1889	0.88657	0.20638	1.1546	1.0278	0.31211	0.036915	0.98269	1.4829	0.31737	0.36625	0.97749	0.2085	1.0092	0.20891	0.98559	1.0538	0.44387	0.060631	0.97328	1.0481	0.5988	0.10043	0.20631	1.0165	1.3204	0.48125	0.98317	0.27202	0.26051	0.23981	0.98363	1.0528	0.304	0.064235	0.98077
561	0.027778	0.65339	0.12601	0.14062	0.14222	0.14972	0.14691	0.14789	0.13618	0.14691	0.14963	0.1521	0.14935	0.14798	0.43126	0.14867	0.14809	0.14919	0.55457	0.14801	0.14856	0.14972	0.14855	0.15087	0.15052	0.14807	0.14807	0.15025	0.15073	0.14811	0.14729	0.63128	0.14951	0.14737	0.14409	0.15104	0.14994	0.14718	0.15063	0.14987	0.14827	0.14709	0.14946	0.14985	0.15012	0.14782	0.14969	0.14849	0.14945
562	0.027778	4.4278	0.14394	0.17193	0.64347	4.3829	0.81964	0.82069	0.83405	0.90336	0.42931	0.18194	0.19026	0.19096	0.21671	0.46523	0.683	0.47511	0.2498	0.87857	0.30931	0.78336	0.68579	0.90403	0.29622	0.24329	0.91702	0.8916	0.55365	0.58127	0.54086	0.90629	0.77584	0.76285	0.91535	0.90979	0.54517	0.83326	0.90602	0.53548	0.73495	0.89792	0.91048	0.90017	0.52442	0.7811	0.55342	0.91744	0.22147
563	36	6.2122	35.811	0.66637	9.8264	6.0341	1.8569	7.0964	5.5097	1.7232	1.5626	3.3769	1.756	7.5811	3.7141	3.4533	7.4169	7.2366	1.5029	7.5715	8.622	7.0469	1.472	3.7541	8.7102	7.0028	1.4495	6.6604	8.6778	6.8979	1.4038	6.4713	9.6341	7.7368	1.429	8.0638	9.0353	7.1355	1.4165	6.5054	8.6712	7.58	0.94993	6.6825	8.6664	7.0086	1.4237	6.6161	8.7497
564	0.00077161	0.021703	0.095799	0.29444	0.065709	0.0042957	0.020902	0.0185	0.018713	0.004558	0.062204	0.01729	0.019356	0.017694	0.019407	0.01686	0.017868	0.017194	0.019413	0.019373	0.016743	0.01701	0.034198	0.016899	0.017239	0.017316	0.019435	0.017207	0.016658	0.01718	0.019251	0.019395	0.016809	0.017749	0.019301	0.017223	0.016707	0.017244	0.019748	0.016759	0.017259	0.017274	0.018353	0.016762	0.016603	0.017192	0.024231	0.01719	0.016733
565	1	0.98928	0.99937	5.7639	5.4437	5.5706	4.6847	4.0869	5.0838	4.9454	4.0419	5.0637	4.9804	5.1953	5.3558	4.9428	5.0942	5.0224	5.2909	5.0956	5.0103	4.8988	4.9689	4.8708	4.9648	4.8782	5.0368	4.9783	4.8409	4.9961	4.9535	5.3177	4.8979	5.0495	4.8425	4.9742	4.0114	4.9971	4.895	4.9503	4.8557	5.1465	4.9385	4.9499	4.8428	5.0307	4.8933	4.9896	4.763
566	6	1.0466	4.5045	33.578	5.7139	4.9503	6.0022	21.135	5.7967	24.108	6.0028	22.857	22.53	24.097	4.7942	22.295	17.553	24.112	21.281	19.84	23.753	21.534	23.858	22.924	23.754	23.279	23.865	5.2684	20.181	23.474	24.03	4.9174	24.081	23.565	24.083	21.852	24.066	23.423	13.8	21.577	23.6	24.142	10.282	4.8429	23.192	23.23	24.063	23.769	24.134
567	36	208.46	179.86	47.3	179.73	189.18	179.53	206.42	189.58	206.35	206.42	206.38	191.53	191.7	206.39	191.62	206.41	206.22	192.9	194.44	193.02	206.43	195.64	195.02	193.37	194.46	195.21	206.42	206.43	206.42	191.71	206.16	199.93	206.43	191.27	193.2	197.62	206.42	206.43	206.42	202.24	192.74	193.46	206.42	206.43	206.43	192.11	197.19	194.65
568	36	1.5305	1.3235	12.671	6.5147	7.4358	32.213	8.7073	6.3596	7.8162	35.392	8.0194	8.0153	8.0384	7.4313	22.245	34.299	8.9228	24.493	14.166	9.5	35.078	8.504	15.178	8.1972	11.911	8.5992	9.0115	17.309	35.426	11.485	11.316	12.66	35.314	7.8858	7.9473	13.062	8.6664	7.9289	13.249	27.472	10.981	8.5818	7.9377	35.428	35.403	10.238	9.2458	13.767
569	216	44.537	14.032	9.3688	13.373	9.283	34.843	48.63	29.053	12.571	10.964	24.499	11.793	48.184	48.762	11.045	11.489	10.863	48.244	10.997	11.586	10.853	11.186	10.998	47.742	48.991	48.463	11.466	11.114	10.926	41.382	10.892	11.026	10.894	47.749	48.412	50.327	11.444	11.331	10.931	47.728	46.245	47.631	11.057	10.935	10.834	49.075	10.93	53.217
570	36	1.5305	6.249	1.8863	1.4254	6.4945	1.3355	1.4802	1.5284	6.4017	1.6962	1.5777	1.4291	1.6046	1.3987	1.6207	1.593	1.6492	1.437	1.4303	1.695	1.6668	1.3086	1.6183	1.5822	1.6527	1.4713	1.5787	1.6443	1.6505	1.4794	1.4276	1.6377	1.6002	1.4797	1.6505	1.6464	1.5835	1.4382	1.6935	1.5809	1.579	1.4444	1.7031	1.6592	1.5867	1.1507	1.5825	1.6473
571	6	1.0361	1.0461	0.26864	0.24076	1.0447	0.29658	0.2233	1.0483	0.32803	1.0762	1.0462	1.0485	1.0476	1.0476	1.0484	0.6013	1.0462	1.0478	0.37279	1.047	1.0474	1.0476	1.0462	1.0477	1.0472	1.0475	1.0483	0.58178	1.0466	0.35739	1.0478	1.0484	1.0468	1.0423	1.0473	0.5666	1.0475	1.0477	1.0475	1.0468	1.0475	1.0484	0.4547	1.0476	1.0475	1.0477	1.0481	1.0477
572	1296	225.89	52.204	16.313	39.463	39.417	8.1842	13.052	51.822	9.7423	38.491	39.419	52.661	2.4575	64.73	54.5	12.276	39.273	9.4436	44.417	12.642	18.596	8.8388	50.481	49.616	48.036	13.632	74.331	50.236	14.474	9.3786	218.59	9.7206	8.5704	15.637	222.81	56.17	11.558	50.3	46.26	11.685	54.358	66.391	209.67	11.578	10.277	13.881	222.8	11.893
573	1	0.17632	0.17491	0.94403	0.19791	0.19417	0.17583	0.85419	0.22958	0.19042	0.17561	0.19059	0.18175	0.19198	0.21445	0.20498	0.17724	0.17743	0.19723	0.21314	0.21065	0.19265	0.17744	0.17832	0.20714	0.20097	0.23205	0.20484	0.17706	0.17709	0.19755	0.19748	0.19642	0.17756	0.20293	0.21001	0.21971	0.22505	0.17764	0.17605	0.19148	0.2361	0.2343	0.2033	0.19104	0.1774	0.20035	0.21429	0.19483
574	0.027778	0.13472	0.13469	0.47044	0.11	0.071649	0.0070091	0.17299	0.65944	0.13465	0.02851	0.55858	0.12034	0.27856	0.12952	0.049863	0.11744	0.1153	0.12162	0.1563	0.76207	0.45857	0.10971	0.155	0.63584	0.027891	0.098822	0.12849	0.11062	0.10546	0.10436	0.15245	0.35841	0.11665	0.027794	0.15214	0.03676	0.099908	0.11771	0.11912	0.32855	0.10128	0.12088	0.11551	0.1096	0.10095	0.10601	0.15856	0.44351
575	1	28.106	0.066881	3.8441	0.23042	1.0267	5.5426	1.3693	0.3216	0.2796	1.1341	0.27874	0.36058	0.27191	0.27116	0.29495	1.0424	0.27329	0.29379	0.30434	0.31446	0.25105	0.3018	0.31913	0.34458	0.32713	0.28359	0.30984	0.32113	0.29579	0.36627	0.29883	0.32357	0.2825	0.30146	0.28635	0.35195	0.27387	0.30033	0.32347	0.33895	0.28184	0.32031	0.3043	0.34582	0.29913	0.30034	0.32425	0.31466
576	0.027778	0.7827	0.92031	3.3797	0.90241	0.83502	0.92486	0.92635	0.91826	0.93126	0.92197	0.93138	0.93176	0.92203	0.93559	0.92202	0.93203	0.93192	0.9221	0.93226	0.93221	0.93228	0.9221	0.93231	0.93219	0.93205	0.93231	0.93232	0.932	0.93194	0.92202	0.93229	0.93223	0.93226	0.91801	0.93208	0.93214	0.93224	0.93165	0.93183	0.92203	0.93233	0.9322	0.93232	0.93226	0.93211	0.92201	0.92353	0.93224
577	0.027778	0.0047848	0.02722	0.027173	0.0061377	0.027233	0.027541	0.021383	0.027702	0.027721	0.027701	0.019782	0.027708	0.027265	0.027697	0.027694	0.024436	0.01947	0.026951	0.027029	0.026189	0.02768	0.027079	0.027034	0.025963	0.027701	0.027635	0.027691	0.027225	0.027371	0.019346	0.026634	0.02664	0.027627	0.019928	0.02711	0.027713	0.027616	0.026996	0.027112	0.026412	0.027344	0.02671	0.027688	0.027069	0.027204	0.019384	0.026907	0.026908
578	1	1.0008	4.2051	3.9208	4.3505	4.2346	4.1882	5.7118	5.6229	5.6658	5.706	5.6184	5.6605	5.5953	5.6546	5.6662	5.6658	5.6584	5.6678	5.6687	5.6595	5.6741	5.6593	5.6495	11.658	10.331	5.6305	5.6614	5.6765	5.6647	5.6656	5.6611	14.009	5.6661	5.6527	5.6673	5.7205	5.6583	17.663	5.666	5.6723	5.6452	13.946	5.6658	5.6755	5.6582	5.6712	5.6466	5.7091
579	1	23.504	1.0145	5.6455	24.261	15.785	23.845	27.666	27.647	25.101	21.528	27.553	21.605	4.5349	27.757	18.747	24.945	12.552	25.337	23.424	23.338	21.901	23.57	23.074	27.66	21.355	23.679	23.867	23.432	24.033	16.431	25.108	22.33	27.646	21.662	27.648	21.506	24.245	23.297	23.564	24.085	27.656	21.62	23.464	23.488	23.924	23.655	24.429	26.163
580	1	0.98928	0.19483	0.88868	0.037794	0.1896	0.078737	0.047306	0.17447	0.045516	0.043856	0.043896	0.056576	0.044079	0.1733	0.17098	0.041817	0.0483	0.17394	0.046809	0.044574	0.07077	0.04026	0.045765	0.044467	0.031855	0.044277	0.17012	0.031683	0.10506	0.044018	0.046933	0.032384	0.050746	0.044278	0.051448	0.032325	0.031451	0.044233	0.045829	0.032048	0.031646	0.17278	0.046348	0.032	0.031627	0.044265	0.046366	0.045826
581	7776	1339.8	1209.4	285.55	5291.5	3223	22342	5795	5165.8	1618.3	4673.1	1334.4	3896.8	259.95	21549	1260.7	820.93	1471.6	3412.1	1381.3	314.49	1130.9	1426.6	1494.7	1552.9	1054.3	5892.4	1512.4	318.36	2114.6	1375.1	1475.4	441.43	1298.7	1472.8	2078.2	1730.7	1464.5	318.61	2562	2601	1184.6	3858.5	1364	360.12	822.68	1614.3	1572.8	1719.9
582	0.027778	0.15925	0.14318	0.13559	0.5409	0.081732	0.12974	0.13803	0.13481	0.13508	0.13311	0.5878	0.13453	0.13533	0.13499	0.13613	0.41576	0.59884	0.13564	0.48401	0.19819	0.14246	0.58539	0.13655	0.17899	0.13616	0.14365	0.13809	0.13716	0.22028	0.56337	0.15801	0.15168	0.16723	0.15249	0.13703	0.13612	0.14985	0.13694	0.13678	0.14975	0.45065	0.15187	0.1378	0.13625	0.57378	0.56865	0.14307	0.13697
583	0.027778	0.65339	0.90615	0.71248	0.81453	0.16639	0.72816	0.76127	0.15957	0.15933	0.90434	0.16039	0.71095	0.90234	0.72056	0.72251	0.76499	0.73007	0.52612	0.90248	0.73397	0.16461	0.7361	0.87504	0.71235	0.90253	0.90239	0.72065	0.75956	0.79196	0.88708	0.7546	0.16361	0.90437	0.72961	0.71277	0.77515	0.90228	0.44806	0.72753	0.90253	0.90177	0.72514	0.7277	0.77019	0.85847	0.72518	0.7336	0.74488
584	6	1.0466	1.2012	0.19331	3.8583	6.4137	125.71	5.9209	29.163	24.607	25.081	23.741	24.22	22.788	22.064	28.313	22.24	23.742	22.344	30.367	33.313	22.059	25.125	31.073	33.558	22.383	22.916	33.348	33.037	23.03	24.175	29.968	34.158	23.46	25.567	33.795	34.264	22.991	25.026	33.089	31.338	24.278	25.165	33.163	33.94	22.909	25.576	30.854	34.466
585	216	37.341	218.58	179.77	37.399	37.64	42.259	42.083	42.241	42.111	43.308	40.828	38.243	41.469	43.439	41.602	43.163	40.981	42.969	41.497	42.502	42.048	41.034	41.604	42.506	42.034	41.621	43.152	42.664	43.117	40.896	43.912	41.793	43.166	40.423	42.515	41.71	43.135	42.012	43.159	41.77	42.292	41.576	43.153	42.085	43.104	40.539	42.668	41.657
586	36	6.2747	6.22	1.1029	6.2133	2.588	6.2171	6.2205	6.2143	6.2217	6.2205	1.1092	6.2225	1.4642	6.2225	6.2184	1.1017	6.1362	6.2245	6.2251	1.338	6.2181	6.2206	6.9476	6.2632	6.2246	6.2278	6.2159	1.4475	6.1755	6.2118	6.2825	1.4294	6.223	6.0558	6.2243	6.207	6.2604	1.1406	6.2142	6.1804	6.2734	6.2004	6.2154	1.4099	6.2186	6.2231	6.2564	1.4555
587	0.00077161	0.021454	0.021551	0.025656	0.022735	0.025699	0.023039	0.024384	0.023247	0.024179	0.022789	0.023446	0.023107	0.023906	0.022765	0.02349	0.022783	0.02451	0.023051	0.024262	0.022767	0.023462	0.022793	0.022728	0.022774	0.022758	0.022757	0.022823	0.022926	0.023549	0.022776	0.022793	0.022906	0.022799	0.022801	0.022792	0.022813	0.022797	0.022843	0.022827	0.022783	0.022788	0.022792	0.022793	0.022818	0.023783	0.022778	0.022784	0.022765
588	216	9.1829	230.87	33.458	38.983	16.524	39.854	7.9157	6.7701	7.1703	6.9636	8.1534	38.8	6.6087	38.712	7.6491	6.9738	8.337	8.2613	6.797	6.7245	7.9725	10.054	6.7952	6.9779	8.0311	6.7155	8.2287	6.8901	8.1907	7.9221	7.2727	6.6225	8.1374	7.8325	7.6563	6.632	6.9692	8.0251	9.5043	6.9313	7.9982	6.7467	7.0172	6.7682	8.1552	7.8549	6.9598	6.6025
589	1	0.1723	0.17298	0.70736	0.15496	0.16141	0.19728	0.16114	0.14631	0.16975	0.5041	0.166	0.87088	0.16178	0.16162	0.16165	0.16095	0.1623	0.16055	0.16163	0.15976	0.55758	0.45299	0.16314	0.16133	0.16219	0.16177	0.16176	0.16345	0.27522	0.16113	0.1609	0.16108	0.65487	0.15573	0.16164	0.16203	0.16076	0.16258	0.16142	0.16195	0.16074	0.16112	0.16151	0.16191	0.56057	0.1617	0.16166	0.16113
590	3.57E-06	0.079694	0.07312	0.41058	0.063154	0.13373	0.065983	0.041492	0.589	0.11404	0.35896	0.029645	0.12622	0.026005	0.47736	0.39589	0.029944	0.03055	0.12961	0.056663	0.033409	0.20511	0.10113	0.033243	0.03293	0.093983	0.1289	0.44596	0.022903	0.16751	0.032209	0.034436	0.024707	0.13139	0.031109	0.034067	0.093246	0.088391	0.032083	0.033173	0.021856	0.089401	0.12458	0.12266	0.023255	0.090241	0.034189	0.033809	0.034742
591	36	36	35.998	2.3936	25.86	35.996	110.75	154.38	9.9382	14.93	9.4923	61.683	9.899	37.197	9.4925	35.992	73.306	79.89	50.684	36.007	101.7	9.5484	22.898	81.003	84.047	11.116	35.99	35.979	65.38	36.003	79.736	67.651	80.311	29.371	64.314	71.205	35.989	35.991	66.936	69.946	79.828	24.365	63.469	35.989	87.024	35.893	75.923	54.448	112.67
592	1	0.20619	4.9639	0.93628	1.3885	0.94736	0.77317	19.415	1.8291	24.697	1.1785	3.2031	8.6623	5.592	24.925	1.2872	1.1887	0.29416	1.2223	1.1734	5.6517	0.32295	4.8305	1.1855	23.633	5.6587	5.6225	1.3466	3.5223	1.1843	0.29341	1.2027	2.6456	1.2944	1.2413	29.762	5.7008	1.3573	1.2757	1.2086	5.649	1.3045	5.6624	1.176	1.9966	0.29453	1.3756	0.99622	25.032
593	36	35.945	3.4786	12.781	1.2951	1.4934	2.0659	1.098	6.2112	1.4374	6.2884	1.5243	1.2616	6.3032	6.2128	6.2977	1.5418	6.2098	6.2975	6.3009	6.2845	6.2955	1.7054	1.4655	1.4712	6.2949	6.2968	6.2956	1.9114	6.1761	6.2933	6.295	1.5084	1.4793	1.6755	6.2139	6.2976	5.9494	1.718	1.6796	1.567	6.2208	6.2955	6.2958	1.4723	6.2952	1.1316	1.7382	1.4441
594	1	1.197	1.3225	1.2338	1.1996	1.2964	1.3429	1.1091	1.284	1.3131	1.2957	1.2932	1.2918	1.2937	1.2953	1.2914	1.2936	1.2909	1.2893	1.2902	1.292	1.2902	1.2905	1.2899	1.2948	1.2898	1.294	1.2911	1.2895	1.29	1.2903	1.2903	1.2913	1.2902	1.2902	1.291	1.2913	1.2946	1.291	1.29	1.29	1.2904	1.2907	1.2906	1.2904	1.2908	1.2904	1.2901	1.2907
595	36	36	19.881	36	36	36	36	36	36	36	36	36	36	36	36	36	36	36	36	36	36	36	36	36	36	36	36	36	36	36	36	36	36	36	36	36	36	36	36	36	36	36	36	36	36	36	36	36	36
596	36	30.082	1.4511	25.567	6.2331	28.257	8.9462	25.169	19.086	6.2129	18.719	21.118	6.2051	6.2774	6.2037	22.513	21.586	6.2026	23.865	23.828	24.267	6.2025	24.671	9.03	9.6949	24.536	24.598	22.674	22.206	6.2061	24.272	8.2597	24.533	6.2052	22.758	23.735	23.902	6.0112	21.605	6.2026	24.706	8.0939	24.515	24.512	23.404	6.1947	24.544	20.469	24.713
597	0.16667	0.16679	0.028971	0.60622	0.93243	4.6644	20.522	5.8866	6.6056	6.1443	25.09	6.3369	6.324	26.412	6.2223	23.736	27.532	26.195	15.764	23.648	25.38	24.535	6.414	25.165	6.4639	25.042	27.346	25.752	24.942	27.171	26.121	24.228	23.574	24.73	24.538	4.7875	24.31	26.178	26.201	26.768	26.009	25.672	24.501	26.013	24.999	24.69	26.894	24.07	5.506
598	0.00077161	0.0007716	0.010471	0.015492	0.013568	0.046892	0.016589	0.01491	0.017107	0.015866	0.00077337	0.013977	0.01578	0.016021	0.013715	0.014531	0.014995	0.015034	0.016587	0.017124	0.015592	0.017098	0.01631	0.015114	0.016941	0.015749	0.013931	0.014749	0.016424	0.015465	0.013929	0.00085755	0.016123	0.01714	0.014555	0.0043976	0.017141	0.014357	0.013782	0.015748	0.015853	0.014326	0.014591	0.014857	0.0015822	0.015324	0.013899	0.017082	0.016091
599	1	0.17256	0.98631	0.72862	0.19745	0.20001	0.20123	0.20107	0.52827	0.20046	0.20077	0.20093	0.20087	0.20088	0.20094	0.20091	0.20087	0.20089	0.20093	0.20088	0.20094	0.201	0.20097	0.685	0.21295	0.20087	0.20088	0.20106	0.20094	0.20088	0.20087	0.35579	0.20098	0.20085	0.20092	0.20092	0.20097	0.28514	0.20094	0.20095	0.20087	0.20091	0.20097	0.20096	0.20088	0.20083	0.20095	0.23591	0.20099
600	1	5.733	5.733	5.8014	5.7524	1.3828	5.7338	3.3263	1.2803	1.3159	1.405	1.4084	1.4072	1.396	2.4757	1.3925	1.6748	2.1218	1.6807	2.0821	1.5103	1.9492	1.3907	1.7754	1.9763	1.4815	1.6889	2.1241	2.1074	1.9017	2.0078	1.6959	2.0555	1.8573	1.7033	1.5964	1.7435	1.6898	2.2146	1.8641	1.9224	2.0005	1.5491	1.6823	2.1367	5.7339	1.784	1.6996	1.5535
601	1296	223.64	1277.7	1285	1292	1291.9	1292	1288.8	1288	1286	1290	1289.8	1194.3	953.6	1292	1196	1291.9	1291.9	1292	1292	1292	949.38	1289.8	1291.9	1292	903.55	1292	1292	1292	991.38	1292	1292	1292	947.41	1291.9	1291.9	1291.9	861.94	1292	1291.9	1292	877.08	1291.8	1292	1292	451.82	1292	1291.9	1292
602	216	7.6735	6.5541	8.0194	22.696	37.257	30.168	37.215	37.228	37.107	11.842	37.162	6.8457	37.118	36.995	37.204	36.968	37.184	36.93	37.173	36.969	10.843	13.172	37.158	36.936	37.15	37.162	37.15	36.718	21.826	37.163	37.17	36.982	9.0848	37.16	37.162	36.432	37.177	37.162	37.155	36.935	37.172	37.163	37.149	36.966	10.703	37.161	37.162	36.952
603	1	0.24637	0.17512	0.17629	0.16238	0.17606	0.17574	0.17083	0.17508	0.1749	0.15826	0.16698	0.17498	0.17463	0.17477	0.1749	0.16325	0.17549	0.17538	0.17507	0.17336	0.17531	0.16411	0.15871	0.17538	0.17498	0.17484	0.16232	0.17461	0.17515	0.17137	0.17511	0.17523	0.17511	0.16142	0.17502	0.17547	0.1613	0.16111	0.17536	0.17551	0.17486	0.16107	0.17541	0.175	0.17501	0.16234	0.17473	0.175
604	36	35.973	8.2224	95.057	21.005	20.982	7.3797	33.809	41.905	7.5885	7.5792	32.523	32.756	15.737	35.263	13.571	31.597	31.241	33.134	42.722	43.259	32.343	30.048	42.347	41.237	7.5939	27.013	35.088	28.556	28.429	28.52	41.635	42.587	31.501	7.5965	43.773	9.9822	27.136	32.164	32.576	39.496	27.504	32.937	31.625	29.473	27.428	28.977	42.513	43.016
605	1.68E+06	60362	16676	3.32E+05	3.49E+05	7.03E+06	1.70E+06	1.02E+05	2.85E+05	3.90E+05	1.59E+06	1.55E+06	3.09E+05	1.47E+06	1.61E+06	3.03E+05	3.92E+05	3.73E+05	3.71E+05	1.20E+05	3.34E+05	5.00E+05	3.64E+05	3.26E+05	1.09E+05	3.26E+05	1.58E+06	1.06E+05	1.38E+05	3.62E+05	3.53E+05	3.34E+05	1.09E+05	3.50E+05	4.75E+05	1.35E+05	1.08E+05	1.60E+06	4.30E+05	1.21E+05	79578	4.29E+05	4.25E+05	1.36E+05	3.19E+05	3.64E+05	3.47E+05	1.06E+05	1.10E+05
606	36	36.39	32.19	38.384	38.686	14.748	33.148	41.241	33.64	12.151	37.334	40.351	24.19	22.04	38.887	15.947	167.39	33.895	21.442	35.331	57.163	38.709	179.59	36.902	20.406	32.538	184.61	177.56	69.27	23.494	49.834	38.319	37.955	38.913	176.92	38.758	19.24	184.91	176.72	15.812	22.905	38.904	173.57	38.744	110.42	38.903	116.25	38.516	21.175
607	1296	7.957	9.6164	6.8872	10.28	8.2746	42.583	41.658	31.436	9.8322	9.634	21.289	9.8009	38.525	43.011	9.6058	9.6436	9.5343	42.354	9.6506	9.5721	9.6236	9.6668	9.6483	41.022	42.691	39.679	9.6565	9.6206	9.6417	36.454	9.5897	9.6332	9.6394	42.671	42.209	41.311	9.4118	9.6253	9.6202	40.787	40.863	42.242	9.4979	9.6261	9.6356	43.829	9.6195	43.025
608	0.16667	0.16667	0.16667	0.067628	0.16667	0.13896	0.16664	0.086346	0.16666	0.16272	0.16664	0.10743	0.16664	0.13559	0.16664	0.089052	0.16666	0.097975	0.16664	0.12348	0.16666	0.16666	0.16664	0.16664	0.16666	0.16666	0.16664	0.11993	0.16667	0.16667	0.16664	0.16664	0.16667	0.1666	0.16664	0.16664	0.16666	0.16666	0.16664	0.16664	0.16667	0.16667	0.16664	0.12039	0.16667	0.16667	0.16664	0.16664	0.16667
609	216	215.67	11.245	7.8392	65.206	9.7327	9.4642	46.622	45.437	11.365	10.498	10.234	9.9196	10.95	9.9287	10.61	10.574	10.621	11.12	11.089	10.837	11.543	11.164	10.592	10.76	10.35	10.719	10.518	10.636	10.624	10.81	10.018	10.723	11.154	10.767	10.15	10.761	11.053	10.995	9.5613	10.953	11.076	11.227	10.135	10.535	11.014	10.816	11.303	10.866
610	0.00077161	0.0037451	0.016435	0.042713	0.003374	0.0096604	0.060346	0.016486	0.061479	0.0032945	0.037484	0.014653	0.014869	0.1614	0.0051603	0.034849	0.018104	0.034631	0.0225	0.035521	0.030737	0.028877	0.028861	0.1701	0.044272	0.035106	0.032978	0.031047	0.023399	0.035431	0.031424	0.036343	0.17326	0.042485	0.14684	0.032348	0.038016	0.031636	0.033753	0.031352	0.14501	0.030374	0.037135	0.03429	0.023615	0.030114	0.03332	0.2237	0.0099757
611	36	6.1964	1.3087	0.31561	1.082	1.0919	1.0906	1.0858	1.0833	1.0984	1.0822	1.0825	1.0823	1.0834	1.0828	1.101	1.094	1.0836	1.0834	1.113	1.1005	1.0908	1.1106	1.0828	1.0833	1.0865	1.0892	1.0839	1.1018	1.0817	1.0888	1.0837	1.084	1.0827	1.1018	1.0832	1.0833	1.087	1.0875	1.0842	1.0829	1.0865	1.0893	1.0983	1.0833	1.0821	1.0821	1.0831	1.0987
612	0.027778	0.13328	0.7979	0.16089	0.028102	0.028957	0.89957	0.17794	0.1604	0.162	0.16698	0.14447	0.14124	0.14543	0.16148	0.1532	0.15062	0.15862	0.16718	0.16252	0.18305	0.16245	0.16034	0.15845	0.16227	0.14897	0.14606	0.18536	0.16261	0.15181	0.15363	0.16512	0.18314	0.17784	0.16127	0.16544	0.16678	0.15395	0.15708	0.16836	0.15406	0.16065	0.1651	0.16789	0.16743	0.15211	0.15979	0.16596	0.16723
613	36	6.2026	30.426	26.285	30.391	6.2587	27.45	24.619	6.2817	22.349	28.572	28.375	24.815	28.36	29.234	27.917	29.297	27.712	27.527	27.746	28.924	28.028	27.977	28.074	27.98	27.728	28.052	27.728	29.188	27.683	27.742	27.773	27.777	27.687	28.112	28.229	27.75	27.801	27.782	28.012	27.709	28.55	27.768	27.874	28.885	28.022	27.816	27.733	27.947
614	216	1.3214	36.574	7.6111	15.267	6.8923	24.457	9.0059	32.891	7.6868	33.061	6.87	32.796	7.4464	32.952	7.3559	33.372	6.972	33.488	7.2924	33.702	7.2788	32.972	33.411	7.3315	33.208	11.271	25.612	7.9298	32.413	7.4845	33.323	7.3092	32.636	7.3613	33.111	7.2734	32.712	6.8919	33.078	7.3756	33.076	7.6821	32.605	6.9236	32.906	7.361	33.223	7.3308
615	6	5.0087	1.233	1.0589	0.18998	0.87989	0.89513	0.92664	0.9275	0.91295	0.88732	0.88919	0.89364	0.88741	0.93486	0.89612	0.88891	0.89577	0.95581	0.89096	0.92793	0.89048	0.89755	0.88928	0.90125	0.89113	0.88811	0.88921	0.88865	0.89017	0.88822	0.98648	0.89545	0.88869	0.88981	0.89135	0.89483	0.88763	0.88873	0.88926	0.88826	0.8881	0.89764	0.88961	0.88901	0.88785	0.88967	0.88947	0.92706
616	0.027778	0.023517	0.12856	0.023797	0.11112	0.030707	0.031248	0.030905	0.030522	0.028009	0.050287	0.13965	0.13305	0.13253	0.11836	0.054097	0.032831	0.053256	0.10043	0.028704	0.08258	0.027907	0.036891	0.027993	0.085481	0.10367	0.02771	0.028501	0.045736	0.038094	0.046622	0.028039	0.032487	0.028563	0.027784	0.027837	0.046138	0.030384	0.02807	0.047258	0.033437	0.028217	0.027897	0.028146	0.044325	0.028378	0.045784	0.027629	0.11412
617	0.0046296	0.13012	2.1076	0.52333	0.11514	0.71532	0.14238	0.13886	0.15553	0.044445	0.56077	0.1548	0.49611	0.50047	0.55995	0.49206	0.53482	0.49438	0.25324	0.51413	0.52747	0.15461	0.50403	0.52789	0.50882	0.52468	0.53066	0.49936	0.5058	0.53762	0.18324	0.52525	0.15459	0.53028	0.52373	0.52737	0.51006	0.51146	0.2234	0.52098	0.53757	0.52416	0.52866	0.39827	0.50746	0.15991	0.53495	0.56115	0.53144
618	36	6.2122	6.2614	6.1218	35.348	35.461	35.92	37.799	37.007	36.966	35.776	35.752	35.751	35.758	35.815	35.754	35.854	35.759	35.783	35.803	35.799	36.378	36.022	35.642	35.819	35.849	35.539	35.806	36.232	36.128	35.736	35.759	36.251	36.175	36.548	35.748	36.192	36.354	35.938	35.467	36.197	36.338	35.999	35.785	36.194	36.185	35.755	35.746	35.816
619	1	4.8499	0.78336	0.98782	0.90636	0.77459	0.99752	0.78896	0.78904	0.78091	0.21485	0.85458	0.80459	0.78307	2.3919	0.84286	0.83922	0.81559	3.0856	0.78609	0.81783	0.82992	0.78354	0.83127	0.8241	0.83766	0.82638	0.8194	0.83612	0.82274	0.8123	3.4049	0.82151	0.78348	0.82352	0.82233	0.7962	0.82145	0.82881	0.80252	0.82226	0.81306	0.82136	0.81938	0.81606	0.82877	0.7901	0.81663	0.81436
620	0.027778	0.93286	0.92292	0.91725	0.85995	0.92371	0.9212	0.92387	0.92147	0.92284	0.8972	0.92274	0.92063	0.92172	0.92147	0.92087	0.92154	0.92265	0.92131	0.92089	0.92199	0.92165	0.92177	0.92285	0.92141	0.92188	0.9218	0.92079	0.92071	0.92237	0.92139	0.92129	0.92077	0.92218	0.92278	0.92172	0.92139	0.9216	0.92134	0.9216	0.92217	0.92154	0.92087	0.92094	0.92145	0.92155	0.92135	0.92102	0.92143
621	36	7.4171	8.8789	6.4541	8.5676	8.8322	6.2429	37.383	1.9158	7.4205	20.774	7.3573	7.6425	35.371	34.774	8.3112	7.3573	7.6554	10.435	35.533	7.3542	7.1177	35.628	34.481	7.1991	7.202	33.644	13.229	7.3547	2.1304	35.104	34.004	33.423	5.9885	6.7687	13.441	34.842	7.3564	7.3491	34.278	16.05	7.2115	3.1039	34.635	9.4605	7.1799	35.13	34.454	7.3064
622	6	6	7.1653	95.314	24.657	5.9783	27.534	24.014	27.563	27.372	27.311	26.917	25.669	25.839	27.349	25.701	26.894	25.641	26.347	26.749	26.492	26.944	26.056	26.572	26.115	26.509	26.704	25.89	26.361	26.736	26.808	26.472	26.728	26.686	26.857	26.568	26.377	26.147	26.505	26.426	26.893	26.51	26.687	26.791	25.962	26.327	26.848	27.461	26.727
623	0.00077161	0.021736	0.021637	0.016074	0.083518	0.01874	0.063312	0.025182	0.022677	0.08144	0.018746	0.076539	0.10079	0.01888	0.019059	0.02336	0.075471	0.01826	0.018443	0.024916	0.024895	0.018264	0.069091	0.10262	0.10517	0.018745	0.018872	0.024969	0.081295	0.019206	0.018672	0.02494	0.10386	0.076978	0.070469	0.024948	0.024907	0.01994	0.068568	0.093242	0.1001	0.018749	0.018262	0.024889	0.10659	0.018849	0.10406	0.090404	0.10721
624	1296	38.493	2.0448	14.645	2.3225	6.8247	2.3421	7.7183	4.2665	6.7917	2.6481	6.8111	3.1219	6.8586	2.3818	7.3357	2.5108	6.8204	2.8978	7.885	7.9956	6.786	6.7595	7.9942	7.989	6.811	2.8394	7.9959	7.9927	6.77	6.7841	8.1316	6.2835	6.7834	6.7603	8.0064	8.0398	6.7991	6.7624	8.0015	8.2047	6.7621	2.8468	7.9871	7.985	6.766	6.7695	8.0984	7.9886
625	1296	223.64	225.44	50.907	224.56	223.35	222.05	223.23	225.06	223.17	222.17	64.481	224.33	222.17	223.74	223.47	223.29	223.48	223.73	222.81	223.2	223.5	223.28	222.51	223.62	222.68	222.67	223.52	223.25	223.14	222.65	223.71	223.23	222.78	223.11	223.61	223.22	222.34	223.34	223.41	222.35	222.67	223.39	223.36	223.2	222.64	223.39	223.25	223.26
626	1	23.522	33.195	30.056	6.0549	28.239	28.675	29.702	29.636	28.028	27.15	27.887	28.544	27.132	28.49	28.509	27.069	28.652	28.351	28.573	29.649	28.483	28.548	28.332	28.786	28.61	26.939	28.24	28.253	28.503	28.405	28.449	28.675	28.504	28.301	28.271	28.667	27.237	28.248	28.452	28.483	28.479	28.543	28.293	28.298	28.457	28.278	28.47	29.688
627	36	36.027	240.75	76.006	4.4256	4.1956	7.5117	3.878	9.7271	5.4336	17.304	3.9184	2.3687	2.6833	2.3633	3.8702	2.5049	4.1606	2.3161	2.5782	2.1948	2.6392	2.2603	1.9743	2.3978	2.4294	2.5507	3.0006	2.3364	2.5387	2.5514	1.9603	2.1105	2.4489	2.4632	2.2678	2.4597	2.4382	2.4337	2.208	2.5162	2.3244	2.4258	3.0335	2.5608	2.4703	2.1132	1.8163	2.3501
628	1	0.20634	0.17433	0.99492	0.72139	0.81778	0.75612	0.73723	0.17828	0.78224	0.81659	0.81823	0.7407	0.7749	0.76874	0.72621	0.76227	0.75086	0.81364	0.73249	0.79065	0.80887	0.7576	0.80794	0.77696	0.80229	0.77968	0.78951	0.79155	0.77265	0.76233	0.81137	0.81032	0.80265	0.78877	0.78535	0.80654	0.80548	0.78218	0.7824	0.79297	0.60158	0.81031	0.78826	0.80049	0.79618	0.77587	0.79047	0.81061
629	1296	38.533	9.7895	7.8357	12.153	39.24	42.364	6.8622	37.922	39.211	7.9102	7.8024	38.43	6.7453	17.331	7.0422	7.7563	6.7998	6.9012	6.9157	6.8222	7.9246	8.021	7.9638	38.754	8.4019	6.9971	7.9643	7.9691	8.3518	6.7991	7.0885	7.0158	33.699	6.8546	38.834	8.3238	8.1472	7.0497	8.3986	8.1996	6.9078	7.0889	8.2444	8.2836	8.2164	7.1238	8.2088	18.002
630	0.027778	0.65289	0.15741	0.12525	0.15771	0.12927	0.15406	0.027764	0.028737	0.12239	0.15859	0.029121	0.15903	0.14305	0.15762	0.12963	0.12973	0.15862	0.12986	0.12043	0.15812	0.15813	0.10768	0.13973	0.029239	0.14167	0.14066	0.13788	0.13873	0.15639	0.14191	0.13219	0.15796	0.13137	0.14063	0.028571	0.15869	0.12748	0.14407	0.15889	0.1577	0.028066	0.14769	0.12854	0.15806	0.1579	0.14167	0.13108	0.12877
631	0.16667	0.80832	0.98368	1.1677	1.8311	1.0964	0.93068	1.0427	0.99284	1.0322	0.97283	1.0094	0.9876	1.0203	0.971	1.0044	0.97213	1.0448	0.98506	1.0343	0.96948	0.999	0.97189	0.96882	0.97044	0.96809	0.96959	0.97357	0.97709	1.0039	0.97021	0.97066	0.97551	0.97044	0.9717	0.97122	0.97103	0.97151	0.97394	0.97235	0.97022	0.97049	0.97102	0.97195	0.97089	1.0123	0.96988	0.97071	0.96904
632	1296	1.9574	1.4126	1.897	2.086	45.294	11.12	2.1808	9.2302	10.117	9.2793	46.338	2.2829	7.1845	10.979	2.1497	2.4648	2.2233	3.6155	1.802	2.3111	14.6	2.5949	1.7972	2.3605	1.8273	8.244	2.3274	2.0919	2.1311	1.8882	2.2637	9.7318	1.9566	3.2501	2.6918	2.0708	8.8123	4.6488	2.3279	1.7395	2.3409	2.7653	2.7409	2.0831	2.0708	2.2683	2.3075	2.1373
633	1	5.7907	0.30982	0.76539	1.192	0.25985	1.1754	1.205	1.2061	3.132	1.1163	1.2025	1.2604	1.1088	1.1104	1.083	1.1177	1.1029	1.2169	1.1078	1.1096	1.2004	1.1196	1.1125	1.1174	1.0958	1.1107	1.111	1.1132	1.1167	1.1676	1.1063	1.2018	1.1175	1.1151	1.1762	1.1161	1.1138	1.1711	1.1147	1.1153	1.1106	1.1108	1.1148	1.1158	1.1917	1.1113	1.1136	1.1066
634	6	0.21869	0.18462	0.19284	0.20992	0.27309	5.9964	6.0815	6.0697	6.0721	6.0663	6.0774	6.0621	6.0728	6.3556	6.0691	6.0741	6.4764	6.4123	6.4803	6.2321	6.4752	6.0764	6.3782	6.0813	6.0769	6.074	6.1918	6.1117	6.0755	6.0775	6.5169	6.1682	6.4159	6.0757	6.1372	5.9779	6.075	6.0744	6.4013	6.0809	6.0809	6.074	6.1715	6.0743	6.0754	6.0751	6.3985	6.0809
635	36	1.2809	6.2447	0.9147	1.783	1.3148	1.7012	6.2548	1.7159	1.5977	1.8062	3.0745	1.5443	1.5096	1.5641	1.682	1.4024	1.4212	1.3869	1.5002	1.3547	1.4136	1.3832	1.3744	1.3718	1.4981	1.5269	1.3632	1.3817	1.3757	1.3662	1.3532	1.5033	1.3889	1.4209	1.6214	1.5622	1.5386	1.3553	1.3752	1.3778	1.3612	1.4491	1.3779	1.3754	1.3691	1.3592	1.3796	1.3853
636	0.027778	0.78071	0.16145	0.46917	0.066376	0.1346	0.13553	0.13125	0.14325	0.14122	0.13553	0.14339	0.15303	0.18334	0.15701	0.14935	0.13634	0.13888	0.15814	0.13387	0.1396	0.19011	0.13718	0.13642	0.14212	0.19011	0.13311	0.13866	0.1368	0.17731	0.13321	0.1588	0.13961	0.18133	0.13951	0.14214	0.13591	0.19928	0.13731	0.1382	0.13507	0.19613	0.13842	0.13749	0.13638	0.38315	0.13853	0.13929	0.13676
637	1296	8.0309	6.7116	38.543	43.356	17.33	38.398	6.0931	8.7229	7.9497	38.857	3.4931	31.178	8.0525	8.0229	38.866	38.679	40.834	13.501	39.198	7.7619	4.9871	38.551	39.134	4.5975	8.0367	7.8937	27.53	11.908	38.887	38.77	39.141	7.9025	38.609	38.692	5.9142	8.0318	38.061	37.414	37.133	8.0509	38.649	8.0795	39.053	7.712	38.811	36.107	39.161	5.9448
638	0.0046296	0.15559	2.1691	0.04553	2.9408	0.89171	2.5896	0.8908	1.6901	0.28503	0.8524	0.32571	2.5644	0.28402	2.564	0.30966	0.9902	0.8866	2.0868	0.8887	0.86102	0.88546	0.29568	0.39251	0.88811	0.89559	0.60807	0.31271	0.30158	0.8874	0.76255	0.88782	1.096	0.88454	0.31441	0.88768	0.89406	0.26326	0.30989	0.88712	0.89007	0.88453	0.74756	0.88687	0.31365	0.88558	0.29762	0.89433	0.88885
639	0.027778	0.78215	0.57236	0.55321	0.16124	0.41644	0.16123	0.16112	0.16123	0.16111	0.16123	0.16112	0.16123	0.16111	0.16123	0.16115	0.16124	0.16115	0.16123	0.16114	0.16123	0.16109	0.16123	0.16123	0.16123	0.16117	0.16123	0.16123	0.16124	0.1611	0.16123	0.16123	0.16123	0.16108	0.16123	0.1612	0.16123	0.16123	0.16123	0.16119	0.16123	0.16109	0.16123	0.16123	0.16123	0.16109	0.16123	0.16116	0.16123
640	1	0.029428	0.018489	0.02949	0.040051	0.20699	0.0053113	0.024134	0.0054453	0.0055194	0.0059293	0.024428	0.022168	0.0054722	0.0218	0.0055872	0.0060731	0.021253	0.019961	0.020872	0.0053272	0.018621	0.020465	0.02263	0.019855	0.019152	0.005306	0.0057131	0.0054646	0.022504	0.005959	0.014327	0.0052693	0.0222	0.022405	0.016716	0.005279	0.0057578	0.0057689	0.011869	0.020914	0.020484	0.0057568	0.0053047	0.0052866	0.021559	0.01868	0.019483	0.0052936
641	0.027778	0.027799	0.12645	0.57171	0.029772	0.15842	0.16035	0.12765	0.55657	0.61024	0.54529	0.14041	0.5855	0.14006	0.53691	0.54398	0.13846	0.13939	0.13967	0.24522	0.14109	0.55417	0.49025	0.14036	0.14003	0.60006	0.54177	0.54677	0.14188	0.3057	0.13904	0.13907	0.141	0.53705	0.14136	0.13884	0.60106	0.52791	0.14102	0.1407	0.13906	0.53016	0.14011	0.53791	0.14184	0.55059	0.13923	0.13924	0.14125
642	6	7.1638	5.5364	9.4794	1.0598	6.4987	6.9291	29.641	25.847	27.616	7.1153	27.736	27.987	28.657	27.279	28.627	27.912	28.311	28.355	27.546	27.909	26.345	27.348	27.374	27.841	27.335	28.297	26.25	28.327	27.576	28.318	27.417	28.317	26.8	28.286	26.613	28.574	26.902	27.402	27.893	27.791	27.653	27.119	26.697	27.305	26.762	28.434	26.902	28.042
643	6	0.21348	0.23111	48.976	0.40653	2.2115	1.2151	2.4165	1.0552	14.774	4.8936	7.9239	1.3915	6.9689	1.2441	10.057	5.5866	1.9434	1.182	1.5654	1.696	1.1465	4.9186	5.0043	1.1628	1.1061	5.3414	7.7483	5.0111	1.0608	2.5485	1.1694	1.1045	1.1117	5.1857	1.1192	1.1373	5.3666	5.1115	1.1162	1.0771	1.1604	5.2575	1.5973	4.7604	1.045	4.9893	1.1803	1.1035
644	1296	267.02	60.584	56.043	46.53	46.918	46.871	46.876	46.91	46.88	46.937	46.927	46.924	46.877	46.929	46.88	46.924	46.921	46.883	46.88	46.882	47.194	46.883	46.924	46.917	46.882	46.883	46.931	46.92	46.923	46.88	46.894	46.88	46.873	46.88	46.922	46.88	46.883	46.93	46.92	46.88	46.883	46.88	46.922	46.88	46.923	46.88	46.924	46.88
645	0.16667	0.034365	0.90051	22.202	4.0995	0.28663	1.6224	4.6671	4.6657	4.8471	14.172	0.94261	22.683	1.0227	1.1637	4.1475	4.6242	0.96994	0.2214	0.86208	1.4867	16.141	11.131	4.6971	4.5791	4.8891	0.81842	4.4135	4.9573	8.1253	1.9778	0.29255	0.79058	19.682	4.388	4.1044	4.4624	5.3875	3.7788	3.9079	4.5842	4.9055	3.8606	3.894	4.7799	15.358	1.8292	4.1299	3.9521
646	36	1.5305	7.459	7.4183	8.5518	6.328	6.3185	6.319	35.12	7.7989	7.4001	7.4007	7.6526	7.3715	7.6723	7.4451	7.3984	7.4332	7.4322	7.7769	7.5613	8.0402	7.6644	7.4344	7.4434	7.9691	7.3909	7.8261	7.4379	7.4299	7.4326	7.7817	7.4398	7.7607	7.435	7.8137	7.4414	7.6282	7.7574	7.4222	7.4156	7.6711	7.9623	7.878	7.4289	7.6625	7.4325	7.8302	7.5176
647	0.027778	0.16097	0.027864	0.15811	0.47057	0.14051	0.44163	0.68505	0.15933	0.30602	0.16082	0.27563	0.15947	0.16626	0.15941	0.16082	0.3276	0.35379	0.22439	0.15942	0.45282	0.15933	0.2927	0.36185	0.37214	0.15935	0.16089	0.16082	0.29217	0.15948	0.35553	0.29952	0.3555	0.15934	0.28741	0.31624	0.15934	0.16086	0.29906	0.30974	0.35348	0.15937	0.28356	0.15935	0.38887	0.15935	0.33931	0.24108	0.49878
648	1	0.20619	0.17525	0.095902	0.04704	0.22182	0.18249	0.25253	0.21951	0.2134	0.54012	0.3965	0.46832	0.29808	0.47012	0.36579	0.22567	0.23375	0.33462	0.21674	0.34159	0.21593	0.41883	0.24676	0.46739	0.29469	0.24259	0.42441	0.31032	0.21392	0.22491	0.25789	0.23997	0.32493	0.2308	0.268	0.31764	0.3664	0.3036	0.32039	0.21757	0.26665	0.25419	0.238	0.38749	0.24526	0.22357	0.20876	0.29104
649	216	216.23	38.183	234.37	42.955	38.213	38.262	38.305	38.25	48.446	38.384	38.286	38.207	38.322	38.295	38.23	38.278	38.619	38.288	38.319	38.312	38.307	38.416	38.313	38.369	38.441	38.436	38.297	38.35	38.308	40.326	38.308	38.367	38.24	39.182	38.294	38.379	38.429	38.363	38.307	38.307	38.324	38.385	40.778	38.374	38.355	38.371	38.286	38.348
650	1296	46.029	50.079	55.42	55.374	53.208	55.871	57.975	51.152	55.785	56.628	53.063	55.698	56.203	56.324	56.013	55.708	56.159	55.924	56.401	56.464	56.035	56.121	56.192	55.795	56.06	55.906	55.987	55.74	56.06	56.074	55.908	52.942	55.696	56.26	55.71	53.822	56.366	55.993	55.339	55.995	56.193	55.826	55.538	55.801	53.132	56.077	55.695	56.507
651	1	28.128	32.604	27.791	8.02	7.512	27.981	5.7508	5.7907	6.7806	5.7277	1.2441	15.494	2.9938	5.8679	2.3694	5.9726	4.7256	13.299	5.9158	5.7784	6.0391	13.423	5.7398	12.776	23.623	5.8087	6.3614	2.516	14.267	3.3596	5.9122	27.821	5.93	5.7261	6.8747	13.686	6.0185	5.9163	9.932	14.074	5.877	5.916	6.6146	14.853	5.8786	3.3847	6.2772	12.639
652	1296	38.522	14.666	10.887	13.98	16.187	38.58	44.551	17.748	38.973	38.978	38.995	38.92	19.231	38.92	38.976	17.256	22.144	18.349	35.844	12.943	19.742	38.98	24.268	12.889	20.486	13.193	38.924	20.003	16.455	16.988	13.87	18.974	39.052	14.709	33.051	25.822	16.172	38.951	38.526	19.98	12.312	20.172	26.955	26.589	16.341	16.151	19.036	19.656
653	1	5.7951	1.4122	1.498	5.7187	5.6385	5.5805	5.359	4.9753	5.5206	1.5107	5.2023	1.6286	0.93478	1.002	0.9499	1.5428	1.0444	3.3941	0.8432	1.035	2.5253	1.1247	0.814	0.65711	0.91209	0.92316	1.0736	1.3283	0.84886	2.1599	1.019	2.1666	0.71448	0.93218	0.95035	0.83624	0.98029	2.2134	0.94333	0.76579	0.99343	0.85462	0.91599	1.3724	3.368	0.94423	0.6757	0.53618
654	6	34.824	29.572	25.271	24.205	26.603	6.0155	6.0211	25.028	6.0376	6.0303	25.437	6.0122	6.0129	6.0116	6.0124	5.9833	24.804	24.995	6.0168	5.9828	25.15	6.0183	6.0231	6.0194	6.0135	6.0151	6.0263	6.0144	5.9877	24.783	6.0223	12.847	6.0154	6.0174	6.0176	6.0128	6.0175	6.0133	6.0134	6.017	6.0134	6.0141	6.0147	16.945	25.235	6.0153	6.0133	6.0168
655	6	6	5.9999	6.0714	7.0789	29.449	8.0888	8.5512	7.3227	34.248	8.5214	34.156	20.15	34.237	7.1144	31.295	6.9653	12.963	28.568	6.9987	8.1899	5.4509	7.565	6.7425	21.897	6.2464	34.053	6.6712	6.7773	7.4009	28.676	6.3611	5.5472	5.6499	7.0548	6.8428	7.4469	12.9	6.7874	28.408	7.6	5.9355	7.0151	9.6096	7.0266	5.4616	26.563	6.477	27.816
656	7776	1603.3	102.37	56.317	274.13	300.79	2763.1	387.2	138.55	71.841	1376.6	94.309	71.536	409.36	74.282	96.499	74.947	100.38	89.97	400.14	74.018	104.31	87.461	176.79	32.133	93.326	90.872	89.705	91.946	99.541	101.34	32.756	381.92	79.726	426.3	78.619	96.384	25.462	86.96	94.559	417.06	26.149	86.171	87.699	96.434	91.387	103.53	1626	71.911
657	0.027778	0.16134	0.59278	0.68036	0.15383	0.1577	0.15047	0.15963	0.13505	0.15986	0.15946	0.15951	0.15953	0.15951	0.2329	0.15994	0.15991	0.1596	0.1595	0.15926	0.15983	0.15953	0.15932	0.1595	0.15989	0.15972	0.1595	0.15924	0.15987	0.15988	0.15949	0.15926	0.15991	0.15975	0.15979	0.1592	0.15951	0.15978	0.15988	0.15949	0.1595	0.15976	0.15926	0.15917	0.1595	0.1598	0.15952	0.15923	0.15979
658	1296	55.056	1.8661	2.2193	2.0111	8.1109	8.9425	1.9145	8.7006	8.2347	2.1184	8.0927	9.2773	8.0867	8.754	8.0942	2.0014	2.0301	8.5336	8.1747	2.0998	8.3353	9.0352	7.9182	8.8517	8.7579	8.097	8.5431	8.1396	1.992	8.088	3.4524	8.1052	8.6424	8.1724	8.8338	8.1049	8.6153	8.2145	9.0614	8.0881	8.5982	8.1724	8.87	1.8844	8.6764	8.104	8.6471	8.1211
659	36	35.614	1.3427	7.5841	30.323	7.2796	6.3301	11.242	7.5526	8.5286	7.6007	6.4335	7.6322	10.171	18.183	7.5902	17.474	13.885	17.897	17.228	14.935	15.761	8.6972	14.143	16.111	16.38	16.469	14.908	16.765	16.081	14.492	16.619	16.311	14.892	16.294	15.448	13.121	15.986	13.298	15.968	14.557	15.297	17.459	16.449	13.862	16.125	14.406	14.778	15.85
660	36	1.5305	29.552	1.0986	2.7402	13.813	8.4857	8.3574	8.3246	34.667	6.199	8.9591	1.7594	6.4026	8.0004	1.5216	1.6669	1.5381	2.1077	1.5267	8.0135	1.719	5.856	7.1421	9.4139	2.2677	2.8468	7.0096	7.6253	1.4667	2.4129	1.6371	7.6738	2.6469	7.9921	8.9647	9.7161	1.6655	5.6972	7.1861	9.4021	2.398	7.7956	7.2911	7.7242	1.6868	7.1866	4.5078	9.8928
661	1	4.8499	0.84973	0.9073	1.2238	0.95915	0.21214	0.21235	0.78807	1.2066	0.25206	0.93602	1.2043	0.1761	1.2228	0.81192	1.19	0.75221	0.99936	1.0189	1.1703	0.97468	1.048	0.21394	1.1974	0.97912	0.95639	1.007	0.93557	0.89533	0.7888	0.97884	0.21615	1.1945	0.21506	1.2068	0.90878	1.0236	0.99204	0.92829	0.21543	1.1986	1.0034	1.0007	0.94929	0.98194	0.88358	0.21343	1.1475
662	1	1	1	1	1	1	1	1	1	1	1	1	1	1	1	1	1	1	1	1	1	1	1	1	1	1	1	1	1	1	1	1	1	1	1	1	1	1	1	1	1	1	1	1	1	1	1	1	1
663	6	5.0214	6.8636	1.0278	1.308	1.6541	0.28879	5.9168	1.2604	5.925	1.3677	0.95384	7.6773	5.9372	6.3881	1.3647	4.5146	9.5345	6.1994	5.5345	5.9586	1.5267	1.2724	1.3042	5.8743	5.9479	5.8981	1.6851	4.3587	6.0593	5.879	1.3249	1.3128	1.4992	5.8755	5.7868	3.8169	1.5368	1.5032	1.3926	6.329	5.8921	5.9051	1.2806	5.8905	0.42992	1.5541	1.269	5.8922
664	0.027778	3.1689	0.14071	0.62037	0.76353	0.062735	0.029223	0.13576	0.076913	0.34433	0.1185	2.3653	0.12656	0.59205	0.65762	2.5303	1.5839	0.48903	0.1294	0.028722	0.12217	0.064443	0.13686	0.027946	0.13668	0.028298	0.35494	0.33536	3.1107	0.051232	0.13045	0.026684	0.52763	0.053495	0.10169	0.028112	0.028649	0.24853	0.57043	0.60969	0.028857	0.094795	0.13582	0.053479	0.47111	0.11786	0.046322	0.027917	0.10988
665	46656	49.355	269.22	65.297	63.946	62.36	27.872	70.864	271.46	64.251	68.445	66.558	89.486	67.13	265.47	260.36	65.441	73.811	270.56	72.387	67.662	109.99	62.311	70.806	69.006	49.791	67.177	263.43	49.117	164.95	66.869	71.834	49.158	78.932	68.549	71.968	49.947	49.156	67.018	71.206	49.958	48.13	262	71.985	49.481	49.799	67.194	72.317	69.64
666	1	0.1723	0.99571	2.0853	1.0111	0.99263	1.0826	0.82962	0.88386	0.99716	0.82066	0.86278	0.99712	0.33357	0.93452	0.97546	0.92098	0.27226	1.0262	0.90535	0.90258	0.96338	0.97395	0.8466	1.0443	1.0411	0.92575	0.96592	0.98225	1.0391	0.23325	0.90541	1.0438	0.9082	0.84631	0.98566	1.0442	0.95591	0.93663	1.0023	1.0404	0.93213	0.9522	0.97552	1.0239	0.92954	0.9126	0.96745	1.0506
667	1	4.0589	6.5525	5.6178	7.0305	5.5807	28.919	10.618	6.0213	26.862	1.561	24.66	5.473	6.658	1.3232	0.9652	1.5885	1.1486	8.1645	6.5287	21.231	15.562	18.588	4.9383	25.634	5.6884	5.8238	1.0574	5.0491	5.2248	6.8052	1.4072	5.632	23.502	5.2964	5.1279	17.068	23.504	1.2341	5.2099	17.566	5.675	2.9999	4.4226	15.94	5.0944	6.7419	10.537	7.0153
668	0.027778	0.78191	0.19534	0.86766	0.92935	0.77955	0.19458	0.92213	0.17583	0.91875	0.19223	0.19572	0.82754	0.19585	0.17533	0.19538	0.1943	0.19539	0.19575	0.19517	0.19592	0.19547	0.19713	0.194	0.19626	0.17813	0.19564	0.1833	0.19535	0.19573	0.19675	0.17575	0.19722	0.91775	0.19695	0.17564	0.19733	0.27443	0.19315	0.17553	0.1976	0.19718	0.19222	0.17479	0.19726	0.19608	0.852	0.19697	0.19757
669	1	0.17443	0.17267	0.73096	0.18574	0.68039	0.97251	0.72644	0.95803	0.76013	0.66814	0.67251	0.66462	0.75156	1.181	0.67946	0.66272	0.67389	0.71331	0.75397	0.68317	0.6767	0.69358	0.67412	0.68166	0.68159	0.6839	0.67409	0.67393	0.66147	0.6786	0.67757	0.75759	0.67918	0.6758	0.67481	0.75388	0.68023	0.66328	0.67745	0.67459	0.68024	0.68497	0.67884	0.68688	0.67185	0.68042	0.67998	0.75724
670	36	208.46	12.93	10.704	46.495	11.94	44.395	25.734	9.3854	10.003	50.1	11.909	11.113	11.036	20.94	11.551	13.691	17.314	13.055	15.905	12.104	14.699	6.6963	14.476	15.213	11.779	14.41	17.503	16.459	15.314	17.042	58.049	16.176	14.115	13.81	24.079	13.324	14.069	18.771	15.01	15.278	16.558	12.745	13.823	53.752	46.418	15.138	13.03	12.235
671	0.16667	4.6843	0.95711	2.3207	1.1781	3.4181	1.5047	1.1737	1.3249	5.3993	3.2653	3.6123	3.0836	3.5826	3.7047	3.6819	3.6595	3.5459	3.4594	3.5576	3.8459	2.5502	3.8313	3.4744	3.5793	3.0638	3.5825	3.8906	3.6653	3.6187	3.589	3.3787	3.426	3.5402	3.6883	5.3164	3.4584	3.7636	3.6639	3.824	3.2396	3.3351	3.6549	3.8684	3.5481	3.2561	3.6575	3.6001	3.6496
672	6	1.2371	1.2368	1.2311	1.0473	5.9603	5.9628	5.9628	5.9593	5.8342	5.9616	5.9649	5.9589	5.9302	5.9618	5.9625	5.96	5.9635	5.9612	5.9627	5.9614	5.9628	5.9634	5.9631	5.9636	5.9622	5.963	5.9626	5.9603	5.9631	5.9632	5.9627	5.9626	5.9629	5.9624	5.9623	5.9628	5.9611	5.9633	5.9609	5.963	5.9628	5.9618	5.9626	5.962	5.9629	5.9629	5.9622	5.9631
673	1	0.030123	0.16287	0.042726	0.20085	0.37792	0.7036	0.38416	0.13141	0.17408	0.81236	0.17227	0.19029	0.34342	0.15756	0.095664	0.16651	0.27983	0.78855	0.11838	0.127	0.1886	0.16626	0.36135	0.13035	0.72586	0.2036	0.1647	0.045716	0.16746	0.19488	0.13769	0.031395	0.17602	0.73256	0.62957	0.51104	0.20532	0.17354	0.086811	0.13126	0.2027	0.16358	0.05438	0.044144	0.20266	0.84671	0.13539	0.030576
674	0.0046296	0.0046296	0.0046313	0.10581	0.021596	0.00099943	0.0043022	0.021672	0.004632	0.0035173	0.0010876	0.0012517	0.0046328	0.0021744	0.0012445	0.0046103	0.0080705	0.0012136	0.0012044	0.013026	0.0046321	0.0012479	0.001205	0.0046325	0.004633	0.0012046	0.0012057	0.0046325	0.008349	0.0012041	0.0035304	0.0046325	0.0046324	0.001247	0.0012111	0.0046325	0.0085656	0.0012047	0.0012053	0.0046328	0.0046324	0.0012046	0.001206	0.010679	0.0046322	0.0012047	0.0012053	0.0046325	0.0046336
675	36	7.4228	6.3023	6.3439	6.218	6.2182	6.2773	6.2204	6.8986	6.3624	7.4126	6.2275	6.2794	6.3875	6.3672	7.4192	6.3026	6.2286	6.2298	6.2799	6.3026	6.3758	6.2333	6.2271	6.2273	6.3737	7.4189	7.4186	6.3221	6.2891	6.2701	6.237	6.3064	6.3325	6.2291	6.235	7.308	7.4191	6.3235	6.2498	6.2288	6.3649	6.3131	7.418	6.3031	6.3631	6.2328	6.2344	6.2849
676	0.027778	4.4758	0.91337	0.8296	0.87183	0.92408	0.92491	0.93195	0.93164	0.92453	0.89521	0.92318	0.92283	0.92104	0.92283	0.92284	0.92307	0.9228	0.92301	0.92298	0.9236	0.92304	0.92332	0.92308	0.92318	0.92303	0.92333	0.92289	0.92326	0.92325	0.92286	0.92317	0.92358	0.92346	0.92324	0.9233	0.92313	0.92353	0.92302	0.92302	0.92302	0.92322	0.92298	0.9235	0.92331	0.92343	0.92325	0.92298	0.92342
677	1	0.83605	0.98635	0.84017	0.9847	0.99802	0.95269	0.99528	0.98905	0.99608	0.98797	0.99797	0.9981	0.99803	0.99003	0.99814	0.98915	0.99797	0.99796	0.99423	0.98922	0.99124	0.99224	0.98841	0.99794	0.99797	0.98857	0.98827	0.998	0.99798	0.99796	0.98801	0.99662	0.98936	0.98834	0.98855	0.998	0.98886	0.98833	0.99799	0.99799	0.98832	0.98818	0.98882	0.99798	0.99149	0.99808	0.98784	0.99799
678	216	44.537	211.85	51.446	45.82	212.23	46.879	46.148	46.962	49.911	42.791	44.833	208.5	46.944	204.53	213.56	199.24	213.96	208.36	213.41	50.256	212.87	200.25	73.113	213.54	213.53	212.11	198.23	213.22	213.41	207.84	213.68	133.01	213.5	109.61	213.78	214.08	196.53	196.29	213.94	122.24	213.01	195.8	213.96	213.76	213.48	196.49	50.907	213.57
679	1296	267.02	225.16	56.089	47.761	39.571	44.861	46.442	45.526	45.609	45.442	44.968	45	45.149	44.967	45.654	45.091	44.99	46.82	45.979	45.016	45.554	45.007	48.259	45.001	45.162	45.124	44.978	44.992	44.987	47.19	48.042	46.475	45.082	44.982	46.846	45.021	45.187	44.967	46.596	44.998	44.98	45.044	45.227	44.996	44.993	46.384	48.138	44.996
680	1	0.042578	5.6707	5.7024	2.1531	4.2513	0.55248	0.99959	1.0004	5.5997	0.60011	3.0565	1.0059	1.0007	5.6854	5.036	5.2327	1.8562	5.6868	0.89968	1.2436	4.7373	5.4656	0.28422	1.0008	0.95383	2.8065	1.6979	5.4954	5.2727	5.2855	0.95242	4.7154	4.9727	0.50507	1.0008	4.3004	4.0019	3.8699	1.0072	4.7878	1.0276	5.4395	0.88254	5.0013	3.6762	5.664	0.3813	1.0103
681	216	6.4916	7.2302	16.923	6.5828	11.633	6.4233	6.2996	6.585	6.4403	6.5305	5.6553	6.5543	7.2316	3.7658	6.9865	6.5346	6.7819	10.371	1.8497	7.2466	6.5827	3.7117	1.9529	6.5344	6.5031	1.8341	2.1466	6.5335	6.5308	2.034	1.8588	6.548	6.5002	2.0156	1.8621	6.5013	6.4985	1.9938	1.8654	7.1576	6.5008	1.971	1.8466	6.5592	6.4988	9.5969	1.8541	6.5316
682	0.027778	0.78191	0.15232	0.15596	0.70063	0.71587	0.67785	0.66343	0.74438	0.68698	0.6728	0.68433	0.6828	0.68386	0.68384	0.68172	0.68424	0.68235	0.68505	0.68389	0.68484	0.68457	0.68486	0.68433	0.68559	0.68339	0.68477	0.68328	0.68481	0.68465	0.68486	0.68516	0.68518	0.6856	0.68511	0.68603	0.68485	0.68483	0.68305	0.68445	0.68496	0.68583	0.68505	0.6849	0.68495	0.68509	0.68428	0.68463	0.68628
683	0.0046296	0.0046331	0.1105	0.45954	0.26778	0.59172	0.13966	1.0619	0.12168	0.15189	0.14805	0.14859	0.14757	0.15936	0.11676	0.11777	0.1408	0.14838	0.16612	0.12338	0.14714	0.16168	0.14881	0.11929	0.13878	0.14898	0.16805	0.12033	0.11955	0.14896	0.16605	0.11756	0.13127	0.12683	0.17013	0.15029	0.12788	0.1195	0.14921	0.14847	0.12936	0.16559	0.17259	0.14823	0.12794	0.14749	0.1683	0.12645	0.13233
684	0.027778	0.16127	0.028633	0.16831	0.15259	0.044659	0.031474	0.84498	0.89285	0.25409	0.14945	0.82854	0.14732	0.16614	0.16297	0.1833	0.19775	0.16205	0.19757	0.21151	0.16239	0.16267	0.23854	0.17244	0.87689	0.16894	0.18273	0.18632	0.18535	0.1643	0.18084	0.19435	0.16273	0.19555	0.18261	0.89807	0.14507	0.20154	0.17844	0.16174	0.163	0.91412	0.1739	0.20005	0.16283	0.16262	0.18127	0.19583	0.19953
685	36	1.2789	0.29431	0.89113	0.31683	1.2289	0.89315	0.27029	0.26487	1.0156	4.79	0.95123	0.24204	0.51185	0.96744	0.259	0.24822	0.96017	0.95901	0.24688	0.248	0.89978	0.93468	0.2538	0.23455	0.9615	0.99388	0.25961	0.24526	0.94356	1.017	1.1014	0.24954	0.88888	1.0032	0.46937	0.24562	0.99484	1.0116	0.24561	0.24847	0.98936	1.021	0.25984	0.80157	0.97722	1.0026	0.24368	0.25024
686	6	1.2371	1.2512	3.7339	15.885	28.945	9.5497	40.65	34.579	9.2079	9.5797	10.026	9.5997	9.8426	6.3947	22.684	7.7895	5.7569	16.595	11.878	16.341	2.5983	14.323	9.56	5.3598	15.251	10.45	10.89	17.056	16.83	13.85	15.412	11.887	15.926	5.4815	12.21	11.3	12.629	11.893	18.209	13.685	14.433	15.504	10.764	11.97	17.268	38.845	12.734	12.078
687	216	1.5846	1.6307	7.416	1.9888	7.6849	7.9164	41.255	67.298	28.544	7.7558	39.693	21.995	8.3033	7.3026	7.3706	6.4821	19.336	33.286	18.537	8.138	31.375	8.0646	30.496	31.04	33.355	7.7795	7.2894	32.136	36.11	28.766	27.74	28.517	35.005	36.56	33.812	32.169	29.631	21.836	35.178	36.987	25.698	31.081	33.551	32.418	35.409	29.575	71.094	25.254
688	36	6.2747	6.0431	1.0945	1.2616	1.2695	1.2131	1.5533	2.8747	1.1008	1.9623	5.4851	5.2629	5.1973	4.5847	2.1214	1.2724	2.0955	3.9282	1.1402	3.2485	1.0925	1.4904	1.1118	3.398	4.5449	1.0985	1.1185	1.7997	1.4941	1.8388	0.86728	1.2853	1.1177	1.0914	1.0819	1.9649	1.2055	1.1043	1.8542	1.3115	1.1192	1.0932	1.1158	1.7168	1.1119	1.7961	1.0972	4.5363
689	0.027778	0.023499	0.019507	1.6305	0.11961	0.034351	0.088008	0.74322	0.099585	0.026423	0.096921	0.11643	0.021101	0.12381	0.021455	0.024881	0.022133	0.024707	0.022601	0.0234	0.01996	0.024354	0.022886	0.10232	0.023462	0.02138	0.025329	0.021691	0.022611	0.022061	0.02619	0.021183	0.090096	0.02121	0.11658	0.020143	0.023216	0.021059	0.023517	0.020554	0.08889	0.021516	0.023424	0.019945	0.023045	0.022414	0.025976	0.10731	0.022837
690	1	1	0.26453	0.28347	0.87509	1.0382	0.98044	0.22843	0.87607	0.98452	0.86776	0.87135	0.97212	0.86964	0.86726	0.86604	0.86657	0.86625	0.97834	0.97786	0.86845	0.86693	0.975	0.86718	0.86975	0.87201	0.87259	0.86572	0.86595	0.86687	0.87022	0.97803	0.87234	0.89618	0.87235	0.8667	0.86882	0.87015	0.86627	0.86646	0.8707	0.87058	0.80952	0.8668	0.86896	0.86667	0.98276	0.86787	0.87138
691	6	1.2239	0.98052	0.039652	0.14574	0.86529	1.0598	1.0476	0.22808	0.76735	0.80297	0.89722	0.22453	0.45137	0.83802	0.24585	0.17231	0.82188	0.92437	0.26099	0.21433	0.65547	4.2293	4.3377	1.1917	1.0334	0.95809	0.25533	0.21177	0.72022	3.8527	1.1379	0.2835	0.66263	0.87052	0.24035	0.92532	0.86607	0.91804	0.26299	0.8038	0.90826	0.86878	0.23415	0.24859	0.72008	2.6515	0.9863	0.24785
692	0.0046296	0.13032	0.089254	0.47898	0.54964	0.4812	0.57711	0.70275	0.6024	0.58002	0.12846	0.56495	0.59172	0.58313	0.55166	0.55669	0.56598	0.56206	0.61159	0.60869	0.5767	0.6045	0.59038	0.57272	0.60104	0.58786	0.54613	0.56075	0.59222	0.5737	0.5511	0.13808	0.58695	0.6047	0.55925	0.30634	0.60584	0.55362	0.54256	0.57968	0.58293	0.55331	0.55895	0.56309	0.18384	0.58859	0.54514	0.60378	0.58678
693	36	174.47	6.3337	28.942	21.642	1.7608	6.5799	6.3285	6.2923	30.543	8.4197	30.51	6.343	28.174	30.612	30.516	30.597	6.4439	6.3929	6.2961	6.4095	6.3844	30.457	6.2965	30.612	6.3561	30.663	30.571	30.533	6.5007	29.328	6.3906	6.296	6.4004	22.956	6.4605	6.3998	30.671	30.531	6.5201	6.4375	6.408	30.526	6.4663	30.507	6.3976	10.394	6.297	6.526
694	0.027778	0.13462	0.027743	0.66906	0.079317	0.13427	0.37647	0.14768	0.1473	0.77795	0.52444	0.15484	0.16597	0.15919	0.14691	0.64457	0.12475	0.12742	0.14811	0.24221	0.13291	0.61873	0.76903	0.1281	0.1547	0.15087	0.67126	0.16617	0.14094	0.34556	0.14549	0.13703	0.14473	0.69618	0.1477	0.11849	0.69965	0.70475	0.12256	0.1185	0.16108	0.70578	0.12174	0.14031	0.15354	0.67081	0.16847	0.14643	0.15443
695	36	36.446	36.102	182.04	34.711	34.286	34.682	37.784	11.307	40.721	12.857	40.184	8.2853	9.3988	182.18	11.283	33.186	8.1485	8.7639	18.94	8.7328	9.6108	10.117	8.1439	9.3087	9.327	14.621	42.768	11.06	16.968	9.2913	8.3509	11.591	9.7351	9.2572	17.966	16.24	12.676	29.894	23.703	27.76	9.4783	8.8756	10.307	10.877	14.862	8.5836	8.6822	37.604
696	1	0.99822	1.1026	0.15667	0.86216	0.89932	0.99612	0.20271	0.86926	0.97925	0.98919	0.91594	0.9886	0.90593	0.97683	0.98072	0.97955	0.97999	0.87932	0.93636	0.82417	0.90001	0.97794	0.97438	0.83804	0.97901	0.8625	0.97855	0.97805	0.97896	0.87886	0.97657	0.88274	0.97645	0.85392	0.97525	0.90682	0.87919	0.97833	0.98532	0.90567	0.83652	0.8437	0.97992	0.90725	0.98844	0.8675	0.94926	0.88959
697	1	1	1.5538	1.434	5.7055	1.3051	5.6924	0.84099	1.2977	1.3071	1.3056	1.1285	1.2926	1.2764	0.72737	1.3333	1.3785	1.3354	0.36629	0.38403	1.3541	1.3096	0.62848	0.37648	1.3078	1.2949	0.35316	0.44238	1.2979	1.3144	0.36281	0.38529	1.35	1.3069	0.36079	0.3746	1.2978	1.311	0.38165	0.36975	1.3064	1.3545	0.37836	0.36906	1.2977	1.3101	0.35568	0.37143	1.3427
698	1	5.7952	1.3282	3.557	22.801	1.0567	1.0135	25.782	8.8662	1.5015	5.7994	5.4677	13.989	6.1068	27.044	1.5279	24.121	18.942	3.6494	32.608	33.025	24.807	22.879	32.33	14.486	4.9357	20.617	10.45	7.3904	3.2696	11.327	31.793	32.506	19.868	5.7985	12.252	3.7633	20.714	24.557	8.8664	15.674	21.015	8.5863	24.102	12.006	20.947	12.354	32.474	14.927
699	36	1.2819	6.1398	4.1878	2.7409	5.4257	1.098	4.438	4.5027	6.268	5.2838	4.1601	6.084	6.2231	6.1564	6.156	2.1677	1.0783	5.9569	1.3063	3.484	4.9965	1.9093	4.596	5.9138	5.5204	3.9973	5.4631	6.1507	5.9247	4.1923	4.2017	6.0889	6.1009	1.0843	6.0548	7.1652	5.5002	4.2296	6.0721	5.987	5.5054	4.3323	5.8278	6.1659	1.2265	4.1652	4.6794	6.1333
700	0.00077161	0.02172	0.021797	0.02248	0.022783	0.091689	0.025273	0.025741	0.025754	0.081995	0.07131	0.025699	0.022564	0.063755	0.024034	0.02569	0.025672	0.022923	0.025712	0.025722	0.025709	0.023867	0.025681	0.025727	0.025722	0.025719	0.025689	0.025692	0.025685	0.023948	0.025685	0.025724	0.025724	0.024016	0.025685	0.025716	0.025725	0.025692	0.025689	0.023077	0.025715	0.025722	0.025692	0.02572	0.025689	0.023963	0.025689	0.025726	0.025724
701	7776	275.97	75.082	9.6139	13.336	215.49	68.037	41.062	52.552	81.649	80.303	15.449	60.071	70.898	47.235	234.17	72.925	74.932	67.44	234.59	73.96	74.211	78.007	69.163	18.675	234.23	231.72	232.41	69.182	166.77	90.805	231.12	59.636	30.964	84.253	50.357	232.73	233.95	114.26	72.735	70.104	66.72	232.08	232.92	69.79	79.659	75.065	232.77	16.26
702	0.0046296	0.15559	0.12612	0.13182	0.043512	0.14972	0.13192	0.16912	0.58288	0.18376	0.30421	0.15102	0.15166	0.15043	0.14809	0.1318	0.16569	0.15873	0.16426	0.13565	0.19309	0.18428	0.16247	0.1737	0.1839	0.16732	0.152	0.14952	0.16987	0.18615	0.16752	0.15209	0.15556	0.18649	0.16284	0.15185	0.17197	0.16858	0.15259	0.15375	0.17992	0.16815	0.15217	0.15109	0.17064	0.18918	0.16149	0.15172	0.18052
703	1	33.557	6.4231	28.653	6.597	30.006	30.505	26.69	29.474	30.571	29.859	30.548	29.19	32.626	30.006	29.948	29.474	29.957	29.719	29.688	29.816	29.541	29.737	29.544	29.731	29.421	31.908	29.773	29.58	29.454	29.945	29.694	29.656	29.23	29.703	29.827	29.658	29.929	29.936	29.622	29.573	29.784	29.693	29.919	29.703	29.439	29.376	29.626	29.766
704	36	7.4228	32.248	33.097	35.706	2.2713	7.9891	35.983	36.005	36	130.75	36.015	114.75	116.83	39.979	49.944	127.04	115.74	59.069	124.28	122.84	36.069	117.65	123.13	118.66	122.44	123.93	53.141	120.61	38.612	57.299	122.52	36.028	53.223	124.48	123.03	120.53	119.31	52.007	121.61	125.33	122.15	48.497	124.52	118.32	37.309	124.83	131.34	123.84
705	1	0.20367	0.17518	0.48777	1.0442	0.21787	0.25502	0.89845	0.90889	0.3322	0.92758	0.85661	0.18279	0.24535	0.077617	0.9106	0.82017	0.20238	0.16748	0.90858	0.93865	0.19946	0.20741	0.93524	0.93927	0.20942	0.23474	0.20145	0.93715	0.2097	0.22872	0.23193	0.94102	0.89917	0.22529	0.19337	0.90838	0.93956	0.067333	0.20349	1.0191	0.65649	0.20427	0.4573	0.96372	0.27065	0.20161	1.0427	0.9476
706	6	0.21348	3.8712	0.28093	0.70342	0.6513	3.9743	0.16562	0.81436	0.72	0.59844	1.8683	4.0386	1.6124	3.8141	1.6139	3.7994	0.83901	3.9917	0.52919	1.1857	0.90036	1.02	0.90039	3.9607	4.0069	0.8999	0.48425	3.9771	3.3052	4.0136	0.33907	2.918	0.89136	0.90977	0.89932	3.9734	0.72498	0.90047	4.0186	3.9921	0.89975	0.90039	0.48801	2.279	0.89982	3.9197	0.90086	3.9169
707	0.027778	0.15937	0.77537	5.1213	3.4961	3.7055	3.9621	2.3396	0.92487	3.0019	3.808	3.8147	3.427	3.5485	3.5804	3.7739	3.3192	3.516	3.8468	3.7788	3.2931	3.4218	3.4611	3.7195	3.2945	3.0452	3.6015	3.6686	3.319	3.2808	3.5432	3.7376	4.1834	3.397	3.6941	3.6254	3.0631	3.3488	3.6357	3.6635	3.3448	2.499	3.7863	3.6656	3.349	3.3524	3.6243	3.6427	3.3713
708	0.027778	0.78152	0.16122	0.92252	0.16384	0.76118	0.18009	0.1617	0.16573	0.16137	0.16379	0.16781	0.16911	0.17018	0.16344	0.16961	0.1681	0.16956	0.1672	0.16587	0.16424	0.16795	0.16881	0.16709	0.16871	0.16839	0.16852	0.16763	0.1686	0.16854	0.16856	0.16555	0.16885	0.16409	0.16862	0.16845	0.16908	0.16427	0.16797	0.16963	0.1688	0.16899	0.16864	0.16768	0.16867	0.16434	0.16942	0.16805	0.1686
709	0.16667	5.5329	0.16908	0.22442	0.36043	0.11397	0.19842	0.22507	0.27542	0.18214	0.23171	0.25143	0.16842	0.17059	0.17456	0.21456	0.51412	1.0209	0.1763	2.3591	0.3218	0.22922	0.58763	0.23066	0.56419	0.19356	0.33405	0.75429	0.44127	0.1895	0.26719	0.25047	0.55308	0.18619	1.0341	0.50319	0.4839	0.24232	0.26901	0.5075	0.55318	0.20501	0.25868	0.64027	0.18376	0.92733	0.2692	0.70665	0.55103
710	0.027778	0.0048006	0.022859	0.0048999	0.0048004	0.004811	0.0048385	0.0048027	0.0047972	0.005815	0.0047988	0.0048024	0.0048117	0.0047988	0.0048047	0.0048526	0.0048048	0.0048049	0.0048061	0.004805	0.0048013	0.0048116	0.0048049	0.0047988	0.0048052	0.0048098	0.0048046	0.0048118	0.0048276	0.0048046	0.0048058	0.004807	0.0048428	0.0048056	0.0047987	0.0048116	0.004805	0.0048045	0.0048063	0.0048117	0.0048005	0.0048049	0.0048117	0.0048116	0.0048417	0.0048049	0.0048061	0.0048096	0.0048049
711	0.16667	0.16667	0.19906	0.20532	0.94044	0.96464	0.17035	0.16697	0.19784	0.89712	0.96463	0.16702	0.57368	0.96459	0.16728	0.22776	0.18919	0.21272	0.16897	0.16941	0.19896	0.2106	0.16934	0.16962	0.16919	0.9644	0.16936	0.16922	0.1978	0.1933	0.16905	0.16902	0.19596	0.16935	0.21123	0.16695	0.96462	0.19173	0.16952	0.16933	0.19287	0.16922	0.21875	0.1694	0.19745	0.19413	0.16936	0.16901	0.16919
712	1	5.733	5.7125	2.2626	3.4814	6.2456	25.892	15.617	31.802	32.228	32.696	30.073	31.003	32.633	31.071	32.766	32.651	31.123	31.236	30.964	32.707	31.209	31.12	31.006	30.936	31.167	32.627	32.684	32.724	30.92	32.477	31.682	32.779	30.365	30.973	31.475	32.718	31.641	32.689	32.06	31.109	30.964	32.757	32.705	32.708	30.965	31.383	31.196	32.316
713	6	5.072	1.2802	0.18542	0.20798	1.0654	0.18262	0.18542	0.18901	0.18465	0.18474	0.18515	0.18459	0.18494	0.18519	0.18437	0.1852	0.18549	0.18506	0.18473	0.1855	0.18482	0.18536	0.1851	0.18512	0.18474	0.18587	0.18534	0.1851	0.18557	0.18522	0.18572	0.18491	0.18485	0.1856	0.18468	0.18509	0.18569	0.18539	0.1853	0.1851	0.18523	0.18547	0.18555	0.18519	0.18557	0.18546	0.18479	0.18488
714	216	215.84	67.233	572.01	42.466	48.511	33.934	14.312	233	19.884	39.917	12.088	66.258	2.7471	14.484	114.31	10.118	16.926	21.857	27.9	19.547	64.907	80.989	10.138	20.234	104.6	12.249	15.695	19.12	62.053	17.271	19.384	18.479	107.04	16.611	15.248	348.35	14.757	12.155	22.859	20.949	96.825	25.088	14.61	14.532	110.96	46.826	19.146	19.935
715	0.16667	0.16692	0.16643	0.59238	0.15893	0.14054	0.041864	0.046342	0.14536	0.4333	0.16233	0.16668	0.18826	0.16662	0.16681	0.1637	0.16706	0.16441	0.16485	0.15707	0.16407	0.16056	0.16354	0.1624	0.16447	0.1605	0.16601	0.16133	0.16152	0.16632	0.16251	0.15736	0.1588	0.1618	0.16087	0.16317	0.15802	0.16431	0.16432	0.1643	0.16186	0.16496	0.15844	0.16072	0.15925	0.16147	0.16486	0.15943	0.15891
716	216	7.6911	2.7676	2.1481	0.6635	9.0276	2.3568	2.2806	2.378	11.051	3.2192	3.4397	6.3846	3.1589	2.2374	9.6661	0.68944	1.3391	3.0248	2.2046	0.75891	0.65193	0.77619	0.5515	2.2198	2.2742	11.138	2.0417	0.68261	1.7331	3.8401	2.0799	0.4453	0.58837	0.93427	2.0609	2.9718	4.3952	1.0774	2.5318	0.81682	1.9036	2.5862	2.9155	0.78361	0.67896	2.7165	1.7178	2.8394
717	1	4.0652	0.99162	3.7255	0.99108	5.1105	0.83361	3.0209	0.94256	4.0395	0.83202	3.6347	0.86284	4.025	0.46646	4.1492	0.80498	4.3083	0.2419	1.1534	0.8711	4.1146	0.4304	1.2511	0.85548	4.0879	0.23846	1.3265	0.83294	4.1131	0.24967	1.2465	0.84912	4.1312	0.24514	1.1954	0.83547	4.0828	0.26195	1.208	0.84971	4.0276	0.26821	1.1831	0.82476	4.1063	0.30738	1.2519	0.84644
718	36	7.4228	5.2899	3.6279	1.4228	1.3221	11.225	6.2885	6.2892	1.189	2.9059	2.0977	21.153	6.7368	1.1071	1.151	5.0274	12.105	3.6873	26.642	1.4475	1.1053	1.1506	6.2891	6.2894	6.1984	1.567	2.8433	1.1453	5.1937	1.1908	6.2806	1.3318	4.8012	4.3238	6.7754	1.4635	1.4079	1.1915	6.2503	5.4048	6.1248	1.117	6.7023	1.2734	1.4801	1.1113	6.2896	6.2294
719	36	6.2795	35.611	33.687	33.565	7.4718	7.7058	35.643	35.551	35.538	35.639	35.644	35.544	35.649	35.561	35.606	35.599	35.51	35.564	35.575	35.642	35.565	35.59	40.023	35.821	35.554	35.651	35.584	35.603	35.553	35.599	35.891	35.573	35.57	35.662	35.574	35.566	35.875	35.584	35.563	35.577	35.844	35.603	35.555	35.589	35.57	35.609	35.749	35.614
720	36	30.455	6.6004	6.8081	9.2947	9.6303	43.538	14.655	39.634	41.582	50.807	40.883	40.691	39.702	34.308	41.598	39.061	41.164	38.748	40.296	40.952	41.84	41.219	42.081	36.971	42.182	40.72	40.02	42.47	41.43	41.408	38.396	41.884	40.885	42.364	41.262	51.144	41.079	42.014	41.568	42.304	40.003	41.491	41.25	42.497	41.159	11.552	40.926	43.074
721	1	4.0527	0.84526	0.20372	0.20188	0.28394	0.2081	0.26629	0.26187	0.21805	0.19296	0.34062	0.22823	0.84258	0.24358	0.47302	0.21553	0.23544	0.26189	0.22619	0.30264	0.24544	0.23732	0.8463	0.22683	0.23136	0.46532	0.20694	0.20627	0.23117	0.27383	0.22962	0.2348	0.22874	0.23722	0.22903	0.22261	0.20288	0.21633	0.21604	0.26135	0.24031	0.27454	0.19586	0.20474	0.21183	0.3039	0.22872	0.22804
722	216	31.146	8.564	28.613	8.6655	33.72	3.3061	32.391	39.365	32.036	29.748	31.22	31.466	31.577	31.321	31.437	31.2	31.412	31.586	31.47	31.133	31.268	31.416	30.648	31.311	31.452	31.355	31.041	31.382	31.142	31.426	31.455	31.421	31.091	30.899	31.368	31.345	31.237	31.12	31.397	31.153	31.361	31.385	31.535	30.839	31.17	31.396	31.282	31.382
723	36	1.5305	202.89	42.226	45.757	41.262	205.63	33.1	206.05	42.958	206.42	29.679	206.23	42.232	206.37	42.874	182.12	29.462	201.2	41.887	195.16	42.762	201.85	41.041	191.87	43.056	205.87	42.961	201.23	42.561	144.12	40.97	198.66	42.819	148.55	40.898	206.9	42.829	199.33	40.983	197.21	42.351	199.02	41.745	202.19	42.12	144.45	40.652	200.88
724	7776	47.657	55.867	26.138	52.993	42.415	20.842	46.91	41.634	47.263	42.263	41.359	47.061	45.698	44.348	42.549	45.127	50.446	42.196	43.345	40.954	49.371	41.34	42.733	41.233	44.041	41.359	42.888	40.774	49.48	42.847	41.97	40.902	44.939	43.481	45.677	40.814	45.673	44.14	46.688	41.237	46.055	42.823	41.255	40.905	48.29	44.239	42.307	40.884
725	216	215.51	7.7853	2.2652	1.0135	3.0433	2.3192	7.9809	4.4699	7.7925	7.0789	7.903	7.8587	7.8038	7.9033	7.8779	7.903	7.9033	7.8712	7.8831	7.8715	7.892	7.9695	7.9059	7.9008	7.924	7.8127	7.904	7.903	7.9043	7.8758	7.9009	7.8773	7.8731	7.8817	7.9036	7.8954	7.8125	7.9035	7.9028	7.8778	7.8827	7.8817	7.8586	7.8786	7.9037	7.8818	4.636	7.8767
726	6	0.17834	0.18003	0.18015	0.17934	0.17848	0.17948	0.13856	0.17994	0.17865	0.17947	0.081813	0.17928	0.17871	0.1792	0.17874	0.17874	0.17871	0.17865	0.1787	0.17875	0.09976	0.17868	0.1787	0.11961	0.17873	0.17873	0.17867	0.17866	0.17871	0.17868	0.1787	0.1787	0.17877	0.17869	0.14855	0.17878	0.17873	0.17875	0.17869	0.17867	0.17871	0.17869	0.17872	0.17871	0.17871	0.17867	0.1787	0.15281
727	1	0.20634	4.3733	1.0004	1	4.4064	3.9939	0.18598	0.99897	3.8318	4.2695	3.3237	0.99897	2.1292	2.2296	1.0041	0.99884	3.8192	1.0883	0.28406	0.99898	3.8455	1.9415	0.28627	0.99886	3.8463	1.0809	0.32514	0.99887	3.8478	1.1162	0.28281	0.9989	3.8473	1.08	0.28545	0.99898	3.8473	1.1746	0.28455	0.72079	3.8458	1.1651	0.28193	0.97321	3.8421	1.1408	0.2828	0.99897
728	36	7.4228	0.33522	1.3468	13.565	6.7577	7.142	1.5554	1.4856	1.4869	7.0217	1.5493	7.2155	1.487	7.2032	7.2239	7.0896	7.1387	7.2156	7.2079	1.4959	1.8657	7.209	7.1973	1.7091	7.167	7.2052	7.2156	6.7992	7.13	7.202	7.1985	3.1305	7.1406	7.208	7.2055	7.159	7.1563	7.211	7.2031	3.168	7.1527	7.2022	7.2092	7.085	7.1569	7.2011	7.0687	2.557
729	36	174.47	36.014	13.853	33.001	23.755	12.034	8.8069	28.168	10.266	7.7478	27.373	9.7239	8.2232	8.8118	10.63	8.9376	10.638	9.7467	18.252	29.393	17.116	28.109	29.242	29.333	26.153	8.951	29.354	29.351	10.124	9.9572	9.6367	29.408	18.557	29.267	29.3	28.51	10.002	29.313	28.581	9.848	10.005	29.354	29.354	29.301	10.176	28.303	10.215	29.318
730	36	6.2122	36.074	123.56	22.88	6.2661	7.0157	7.0053	7.0283	7.0101	7.1818	6.7966	6.8519	6.9037	7.3928	7.4573	8.1022	7.1692	7.883	7.2416	7.0769	8.2511	7.008	6.9269	7.1898	7.775	7.0209	7.652	8.1814	7.3639	7.4873	8.1947	6.9599	7.6487	6.7304	7.517	8.0044	7.3554	7.7502	7.5241	6.9548	7.2314	8.3493	7.6344	8.0124	7.4588	7.2694	7.1043	8.0757
731	36	0.1847	0.20014	0.21399	0.20337	0.20802	0.18644	0.20344	0.20484	0.18707	0.18674	0.21397	0.18661	0.20279	0.21322	0.20336	0.20316	0.20531	0.2035	0.19524	0.2134	0.20369	0.18689	0.20384	0.21169	0.20269	0.21372	0.21371	0.20335	0.20503	0.20692	0.21242	0.20474	0.18661	0.21388	0.20348	0.20271	0.20606	0.21373	0.19288	0.20343	0.21345	0.21367	0.20326	0.20368	0.20554	0.21093	0.20326	0.20413
732	1	27.826	41.384	21.264	80.968	66.827	90.968	26.208	91.904	95.352	81.862	19.834	93.006	24.737	84.967	85.28	78.082	19.676	59.447	94.285	88.802	20.704	88.263	89.676	22.266	97.805	94.215	69.267	75.991	93.428	19.869	95.396	94.529	96.267	94.41	28.263	96.25	96.657	89.742	81.315	94.167	93.987	95.651	94.78	91.452	97.051	88.153	95.541	33.547
733	0.027778	4.5278	0.93568	0.86965	0.9103	0.92974	0.92748	0.93368	0.92586	0.92289	0.92528	0.92431	0.92451	0.92537	0.92495	0.92441	0.92471	0.92525	0.92451	0.92539	0.92639	0.92587	0.92481	0.93801	0.9244	0.92452	0.92726	0.92541	0.92452	0.92434	0.92464	0.926	0.92409	0.92518	0.92509	0.92577	0.92431	0.92548	0.92541	0.92436	0.92429	0.92585	0.92579	0.92443	0.92381	0.92566	0.92568	0.92588	0.92444
734	1	1	2.7963	3.8948	4.6646	3.3369	3.5351	4.6817	1.0005	3.1906	1.0005	1.0005	1.0005	1.0005	1.0005	1.0002	1.743	1.0004	1.0005	2.8132	1.0004	1.0004	1.0004	1.0005	1.0004	1.0004	1.0005	1.0004	1.803	1.0004	2.9328	1.0004	1.0004	1.0004	1.0042	1.0004	1.8498	1.0005	1.0005	1.0004	1.0004	1.0004	1.0004	2.3064	1.0004	1.0004	1.0004	1.0004	1.0004
735	1	28.084	2.04	6.4926	6.6008	5.3091	6.1802	5.9599	6.0954	5.9308	6.9358	6.4663	6.3331	6.0393	5.8423	6.8658	6.2503	6.2542	5.5066	5.4297	5.6184	5.5993	5.8834	5.7608	5.415	5.5118	5.4662	5.92	6.0356	5.5815	5.5113	5.4994	5.4786	5.4788	5.5149	5.4049	5.6892	5.4857	5.5139	5.5152	5.5747	5.5714	5.6041	5.4597	5.4925	5.5013	5.5099	5.4011	5.478
736	0.0046296	0.00095458	0.026284	0.021427	0.026231	0.018094	0.10463	0.1091	0.0037683	0.013212	0.020882	0.12644	0.038985	0.0054049	0.013176	0.011296	0.019028	0.022995	0.11683	0.020409	0.031764	0.004458	0.12136	0.0086462	0.032184	0.0044502	0.021237	0.0046073	0.02837	0.0049144	0.10566	0.026939	0.032992	0.0069633	0.087177	0.020152	0.0075194	0.0044559	0.083995	0.020831	0.032812	0.0041018	0.086681	0.0048071	0.04888	0.011312	0.11623	0.019536	0.037062
737	1	1.1967	1.3847	0.48742	5.6085	5.7868	1.1895	1.2034	1.296	5.7679	1.2936	1.2307	5.765	1.241	5.5191	5.4578	5.5416	5.4701	5.5319	5.7214	5.5316	5.4975	5.7746	1.2749	5.4842	5.5307	5.4931	5.4997	5.5225	5.5092	5.4817	5.7518	1.6101	5.7583	1.2426	5.5074	5.497	5.5289	5.5069	5.7195	1.4518	5.4892	5.5027	5.5016	5.603	5.518	5.7424	1.2457	5.47
738	216	180.77	182.15	215.25	40.411	78.733	37.607	195.42	217.48	222.11	213.56	179.05	38.052	230.51	45.799	189.73	243.86	191.85	206.96	243.09	245.49	210.15	152.29	245.44	244.35	204.59	245.34	206.15	245.9	209.3	202.79	239.19	249.09	210.04	202.93	236.7	238.63	244.08	205.76	180.34	233.18	206.03	239.87	244.41	244.4	209.28	202.94	246.89	248.44
739	36	35.973	7.5566	41.1	35.484	36	36	36	36	36	36	36	36	36	36	36	36	36	36	36	36	36	36	36	36	36	36	36	36	36	36	36	36	36	36	36	36	36	36	36	36	36	36	36	36	36	36	36	36
740	0.027778	0.027799	0.032859	0.031004	0.17869	0.028078	0.06927	0.028052	0.02959	0.027689	0.031184	0.026623	0.03061	0.026965	0.030461	0.026834	0.030266	0.027669	0.031115	0.027342	0.030712	0.027311	0.030805	0.027138	0.027702	0.029804	0.027571	0.0288	0.027139	0.030031	0.027847	0.030507	0.027581	0.030539	0.027473	0.030569	0.027641	0.030472	0.027331	0.030741	0.027517	0.030716	0.027546	0.030495	0.027734	0.03055	0.027712	0.030653	0.027807
741	0.027778	0.93286	0.83114	0.63945	0.38732	0.39108	0.92459	0.48579	0.41194	1.5102	0.91636	3.4234	1.1039	1.6108	0.76318	1.0319	0.85305	0.20121	0.4028	0.73127	0.40632	0.17731	0.17304	0.17945	0.29646	0.4484	0.45466	0.93252	0.91437	0.28902	0.48357	0.88292	0.36746	0.16677	0.16071	0.18791	0.66038	0.70991	0.8615	0.48531	0.92736	0.18028	0.33139	0.57684	1.1032	0.17851	0.26988	0.62691	0.49105
742	0.027778	0.13482	0.0048959	0.101	0.12278	0.13857	0.11304	0.78404	0.14881	0.15443	0.024306	0.43469	0.022514	0.11905	0.11689	0.69752	0.065602	0.1244	0.025452	0.56563	0.12767	0.12234	0.027899	0.60489	0.12529	0.12201	0.026046	0.58167	0.12165	0.11708	0.024744	0.54664	0.12734	0.59813	0.026241	0.12435	0.12386	0.55399	0.02562	0.12434	0.11172	0.20995	0.026497	0.13256	0.12314	0.12192	0.026726	0.52951	0.12597
743	0.027778	0.13472	0.027781	0.02778	0.027778	0.027791	0.027778	0.027778	0.027778	0.027781	0.027778	0.027778	0.027778	0.027778	0.027778	0.027778	0.027778	0.027778	0.027778	0.027778	0.027778	0.027778	0.027778	0.027778	0.027778	0.027778	0.027778	0.027778	0.027778	0.027778	0.027778	0.027778	0.027778	0.027778	0.027778	0.027778	0.027778	0.027778	0.027778	0.027778	0.027778	0.027778	0.027778	0.027778	0.027778	0.027778	0.027778	0.027778	0.027778
744	6	0.21119	0.22772	0.1833	0.22515	0.19883	0.045933	0.036934	0.045745	0.18483	0.040426	0.04092	0.19822	0.042185	0.18199	0.19597	0.18417	0.18306	0.19709	0.19612	0.19752	0.18528	0.1951	0.044535	0.19616	0.1961	0.19555	0.18327	0.18394	0.18378	0.19798	0.18415	0.054107	0.18402	0.049564	0.19648	0.19224	0.1852	0.18403	0.18358	0.048918	0.19731	0.19729	0.18375	0.1839	0.18427	0.19714	0.043158	0.19594
745	1296	7.957	39.188	39.274	18.197	36.301	10.642	13.934	15.083	51.131	39.82	38.988	42.092	42.521	38.988	41.903	39.273	37.078	35.912	39.006	39.374	27.832	39.205	37.48	36.257	37.176	38.989	38.987	39.313	38.341	38.99	34.992	36.351	35.839	41.38	38.332	41.124	38.99	38.99	38.281	37.95	34.492	41.501	38.757	38.99	33.651	38.99	34.503	39.007
746	0.00077161	0.1051	0.37135	0.14898	0.029617	0.18223	0.28416	0.29577	0.14335	0.14786	0.69555	0.14095	0.14741	0.67415	0.11314	0.66751	0.68341	1.5458	3.1947	0.68693	2.9427	0.7668	0.70094	1.88	0.14833	0.67578	0.69145	0.72284	0.68078	0.69027	0.69666	0.70595	0.71091	0.16155	0.68848	0.68636	0.69357	0.6906	0.68728	0.70765	0.68889	0.15268	0.69424	0.70658	0.69506	0.68365	3.0577	0.71658	0.14796
747	0.16667	0.80771	0.030128	0.81109	0.83067	0.80256	0.9289	0.80406	0.93486	0.78571	0.92352	0.79711	0.80073	0.72209	0.93759	0.76972	0.862	0.73571	0.78236	0.88263	0.94954	0.84594	0.93412	0.91161	0.79531	0.74463	0.94005	0.90719	0.80737	0.71733	0.77266	0.92844	0.88748	0.92642	0.89696	0.85314	0.80975	0.85351	0.88055	0.78849	0.80179	0.84644	0.90874	0.94307	0.8019	0.86048	0.74871	0.921	0.8048
748	7776	1600.1	80.66	20266	380.24	476.52	1025.7	4842.3	1647.1	7158.1	2121	1240.2	18753	24151	25753	5133.8	4719.3	4766.1	4143.9	2292.9	1717	11398	1122.2	7678.5	1712.6	8688.2	24932	7626.5	1583.5	19299	5086.2	3856.7	1719.7	5398.4	106.5	1609.6	7771.1	9650.1	1881.5	1520.4	5081.5	20987	1836.9	7290.9	1702.3	7721.9	1219.2	5422.3	1586.9
749	1296	1295	1295	630.17	227.89	227.25	228.98	230.15	302.76	229.92	229.55	233.55	265.23	228.7	229.98	232.77	230.7	230.12	230.72	229.84	230.36	229.9	230.33	86.833	91.958	229.89	228.98	232.28	230.05	229.83	230.09	77.869	230.08	229.8	230.01	229.84	233.37	67.058	232.62	229.9	229.99	76.321	230.24	228.8	229.96	229.52	229.9	192.16	229.73
750	6	5.0137	5.9302	5.0386	5.4381	5.9092	5.9166	5.908	5.908	5.6642	5.9084	5.9082	5.9081	5.9082	5.9082	5.9081	5.9081	5.9082	5.9082	5.9081	5.9081	5.9081	5.9081	5.9081	5.4932	5.9014	5.9082	5.9082	5.9081	5.9081	5.9082	5.9082	5.8093	5.9081	5.9082	5.9081	5.9081	5.9081	5.8577	5.9081	5.9081	5.9082	5.9081	5.9081	5.9081	5.9082	5.9082	5.9081	5.8881
751	1296	266.81	293.31	54.888	55.84	281.84	262.47	74.118	1274.9	287.03	300.76	48.539	320.69	270.26	312.54	667.49	11.564	11.387	95.591	234.38	13.953	62.225	48.594	62.321	54.759	393.64	261.66	350.15	89.643	13.06	48.533	120.27	60.542	63.216	100.05	393.03	364.71	267.75	119.1	125.26	58.414	232.84	325.09	323.44	18.81	49.007	63.979	1281.5	69.217
752	1	0.20619	0.86233	0.58173	1.0912	0.87625	2.395	3.2438	1.049	2.7006	1.1141	1.0481	3.2098	3.2461	3.6365	2.7305	3.6356	2.7155	3.3495	1.5146	1.0919	1.7143	1.0944	0.98581	0.98749	1.2241	3.242	1.0298	0.99503	3.1189	2.9061	3.2338	0.98883	1.6589	0.98606	1.0918	0.99744	3.2033	0.98889	1.1076	2.9436	3.1871	0.98902	1.0924	0.98986	3.1837	0.989	3.1265	0.9911
753	36	6.2747	29.579	5.8186	17.209	6.5795	25.44	9.0282	7.7824	7.0851	29.543	25.243	35.715	24.097	27.14	27.947	33.44	27.441	26.959	30.928	11.034	28.085	17.916	30.945	11.819	27.108	23.618	10.94	14.762	27.5	27.293	13.131	10.338	26.293	26.901	12.91	12.185	26.506	27.828	12.637	11.909	25.084	25.731	12.377	11.466	26.973	25.19	32.886	11.142
754	0.00077161	0.10405	0.10111	0.11327	0.43487	0.10587	0.1225	0.13406	0.12357	0.11916	0.11864	0.11641	0.12225	0.11604	0.12245	0.11709	0.1223	0.11701	0.12224	0.11638	0.12237	0.11717	0.1223	0.11705	0.12224	0.12222	0.11724	0.12242	0.12024	0.12203	0.11788	0.12232	0.11736	0.12236	0.11721	0.12232	0.11719	0.12236	0.11708	0.12223	0.11633	0.12232	0.11722	0.12236	0.11717	0.12233	0.11636	0.12228	0.11719
755	0.16667	0.034391	0.79769	0.34329	0.95108	0.95358	0.95131	0.95374	0.95014	0.95166	0.95335	0.95086	0.95036	0.95391	0.62022	0.9515	0.95287	0.95181	0.88236	0.95215	0.95016	0.95025	0.95122	0.95299	0.9494	0.95195	0.95232	0.95014	0.95213	0.95268	0.95248	0.85657	0.95066	0.95222	0.95055	0.94857	0.95095	0.95293	0.95084	0.95058	0.95232	0.95254	0.9505	0.95116	0.95103	0.95228	0.95029	0.95087	0.95055
756	1296	9.4931	8.8312	39.87	38.41	2.7633	8.1825	3.0082	8.9036	38.813	8.1779	9.5627	39.504	22.421	8.1609	40.831	8.1413	29.841	9.9644	8.2318	9.3758	8.2463	9.5517	9.5424	9.6724	46.253	8.1496	8.2233	11.514	9.5826	27.84	8.1684	8.2876	8.2963	9.559	8.1638	46.209	8.1622	9.5447	10.954	9.5533	9.5565	38.633	8.1429	9.5431	9.5928	14.015	8.3505	9.6367
757	36	1.0836	6.2179	32.179	7.7702	13.213	32.495	25.966	32.894	33.029	33.044	23.621	33.125	32.441	35.03	32.973	29.458	23.527	34.124	33.783	31.442	32.942	32.145	32.17	30.909	32.938	32.831	32.925	32.344	32.733	23.126	33.781	31.755	32.888	23.659	32.558	33.021	32.826	32.063	32.174	31.509	32.915	32.152	32.876	32.202	32.481	23.025	32.259	31.999
758	0.00077161	0.0044715	0.0033552	0.018589	0.003646	0.018219	0.018176	0.017079	0.017936	0.017979	0.018123	0.018057	0.018054	0.017584	0.017633	0.017481	0.018359	0.019044	0.019741	0.01802	0.020633	0.019894	0.019471	0.020674	0.020059	0.018027	0.018132	0.017761	0.018272	0.02019	0.019908	0.018108	0.020648	0.020047	0.019476	0.018077	0.018028	0.0181	0.018203	0.018328	0.019326	0.018037	0.018092	0.018124	0.018309	0.020404	0.019182	0.018076	0.019295
759	216	1046.8	1046.9	237.6	292.29	278.18	192.35	221.12	221.76	248.44	272.65	269.88	280.08	241.6	279.46	268.37	274.7	270.26	255.28	249.66	270.56	282.68	269.66	270.31	267.67	279.62	266.34	280.65	270.34	275.48	268.44	277.82	240.65	276.85	269.82	281.06	242.01	274.35	283.79	268.95	269.42	274.45	278.33	280.22	265.11	277.75	266.81	277.79	243.05
760	6	1.037	8.3638	0.29616	1.5308	0.27256	6.8687	0.33071	0.28333	0.31836	0.32219	0.27614	0.32616	0.30724	0.35427	0.32031	0.35881	0.28607	0.27946	0.32643	0.33821	0.28393	0.31081	0.31791	0.35904	0.3226	0.30373	0.34902	0.31826	0.32585	0.26861	0.34099	0.29464	0.3262	0.30087	0.32757	0.31331	0.32705	0.29998	0.32258	0.31447	0.33907	0.3036	0.3279	0.31264	0.28154	0.29353	0.33041	0.32413
761	216	9.1829	6.5318	46.474	463.73	21.018	771.06	23.057	122.97	44.313	221.98	39.002	168.73	44.359	43.462	211.18	209.33	221.08	80.337	216.26	42.183	68.302	210.24	219.12	40.005	49.007	42.949	149.26	64.608	213.55	210.59	234.72	46.862	230.06	209.68	38.978	45.464	206.65	201.95	204.1	44.896	237.08	44.11	212.18	42.011	242.89	196.1	238.73	38.47
762	6	0.21348	0.041157	0.19209	0.20429	0.21423	0.045067	0.18025	0.18	0.018368	0.042059	0.046377	0.19133	0.084435	0.046303	0.17908	0.17841	0.04666	0.046382	0.17882	0.17838	0.046367	0.046349	0.17966	0.1784	0.046425	0.046326	0.1784	0.17816	0.046256	0.020215	0.17846	0.17861	0.046422	0.046354	0.17837	0.179	0.046332	0.046314	0.1784	0.17839	0.046332	0.046351	0.1442	0.17839	0.04638	0.045475	0.1784	0.17838
763	1	5.7951	27.833	5.4937	0.87489	7.8677	27.792	25.468	27.85	1.4486	6.0099	6.0863	27.774	5.8559	8.9525	2.1753	1.7493	27.4	8.9813	7.6509	4.5787	17.005	1.6453	6.4356	8.7815	7.7643	1.6028	6.0599	6.0133	27.719	4.0697	25.844	27.733	8.8916	6.0206	27.771	8.8798	1.4297	6.0527	27.817	27.785	8.8894	1.9146	27.697	1.9543	27.715	2.0284	27.772	7.7538
764	1296	267.22	1294.3	1291.6	490.27	1296	1296	1296	1296	1296	1295.8	1218.7	1294	1296	1296	1296	1295.2	1296	1296	1295.9	1296	1296	1296	1296	1296	1296	1296	1296	1289.6	1296	1296	1296	1296	1296	1296	1296	1296	1296	1295.9	1296	1295.6	1296	1296	1296	1296	1296	1296	1296	1296
765	0.0046296	0.031763	0.0059832	0.02701	0.05214	0.11951	0.0067507	0.020698	0.026787	0.1108	0.0059485	0.006998	0.028841	0.0074082	0.028883	0.028337	0.028535	0.028481	0.029141	0.029702	0.029153	0.027944	0.043904	0.0064578	0.029461	0.02904	0.033177	0.028933	0.027812	0.028542	0.02874	0.028922	0.0088269	0.029839	0.0065921	0.028475	0.026536	0.029706	0.028171	0.028529	0.007389	0.0313	0.030487	0.028597	0.027864	0.029137	0.031076	0.0064726	0.028941
766	0.027778	0.15925	0.1609	0.13935	0.051521	0.028716	0.15737	0.095956	0.028081	0.028081	0.027989	0.027778	0.13746	0.027778	0.13359	0.12597	0.028631	0.028108	0.13618	0.15844	0.141	0.10534	0.027778	0.027778	0.028063	0.028139	0.027972	0.14278	0.02828	0.027947	0.027778	0.072415	0.15727	0.14386	0.027778	0.028306	0.028707	0.028233	0.02785	0.029549	0.02915	0.028135	0.027966	0.029284	0.029188	0.02802	0.027778	0.08185	0.028661
767	36	7.4228	26.598	29.131	29.045	29.313	29.529	28.332	29.017	28.993	29.245	29.249	29.14	29.188	29.223	29.12	29.145	29.251	29.143	29.023	29.032	29.234	29.144	29.169	29.026	29.121	29.145	29.138	29.145	29.256	29.154	29.129	29.02	29.118	29.152	29.172	29.026	29.121	29.255	29.144	29.018	29.15	29.148	29.141	28.998	29.257	29.151	29.17	29.03
768	0.027778	0.13472	0.10244	0.29807	0.034712	0.02907	0.042514	0.15841	0.039492	0.035678	0.042159	0.071949	0.035397	0.031375	0.039187	0.035364	0.035227	0.030439	0.034715	0.035038	0.033967	0.03527	0.034715	0.034406	0.034441	0.035096	0.03814	0.030953	0.034719	0.034342	0.034229	0.033962	0.037725	0.034294	0.033214	0.040617	0.036128	0.038604	0.033886	0.034485	0.032776	0.034167	0.034017	0.032054	0.033897	0.034312	0.034042	0.034527	0.034779
769	1	5.7951	1.3421	15.494	1.3558	25.159	7.0227	19.385	22.385	32.387	18.663	20.603	18.622	21.43	22.191	22.079	20.431	22.338	22.589	21.469	22.692	21.562	21.583	19.269	23.085	20.627	21.462	21.599	21.95	21.98	21.09	22.565	22.116	23.128	20.231	32.361	21.235	20.777	20.109	23.361	19.983	22.56	20.176	23.387	21.139	22.547	20.336	24.268	21.923
770	1	1.0108	0.99997	1.3824	1.1457	0.27847	3.4725	4.2246	1.1235	0.99628	0.98746	1.0748	0.99089	1.0831	1.0039	0.99927	1.0004	0.99928	1.1142	1.0437	1.1861	1.0856	0.99911	1.0027	1.1669	0.99524	1.1333	1.0013	0.99843	1.0005	1.1135	1.0015	1.1078	1.0013	1.1425	1.002	1.0754	1.1105	0.99978	0.99422	1.0823	1.1689	1.1563	0.99733	1.0774	0.99902	1.1291	1.0297	1.0984
771	1296	1.3869	5.8195	1.2292	1.354	1.2129	5.227	1.4121	4.9001	2.2874	1.2051	1.18	1.1784	1.2945	1.1845	1.302	1.1721	1.2045	5.4412	1.6956	5.2331	3.3901	5.2389	1.2206	1.1976	5.3369	5.1418	1.2132	1.2121	1.193	5.2772	1.7887	5.4027	4.5409	5.3296	1.2149	5.4731	5.2177	1.1913	1.2051	5.3508	5.2519	5.3858	1.2301	5.3838	1.242	5.1985	1.2438	5.4035
772	1	0.84597	0.18543	0.17335	0.8176	0.73402	0.81456	0.81854	0.87526	0.82451	0.82365	0.82564	0.84742	0.82546	0.82801	0.82824	0.82557	0.8274	0.83159	0.84079	0.82633	0.82699	0.82608	0.82469	0.86161	0.87709	0.82776	0.82825	0.82797	0.84301	0.82531	0.82646	0.8767	0.82591	0.82548	0.82731	0.82613	0.82576	0.88998	0.82753	0.84685	0.83371	0.87866	0.8262	0.82684	0.83763	0.8255	0.83598	0.83031
773	1	4.8463	3.5089	1.0002	1.5704	1.0003	1.0003	1.0003	1.0015	1.0014	1.0004	1.0016	4.3641	1.0002	1.2926	1.0012	1.8901	1.001	1.0099	1.0002	1.0011	1.0014	1.001	1.0002	1.0015	1.0002	1.0003	1.0014	1.0006	1.6954	1.0002	1.1453	1.0012	1.0002	1.0011	1.0016	1.0004	1.0003	1.001	1.0011	1.0003	1.0003	1.0012	1.0011	1.0005	1.0003	1.0012	1.1384	1.0007
774	36	206.23	43.543	172.76	7.6303	11.513	203.87	38.663	35.943	36.299	36.208	35.977	176.83	35.565	172.56	163.06	36.543	36.147	175.41	204.29	181.41	135.18	35.824	35.679	36.242	35.894	35.793	184.5	36.345	35.725	35.627	92.889	202.19	182.66	35.827	36.24	36.93	35.795	35.948	37.929	37.397	35.933	35.851	37.515	37.614	35.774	35.395	105.1	36.87
775	216	216	232.08	217.56	200.45	216.94	216.25	210.78	216	215.79	195.41	156.06	123.72	215.66	154.26	222.97	201.63	216.41	216.39	227.38	116.25	216.28	202.71	195.89	115.03	215.89	215.92	200.48	120.97	216.16	211.62	216.03	125.15	216.06	199.36	215.93	110.32	199.23	198.96	216.5	111.51	215.73	198.92	216.49	76.095	215.9	200.5	215.64	113.5
776	6	0.044017	0.55815	0.10293	0.10631	0.13832	0.034245	0.1392	0.12122	0.33559	0.032439	0.10685	0.34432	0.1333	0.138	0.13701	0.44476	0.2094	0.13194	0.1517	0.14296	0.12244	0.11365	0.15658	0.12841	0.12814	0.12498	0.14477	0.3961	0.58851	0.12393	0.1421	0.14589	0.13353	0.12852	0.14138	0.11939	0.12471	0.13282	0.15436	0.12712	0.12895	0.12979	0.69947	0.12002	0.13023	0.13049	0.16927	0.13116
777	6	5.0214	5.038	5.908	1.5094	5.9846	5.9093	5.9644	1.4597	5.918	1.1555	2.4355	2.3184	5.9729	1.9332	5.9169	3.0547	2.2373	5.976	5.9183	5.9785	5.9709	5.968	2.1932	3.2611	5.9782	5.9845	1.827	2.3253	2.3465	5.951	5.9373	5.9781	5.9845	5.9766	2.2805	5.9749	5.9844	1.8896	2.3446	5.9794	5.9844	5.9845	2.3784	5.9773	2.4401	5.9832	2.1781	5.9772
778	1	0.20634	0.27158	0.041342	0.041861	0.16307	0.046908	0.76126	0.29799	0.99622	0.062913	0.16652	0.33182	0.30462	0.99867	0.20688	0.065423	0.068042	0.16748	0.20685	0.31642	0.075645	0.061927	0.06251	0.31348	0.99858	0.99845	0.23843	0.18377	0.14945	0.083534	0.21313	0.25443	0.066442	0.079318	0.95593	0.99863	0.24053	0.11002	0.065798	0.30145	0.22402	0.99824	0.20761	0.29894	0.074538	0.077991	0.17635	0.29098
779	216	10.972	44.198	3.0114	38.677	45.135	7.7372	36.963	43.659	152.96	194.6	7.3144	127.35	40.064	33.101	50.549	7.7233	8.7875	7.0558	33.277	8.1505	8.7694	7.1075	7.168	7.1381	190.96	33.559	35.983	8.2679	7.8934	7.6346	31.178	8.2427	7.1533	9.1085	33.036	201.72	38.792	7.5335	7.2857	8.699	29.337	44.336	34.069	8.0533	8.2016	7.6575	34.002	7.1581
780	0.00077161	0.0037451	0.00077676	0.00078033	0.0036448	0.0036111	0.0036421	0.0036654	0.0036497	0.0036874	0.0036889	0.0036994	0.0037902	0.0036991	0.0036978	0.0037004	0.0036928	0.0037006	0.0037204	0.0037635	0.0036992	0.0036959	0.0036951	0.003695	0.0036941	0.0037719	0.0037028	0.0036965	0.0037006	0.0037749	0.0036913	0.0036955	0.0037003	0.0036943	0.0036984	0.0036954	0.0036951	0.0036944	0.0036968	0.0036979	0.0037975	0.0037005	0.0036966	0.0036924	0.0036981	0.0037476	0.0036915	0.0037392	0.0037004
781	216	180.63	2.2498	2.1929	1.4232	0.69755	0.38358	0.44704	0.49524	0.37296	0.41412	0.66961	0.53356	1.5735	0.4811	1.2427	1.9507	0.65972	0.51962	0.57033	2.894	0.67131	0.6423	2.1281	0.4493	0.4574	0.91619	0.52581	0.52282	0.64406	0.54825	0.57713	0.58777	2.1804	0.4648	0.44845	0.44515	0.56152	0.58052	0.54586	0.51493	0.47517	0.55194	0.49056	0.51565	0.58823	0.59662	0.51547	0.44434
782	36	8.7742	42.314	2.821	1.5665	8.6806	36.459	36.699	9.0371	36.095	38.137	8.5338	36.461	36.48	36.122	38.101	36.09	9.0656	9.7481	40.427	37.724	9.6889	37.519	38.256	37.05	40.066	36.255	38.402	39.881	36.933	9.2225	40.726	19.055	40.003	40.462	37.988	40.856	37.945	37.892	37.428	38.6	37.821	40.472	38.782	14.048	9.692	36.911	40.112	41.24
783	1296	1294	62.77	239.98	58.625	51.062	124.67	11.925	12.05	35.995	55.31	12.684	54.521	55.071	20.088	55.938	54.062	115.1	78.389	117.5	56.332	203.58	93.165	54.873	15.183	196.27	87.628	183.36	54.734	90.088	124.5	116.17	200.06	21.502	54.939	32.649	58.441	67.486	128.86	54.578	54.39	19.179	205.38	91.025	65.506	65.911	126.31	127.28	20.595
784	6	34.797	168.15	31.172	34.683	41.019	36.212	39.091	38.235	40.894	34.853	39.404	34.868	43.545	35.393	39.021	35.733	41.604	34.75	38.912	36.931	41.144	35.115	39.305	41.172	37.176	38.768	37.36	40.964	37.768	39.009	35.333	41.72	36.705	39.318	35.059	41.167	36.857	38.971	34.784	41.48	37.616	38.965	35.058	41.146	36.682	39.077	35.549	41.309
785	0.027778	0.16138	0.768	0.028382	0.028239	0.028189	0.027841	0.028139	0.028192	0.028164	0.02828	0.028201	0.028253	0.028246	0.027936	0.028312	0.028212	0.028258	0.028225	0.028299	0.028219	0.028235	0.028238	0.028234	0.027925	0.028209	0.028213	0.02823	0.028234	0.028248	0.028224	0.028232	0.028288	0.027921	0.028204	0.027985	0.028265	0.028204	0.028231	0.028229	0.02823	0.027988	0.028234	0.028223	0.028227	0.028247	0.028234	0.028175	0.027789
786	0.16667	0.16636	0.029213	0.16508	0.16456	0.15404	0.029267	0.14765	0.1475	0.14706	0.14392	0.15989	0.16439	0.16439	0.16426	0.16394	0.15893	0.15277	0.1587	0.16341	0.14503	0.16241	0.14899	0.15255	0.14389	0.16257	0.16343	0.1433	0.14445	0.15676	0.15585	0.15699	0.14379	0.14942	0.14978	0.1434	0.14363	0.15687	0.14698	0.14383	0.15714	0.15095	0.14417	0.14359	0.14407	0.15757	0.14908	0.15671	0.14327
787	1	0.99847	3.8061	2.0164	0.99985	0.98726	1.2042	0.99839	4.2317	3.8658	3.7895	1.0059	4.2291	1.0362	3.8043	3.8566	1.036	0.99706	0.99683	1.7537	1.0024	3.9471	3.4395	1.0001	1.005	4.3512	3.8273	3.9042	1.0092	2.2101	1.003	0.99916	1.0031	3.8825	0.9994	1.002	4.2797	3.8287	0.99895	1.0029	1.0048	3.8289	0.99877	3.8247	1.0052	3.9731	0.99938	0.99978	1.005
788	216	1250.8	1250.3	61.395	1251.4	514.18	1251.4	1247.6	476.94	1251.2	1251.5	223.1	1251.8	294.44	1251.8	1250.5	175.84	752.88	1220.6	252.9	156.11	874.43	305.45	180.72	1184.8	1251.7	1250.5	1227.7	142.41	688.97	1248.9	142.63	144.42	858.06	1217.7	1251.6	1247.9	880.2	218.13	918.95	1242.3	1251.5	1246.6	1162.9	114.71	993.56	1249.3	755.01	292.42
789	36	1.0701	1.0867	1.2114	1.1303	4.776	4.0832	2.6103	5.1008	1.1715	4.2571	1.0797	4.2439	4.7003	1.1032	1.0883	1.0812	3.9726	1.0866	1.0875	1.0902	1.1996	1.1291	3.527	4.189	4.4623	1.08	1.0851	1.0882	2.9919	1.0862	1.0857	1.0903	4.1617	4.1406	3.5845	1.0904	1.0802	1.0861	3.494	3.5993	3.9844	1.0859	1.087	1.087	4.1552	1.0858	4.9925	3.4533
790	1	0.17256	0.1744	0.20685	0.20095	0.1745	0.17466	0.17462	0.6018	0.7283	0.35872	0.17496	0.66084	0.17463	0.17493	0.70978	0.17487	0.17495	0.17493	0.17463	0.1746	0.17497	0.17493	0.17465	0.19592	0.70782	0.17494	0.17498	0.17486	0.1749	0.17493	0.17496	0.17944	0.17489	0.6814	0.17495	0.62197	0.1749	0.1773	0.17495	0.17496	0.17487	0.63777	0.17495	0.17493	0.17491	0.17485	0.1746	0.17584
791	6	1.2505	1.0476	0.99593	1.1057	1.0525	1.0501	1.0504	1.0503	1.0565	1.093	1.0616	1.0614	1.0623	1.0629	1.061	1.0591	1.0602	1.0588	1.0626	1.0594	1.0599	1.0591	1.0621	1.0609	1.0584	1.0596	1.0627	1.0607	1.0582	1.0588	1.0625	1.0599	1.0592	1.0594	1.0595	1.0602	1.0619	1.0599	1.0584	1.0612	1.0624	1.06	1.0589	1.06	1.0618	1.0596	1.0625	1.06
792	1	4.8413	5.1823	4.9004	0.60337	4.8229	4.8453	4.1602	5.0876	5.0223	4.8431	5.1397	5.0575	4.8453	5.6501	4.9508	4.8939	4.9818	5.6874	4.7973	5.0094	5.0469	4.9178	4.8941	5.101	4.7582	4.8119	4.9755	4.9036	4.8796	4.7789	5.697	5.0061	4.7733	5.0755	5.1022	4.8641	4.7934	4.947	4.9551	4.8424	4.7896	4.9788	4.9355	4.8917	4.8087	4.9678	4.9915	4.9031
793	6	5.0123	5.9376	5.637	5.4776	5.4022	5.9443	5.9275	6.0193	6.0014	5.9949	5.9937	5.9449	5.9852	6.1235	5.992	6.0007	6.0299	6.0306	6.0267	6.0571	6.6528	6.2672	2.2604	2.417	6.4584	5.992	6.0236	6.0427	6.0334	6.0259	2.041	6.0467	6.1727	6.0312	5.9916	6.0356	1.7584	6.0243	6.0315	6.037	2.0467	6.0234	6.0331	6.0365	6.016	5.9928	5.0361	6.0496
794	216	43.947	6.9413	8.5146	6.9825	6.5685	5.7717	9.0998	11.607	7.9992	7.456	7.9622	7.8041	7.4233	9.3805	9.5775	7.8236	7.3722	7.7778	9.3794	8.8888	7.3637	7.514	9.1847	9.2286	7.5181	7.4065	9.1778	9.4203	7.3515	7.4731	9.326	9.4109	8.8165	7.4391	7.9241	9.3582	10.337	7.322	7.4362	9.1698	7.8095	7.3971	7.5565	9.2668	7.4276	7.3526	8.9064	9.3247
795	1	0.99924	0.20842	0.17668	0.1472	0.22257	0.86455	0.20037	0.17456	0.2059	0.84276	0.19226	0.89426	0.38489	0.44444	0.19492	0.73021	0.19169	0.2398	0.51276	0.19156	0.19138	0.19501	0.19111	0.19105	0.53822	0.21552	0.19082	0.19371	0.77542	0.45349	0.43172	0.1923	0.19134	0.19419	0.19073	0.19102	0.47734	0.19174	0.19092	0.74622	0.43585	0.1918	0.19328	0.19152	0.41823	0.19185	0.37784	0.19172
796	1296	1096.4	7560.1	14762	47697	437.04	355.62	3351.3	585.25	2444.7	1557.7	1664.1	623.94	449.18	801.26	7157.6	6240.5	1977.1	6072.8	7540.1	6939.1	5035	7931.3	2371.8	2016.3	1822.2	1529.6	7506.2	6732.7	2311	7282.7	6822	7696.9	1831.9	1489.1	1819.6	7061.5	1559.3	5771.9	2195	2050.1	1500.3	6264.4	6063.7	6831.9	1814.6	8121.5	1644.1	2181
797	6	5.0758	1.3981	5.412	5.1072	5.9968	5.9962	5.417	5.9716	5.9973	5.9287	5.9247	5.9847	5.9862	5.9845	5.9847	5.6864	5.2456	5.9864	5.9109	3.7255	5.9826	5.385	5.9803	5.9771	5.9639	5.9785	5.9935	5.9906	5.7597	5.9215	5.9236	5.986	5.9806	5.9235	5.9947	5.9939	5.9771	5.9918	5.9942	5.9769	5.9421	5.9871	5.9943	5.9176	5.9168	5.9239	5.9846	5.9105
798	0.16667	0.0060033	0.62467	0.66252	0.16688	0.17184	1.1096	0.20418	0.87913	0.83221	3.6182	0.22104	0.89306	0.95956	0.82381	3.3658	0.96193	0.94323	0.59464	1.6655	0.94652	3.7674	0.78797	0.8859	0.2293	4.0636	3.6806	3.7462	0.96649	2.1202	0.91596	0.88669	0.96228	3.6587	0.95051	0.16744	4.0899	3.6483	0.94674	0.92594	0.96156	3.5406	0.94941	3.6281	0.96149	3.7994	0.93131	0.88503	0.21712
799	1296	1295	51.516	220.1	52.722	228.02	51.829	206.66	54.391	115.77	226.98	52.572	226.39	206.34	224.79	208.44	73.405	51.608	51.104	47.209	34.697	79.556	11.95	226.1	172.29	51.882	49.667	224.06	224.94	139.92	12.422	137.57	46.578	49.701	51.8	225.31	51.866	47.287	226.18	225.53	47.149	15.717	46.776	224.42	51.848	53.819	12.258	215.97	51.431
800	1	5.7995	7.498	5.8038	5.0016	1.6386	5.7843	5.8037	5.804	1.4305	5.8037	10.972	5.7992	9.3449	3.628	4.2026	3.0871	11.325	3.4841	1.6055	3.188	5.9478	1.5957	9.1871	3.7573	2.6487	2.9732	12.312	9.791	11.575	3.879	5.4535	10.727	1.8565	10.932	12.446	3.2244	2.8749	10.255	5.8221	9.8687	4.0689	3.3939	12.246	3.3191	11.213	1.9697	12.486	3.415
801	36	7.4171	7.4225	1.9317	6.3522	3.3505	2.1447	8.0923	1.8977	7.1218	7.3972	13.553	4.262	1.8854	15.982	2.1917	1.3853	1.4063	1.9978	1.3833	2.0689	1.9005	2.4981	1.5406	3.1872	1.7852	1.5046	2.5794	1.9072	1.3313	1.3587	1.5506	1.4671	2.0219	1.4152	1.9216	1.9547	2.2672	1.8445	2.0969	1.4014	1.7154	1.5197	1.4268	2.3587	1.537	1.3372	1.3227	9.854
802	6	34.372	33.794	33.253	28.078	25.853	30.784	25.227	32.634	27.331	31.358	13.679	30.672	26.998	28.08	30.321	27.264	27.235	30.234	31.24	27.116	15.25	28.91	150.25	101.85	34.452	32.348	31.339	27.24	27.088	29.33	146.95	33.844	27.192	28.865	25.339	27.167	31.092	30.419	30.916	27.257	29.999	30.887	31.258	27.057	27.191	29.289	99.792	27.186
803	1	0.029701	0.14139	0.029573	0.02658	0.02128	0.02078	0.022315	0.025486	0.021194	0.021566	0.022394	0.021502	0.021317	0.02616	0.021919	0.025506	0.021704	0.024338	0.021467	0.025713	0.021313	0.021369	0.021418	0.021396	0.021484	0.025591	0.027811	0.021417	0.021408	0.025503	0.024681	0.025712	0.02144	0.023725	0.021386	0.021375	0.021435	0.02774	0.02136	0.020937	0.025707	0.025719	0.021416	0.021819	0.021329	0.022194	0.021395	0.025585
804	6	0.21332	1.035	0.99841	9.9258	5.0013	2.9228	1.8893	1.0451	1.2521	4.0977	0.72816	0.79085	4.0715	0.24974	0.5488	0.77858	0.66679	0.3661	0.70104	0.8909	0.58627	0.80834	0.91932	0.81692	1.7433	0.8322	0.28959	1.8954	0.34708	0.73371	0.94159	1.2379	0.83157	1.5119	1.1965	1.5941	1.1993	1.7979	1.8242	1.2075	1.0398	0.26733	0.98428	1.6878	1.0273	0.95443	3.8697	1.0211
805	216	1.6018	1.7811	7.1675	36.974	67.362	1.4889	10.037	7.8095	34.322	37.477	6.5532	22.56	41.847	6.5236	9.5502	7.3807	8.6162	37.168	6.59	8.6034	8.2685	7.4765	6.9283	6.6234	37.541	6.619	6.6926	7.7415	7.5286	7.1128	6.6421	7.6992	6.5581	8.8579	6.528	37.596	7.4565	6.6436	6.6292	8.2803	6.6008	8.5501	6.6347	7.7202	7.5235	33.714	6.6355	6.6304
806	0.027778	0.027799	0.49268	0.027785	0.043975	0.028475	0.027932	0.028268	0.027914	0.028097	0.027836	0.028183	0.02795	0.0281	0.0279	0.028061	0.027911	0.028021	0.027905	0.028029	0.027968	0.028268	0.02793	0.028324	0.027921	0.028232	0.028038	0.027944	0.028029	0.027954	0.02801	0.027914	0.02805	0.027973	0.028128	0.027946	0.028252	0.027933	0.028157	0.027935	0.028174	0.027924	0.028084	0.027876	0.028327	0.027946	0.028123	0.027947	0.028043
807	36	7.5032	33.559	7.9128	10.755	147.83	40.81	37.849	32.344	38.489	37.756	8.7043	36.007	10.546	6.7164	7.1126	7.0427	10.192	7.2761	33.878	6.4991	7.3248	22.568	7.4901	6.5196	6.5039	6.6243	6.5658	7.4021	8.5157	6.7243	14.998	7.1807	17.171	6.2719	7.057	6.9028	6.7732	6.6558	17.277	6.9991	6.4096	6.7987	6.8952	6.9412	8.7932	29.423	6.7141	6.5145
808	1	0.20651	1.1849	1.1862	5.7674	1.0178	1.0154	1.0129	5.6245	1.2463	1.1892	1.1857	1.1361	0.87758	1.2328	1.1056	1.1914	1.194	1.1939	1.2493	1.2139	0.9491	1.2275	1.1942	1.1958	0.89528	1.1914	1.2556	1.1932	0.9158	1.193	1.2501	1.1952	0.91417	1.1927	1.2557	1.1953	0.81964	1.2444	1.1923	1.1912	0.83654	1.2773	1.2692	1.1918	0.43046	1.1924	1.2578	1.2081
809	36	30.106	6.9099	1.2719	9.1177	29.656	6.6982	4.4512	33.518	27.933	1.2632	5.5116	26.493	4.7342	11.69	1.7692	1.2269	4.2726	1.5748	2.7139	4.0055	1.253	5.2533	2.9559	23.662	3.9379	4.5454	4.7934	2.5802	1.3218	3.3075	3.4827	3.1192	5.3268	4.8971	27.277	3.5578	5.2489	4.9814	3.5471	1.6822	3.5028	4.609	5.7772	1.31	1.299	3.8962	4.961	7.2898
810	36	1.2809	1.2226	1.0916	1.0975	1.085	1.0855	1.0858	1.0847	1.0919	1.091	1.0896	1.0894	1.0925	1.0897	1.1471	1.1403	1.0928	1.0908	1.0934	1.0873	1.0945	1.1421	1.0935	1.0916	1.0944	1.1753	1.139	1.1489	1.0939	1.1064	1.0929	1.088	1.0928	1.1044	1.0922	1.0943	1.1577	1.1487	1.0927	1.0878	1.0943	1.1506	1.0926	1.1503	1.0943	1.1292	1.0842	1.0929
811	36	7.4228	1.2433	29.968	35.704	35.238	36.572	40.857	37.012	35.296	36.301	39.88	36.124	35.96	36.848	35.358	35.563	35.992	36.551	38.751	35.369	35.548	35.301	35.633	36.889	35.514	39.242	36.206	35.381	35.788	35.837	36.217	35.851	35.709	35.884	39.387	38.075	37.724	35.999	36.106	35.577	36.06	36.065	35.689	35.297	35.795	36.033	40.599	35.369
812	0.027778	0.78071	3.2652	0.16104	0.72007	0.18113	0.32987	0.16212	0.77892	0.042558	0.16367	0.035354	0.089674	0.082847	0.16106	0.057223	0.16208	0.12536	0.079169	0.16268	0.17145	0.16813	0.17158	0.16374	0.078022	0.14368	0.16712	0.15819	0.057271	0.086675	0.086708	0.16621	0.17081	0.169	0.80521	0.16878	0.081509	0.16683	0.1618	0.059378	0.08861	0.16795	0.16503	0.16473	0.08823	0.16922	0.093198	0.16774	0.077087
813	1296	1294	15.459	88.143	4.3751	14.301	3.063	83.788	45.417	53.395	4.2174	4.3122	12.13	4.6303	14.856	15.233	15.316	4.4851	4.7503	35.43	6.0859	10.471	4.8182	8.1933	4.5863	21.374	29.267	15.82	5.8612	25.644	13.804	22.201	7.7731	5.7736	11.849	20.906	19.519	17.789	10.144	5.9631	12.043	24.224	26.793	29.482	5.0274	6.547	11.683	45.489	6.3811
814	1	0.17443	0.61292	0.60153	0.17445	0.45079	0.19527	0.1753	0.17276	0.17447	0.20254	0.20295	0.17595	0.20287	0.19804	0.17308	0.17489	0.17796	0.20189	0.17538	0.17495	0.17434	0.19713	0.2019	0.17486	0.17441	0.20286	0.19562	0.17491	0.17492	0.20264	0.19646	0.17281	0.17457	0.17498	0.1947	0.20165	0.17463	0.17478	0.20182	0.20244	0.17485	0.18068	0.19416	0.19878	0.17463	0.20128	0.19512	0.17517
815	1296	45.959	46.321	8.2596	6.9349	1.6147	9.7419	39.407	8.9962	42.652	39.277	8.359	45.321	10.469	46.744	46.739	10.41	7.2389	7.9861	46.73	8.784	8.2495	10.514	10.586	10.398	46.606	46.762	46.734	10.544	9.2101	8.2609	37.579	8.484	10.296	10.527	45.346	46.718	40.812	10.542	10.486	10.494	46.546	46.671	46.723	8.9554	8.2586	10.56	45.124	10.553
816	0.027778	0.77235	0.17662	0.54125	0.031727	0.035688	0.033307	0.029296	0.062092	0.1394	0.041681	0.029766	0.029838	0.035503	0.031003	0.030608	0.030095	0.032422	0.031128	0.029826	0.029977	0.032697	0.031782	0.031505	0.030196	0.032934	0.035567	0.030722	0.030341	0.032392	0.032938	0.031128	0.030033	0.028897	0.036647	0.030297	0.030516	0.035434	0.032641	0.030525	0.030473	0.032414	0.048071	0.029941	0.030383	0.032274	0.032246	0.034497	0.030548
817	1296	46.611	39.034	45.07	226.06	218.68	39.903	65.441	93.236	223.62	224.35	226.06	45.683	226.06	47.006	49.848	219.33	223.41	46.113	39.633	44.536	59.614	226.06	226.06	223.76	223.16	224.49	43.981	222.05	224.69	226.06	86.715	39.928	43.651	226.06	221.84	218.74	222.41	225.48	212.51	215.42	223.19	224.54	214.43	215.14	224.11	226.06	76.719	219.09
818	36	6.2122	6.8801	6.2265	7.0505	7.1745	6.9101	6.2432	7.2134	6.2503	7.213	6.2383	6.2384	6.9559	6.2453	6.2268	6.2462	6.2396	6.2392	6.2328	6.2456	6.2273	6.2393	6.2536	6.2319	6.2378	6.2357	6.2419	6.2278	6.2382	6.2485	6.2814	6.2253	6.2331	7.1565	6.2678	6.2204	6.2399	6.2956	6.2356	6.2266	6.2402	6.2442	6.2393	6.263	6.2362	6.2457	6.9998	6.2376
819	1	0.24681	1.1944	0.25174	0.273	1.0228	0.21469	0.64384	1.0233	1.0618	1.0212	1.0985	1.025	1.1446	0.94178	1.1423	1.0144	1.1393	1.0142	1.0542	1.009	0.99944	1.0244	1.0115	0.98428	1.0229	1.0192	1.0807	0.98231	1.0006	0.99206	1.0138	0.97975	1.0172	1.0344	1.0207	1.0101	1.0147	0.97522	1.0043	1.0523	0.99332	1.0196	1.0946	0.99714	0.21464	1.0109	1.0163	1.0033
820	36	36.39	42.596	199.71	187.34	185.24	189.24	31.976	162.56	900.11	929.78	181.49	903.26	921.85	137.4	331.82	907.67	280.41	907.51	221.87	923.37	993.45	911.63	926.57	202.89	917.06	986.93	910.95	914.19	913.69	913.42	883.82	201.25	211.25	1035.9	204.26	914.95	981	978.35	913.12	915.54	212.87	992.72	915.09	917.41	916.29	911.26	917.18	198
821	36	6.2026	2.3483	23.954	25.259	19.787	23.311	6.6479	6.2102	6.2104	23.842	7.9002	12.63	6.21	6.2028	27.328	23.476	23.233	6.8721	24.478	6.2118	17.65	24.463	23.572	6.2032	6.2111	6.2098	21.721	6.6839	23.598	22.715	22.746	6.2118	19.887	21.266	6.2135	6.2112	17.339	23.813	22.719	6.2112	20.264	6.2105	24.14	6.2112	21.328	17.119	24.306	6.2118
822	36	1.0693	0.20882	0.21816	0.71265	0.20948	0.21584	0.21332	0.87582	0.18792	1.098	0.497	0.54108	0.19746	0.63446	0.18955	0.41794	0.50585	0.20514	0.21011	0.2183	0.19043	0.1896	0.51698	0.36639	0.19303	0.20111	0.62054	0.54743	0.51027	0.18973	0.19112	0.21692	0.19218	0.19935	0.49555	0.19186	0.19034	0.65005	0.48306	0.21726	0.1895	0.19064	0.4857	0.21725	0.46469	0.2037	0.52753	0.21834
823	6	1.2381	5.4181	5.9142	1.6516	1.2442	5.2723	5.911	5.3804	1.0884	2.4932	5.9633	1.8816	1.2388	4.3028	5.8937	1.2533	1.243	5.9025	5.9075	1.2432	1.2434	5.9099	5.9118	1.2427	1.2436	5.8928	5.9104	1.2402	1.243	5.9115	5.9113	1.2384	1.2437	5.9141	5.9116	1.2393	1.2437	5.9141	5.9065	1.2393	1.2438	5.914	5.9042	1.2392	1.2436	5.9126	5.9103	1.0933
824	216	31.508	7.0492	2.2084	3.1421	1.5387	1.8807	1.8808	37.633	3.8513	8.5966	4.6803	7.5187	8.2839	7.6977	8.5084	3.8905	3.6267	4.7992	6.7409	2.8082	8.7562	4.0139	3.6944	3.4432	8.8325	7.5268	8.2568	4.4222	8.7126	3.4823	3.6906	3.5564	8.5022	4.4405	4.2178	8.0375	9.0055	4.4016	4.184	3.414	8.6081	4.9693	8.4058	3.311	9.0108	3.4137	5.2707	2.5364
825	0.00077161	0.01815	0.016727	0.018559	0.0044785	0.0044125	0.020477	0.021894	0.020058	0.0044233	0.020011	0.019749	0.0044291	0.020607	0.0045261	0.0044723	0.0044778	0.0044536	0.004435	0.0044229	0.0044605	0.0044345	0.0044228	0.019232	0.0044353	0.0044134	0.0044424	0.0044513	0.0044312	0.0044308	0.0044308	0.0044338	0.015446	0.0044342	0.019704	0.0044357	0.0044231	0.0044217	0.0044444	0.004433	0.01686	0.0044349	0.0044341	0.0044396	0.0044353	0.0044323	0.0044356	0.019606	0.0044128
826	36	1.072	0.93323	1.9573	0.91245	0.92391	0.91407	0.91353	0.91534	0.91515	0.93945	0.91807	0.91289	0.9129	0.92153	0.91261	0.91025	0.91807	0.91468	0.91231	0.91059	0.91515	0.91107	0.91156	0.90999	0.91355	0.91801	0.91108	0.91156	0.91214	0.91214	0.91158	0.9111	0.91479	0.91412	0.91212	0.9124	0.91615	0.91298	0.91195	0.91078	0.91275	0.91541	0.91015	0.9106	0.9118	0.91261	0.91235	0.91096
827	6	1.0466	1.6098	1.25	0.075008	1.0678	1.2672	0.87249	1.2888	1.2749	1.2998	0.93059	1.2889	1.2531	1.3048	1.2705	1.1269	0.91394	1.2402	1.2615	1.204	1.2698	1.2453	1.2462	1.2378	1.2699	1.2704	1.3086	1.2554	1.2587	0.8894	1.2535	1.2648	1.2676	0.9159	1.25	1.3032	1.2591	1.2684	1.25	1.2346	1.2546	1.2276	1.277	1.2494	1.2509	0.89181	1.2587	1.2787
828	0.16667	32.494	26.843	31.79	30.947	8.7046	31.863	31.965	31.91	31.845	31.844	31.861	31.944	31.874	31.749	31.898	31.897	31.918	31.904	31.873	31.931	31.885	31.767	31.918	31.949	31.89	31.749	31.964	31.94	31.895	31.784	31.948	31.859	31.893	31.756	31.931	31.93	31.915	31.728	31.94	31.913	31.908	31.734	31.93	31.949	31.902	31.075	31.891	31.929
829	1296	9.5077	6.8517	7.3337	7.6599	7.6279	7.4679	8.0494	7.4903	8.0082	7.5523	7.3946	7.3991	7.3795	7.8863	8.7641	7.4093	7.8725	7.8007	7.9509	7.7323	7.8996	7.4051	7.8019	7.3951	7.4129	7.4128	7.5607	7.4464	7.4004	7.3808	7.9385	7.5075	7.9691	7.4097	7.4716	7.4021	7.5401	7.4113	7.782	7.4065	7.4014	7.4105	7.5256	7.4084	7.4216	7.3971	7.7925	7.4048
830	216	216	10.677	9.3682	12.909	5.2426	2.4472	10.423	14.801	10.267	4.3698	11.005	2.9354	1.8481	10.632	1.9053	2.1801	1.8687	1.9232	2.0949	2.0211	2.8586	2.1582	2.0028	2.2087	1.9756	2.0897	1.9554	1.9961	2.1289	1.9655	1.988	2.0911	2.1639	2.0529	2.498	2.0117	2.2325	2.0135	2.1239	2.0645	2.1012	1.9775	2.1825	2.0013	2.1359	2.1058	2.0244	11.362
831	0.027778	0.91297	0.16095	0.91549	0.73284	0.91895	0.1642	0.72407	0.16844	0.16442	0.16684	0.67916	0.67507	0.16594	0.67731	0.16541	0.1752	0.64604	0.60687	0.64313	0.16422	0.57442	0.59126	0.63437	0.60597	0.58607	0.16411	0.16398	0.16457	0.67496	0.17861	0.44285	0.16401	0.68553	0.6386	0.51674	0.16405	0.16399	0.16449	0.35831	0.64993	0.63197	0.16408	0.16403	0.16389	0.66546	0.52974	0.60109	0.16408
832	1	5.733	5.1551	5.791	5.791	5.791	5.7277	5.733	5.7445	5.733	5.733	5.3575	5.733	5.733	5.733	5.7329	5.733	5.6109	5.4842	5.733	5.733	5.733	5.7319	5.733	5.4431	5.733	5.733	5.733	5.4254	5.733	5.733	5.733	5.73	5.733	5.733	5.733	5.733	5.733	5.733	5.3488	5.733	5.733	5.733	5.733	5.5415	5.733	5.5537	5.733	5.5749
833	0.00077161	0.0044236	0.022669	0.19314	0.016589	0.010222	0.019752	0.016647	0.01676	0.017569	0.017166	0.01816	0.017588	0.017946	0.017742	0.017668	0.016635	0.018037	0.017456	0.017385	0.017189	0.018033	0.01746	0.018054	0.01816	0.018084	0.018027	0.018094	0.018141	0.017942	0.017807	0.018009	0.017522	0.01797	0.018001	0.01808	0.01802	0.018043	0.01807	0.018119	0.017985	0.01804	0.01793	0.017998	0.018076	0.018122	0.017659	0.018102	0.01803
834	1	4.798	0.22725	0.94844	1.1327	0.95185	4.653	4.7159	3.0356	4.8581	1.0708	4.7917	1.0337	4.7512	4.8288	1.0435	1.0402	1.0371	4.6975	1.0424	1.041	1.0344	1.0951	1.0581	4.4096	4.7496	4.7924	1.0326	1.0388	1.0322	3.804	1.0619	1.0381	1.0357	4.7357	4.7319	4.4579	1.0405	1.0355	1.0407	4.382	4.472	4.6548	1.0401	1.0379	1.0677	4.7261	1.0416	4.853
835	6	0.25508	0.048457	0.037674	0.20456	0.80184	0.043862	0.038512	0.044991	0.19208	0.045208	0.044351	0.20804	0.041734	0.20236	0.2055	0.20514	0.19822	0.20927	0.19671	0.20366	0.19946	0.20524	0.046982	0.20427	0.20599	0.20491	0.2087	0.20354	0.19827	0.20428	0.21235	0.058107	0.20588	0.045817	0.21075	0.20451	0.20526	0.204	0.20435	0.053449	0.20487	0.2051	0.209	0.20445	0.19654	0.20415	0.047547	0.20563
836	36	35.56	7.3687	6.3464	6.78	0.79735	1.884	23.874	8.279	8.6038	9.228	1.7153	35.59	3.3889	9.3148	33.198	8.5474	1.5907	0.2914	35.82	7.2206	1.6218	1.9693	8.5465	7.9204	9.2937	9.2836	38.099	8.0524	2.0887	1.557	34.967	6.4549	2.0499	2.1129	35.754	35.761	10.07	2.2676	7.9643	7.2967	9.2965	10.065	35.515	7.956	1.648	0.43316	35.643	8.0531
837	36	0.22342	0.24167	0.21554	0.25653	0.21857	0.18848	0.19014	0.20087	0.22117	0.21882	0.22055	0.21979	0.21922	0.21465	0.22238	0.21704	0.22219	0.21725	0.19055	0.21941	0.21306	0.21901	0.21202	0.21635	0.21934	0.2195	0.21998	0.22071	0.21909	0.22071	0.21504	0.21894	0.21889	0.2195	0.21504	0.21966	0.21953	0.21953	0.21949	0.21912	0.2134	0.21921	0.22192	0.21923	0.21925	0.21923	0.18938	0.21899
838	1	5.7951	0.84649	0.95139	2.5556	2.4244	0.35623	0.83242	0.81413	0.2175	0.22691	0.78541	3.6443	1.5119	0.84596	0.95543	4.0822	4.2483	3.861	2.6124	0.89641	1.0511	0.17845	0.96068	0.79189	4.7582	0.48756	0.7369	0.86212	2.0669	2.6239	4.2942	0.83987	0.70146	0.79981	0.99089	0.17332	1.0701	0.9687	0.98925	0.75954	1.0169	0.97199	0.85051	0.78926	2.1413	0.80265	1.3154	0.78742
839	6	1.0354	1.6864	14.652	8.8997	1.6568	5.9332	5.9437	6.5533	5.9539	5.93	1.6508	5.9655	5.9036	5.9707	1.4161	1.2048	1.6705	1.2966	5.9238	5.9302	5.9314	5.9137	5.9251	5.9268	5.9349	5.9131	5.9295	1.2478	5.8804	5.9082	5.9252	1.4854	5.9541	5.928	5.9576	5.9037	5.9143	5.9334	1.3509	5.9061	5.9607	5.9211	4.5867	5.8247	5.9198	5.9026	5.9276	5.9734
840	216	7.6853	8.3438	1.6218	11.398	37.464	10.362	7.305	9.2527	8.8224	8.7578	7.2187	8.5414	37.209	8.5905	37.077	37.154	37.118	37.184	37.173	37.213	10.397	37.172	9.2539	8.7264	37.183	37.185	37.187	37.181	37.131	37.149	37.165	37.21	10.741	9.9015	8.5926	37.178	37.184	37.175	37.147	37.205	9.6523	37.179	37.115	37.177	37.188	37.183	8.8787	8.5995
841	1	4.8425	1.0095	4.8346	0.93363	4.9457	0.99798	4.7051	1.0009	4.8043	0.90602	4.7377	0.99961	4.7986	0.99819	4.8155	0.93241	4.9291	1.001	4.8077	0.99238	4.8251	0.94218	4.4533	1.009	4.7895	1.004	4.4588	1.0102	4.7902	0.98033	4.8525	1.0013	4.8295	0.92318	4.9348	1.003	4.4277	0.92925	4.9478	0.99941	4.801	0.9213	4.975	0.99852	4.8075	0.92766	4.9309	0.99988
842	0.027778	0.027778	0.025577	0.056006	0.057163	0.01243	0.0048758	0.02551	0.059489	0.020626	0.0048685	0.055988	0.021362	0.0048628	0.021251	0.0050285	0.0048618	0.01458	0.012177	0.00489	0.0055936	0.011577	0.0057021	0.0057004	0.024448	0.0057048	0.0048718	0.0049096	0.0056503	0.0057045	0.014692	0.0048769	0.0055483	0.017225	0.0056978	0.021237	0.0057041	0.0048726	0.0057036	0.004933	0.0056991	0.022074	0.0048784	0.0048609	0.0057053	0.016062	0.0057033	0.0049813	0.024812
843	6	1.0338	3.9507	1.0717	5.6655	6.6335	5.6302	4.606	5.4205	5.6157	6.2684	4.8731	4.6178	5.2886	5.8399	4.5007	4.8489	4.9745	5.0618	4.8803	4.7253	5.0859	4.7737	5.2685	4.4805	4.5931	5.3606	4.8078	4.5543	4.6965	4.7024	4.831	4.3501	5.0939	4.6165	4.8712	4.3147	5.1898	4.7394	4.7101	4.5223	4.6723	4.6419	5.0095	4.5109	4.4471	4.7544	4.8709	4.5406
844	1296	45.994	6.8448	1.4264	7.2277	7.1184	3.4274	5.3232	19.423	7.7423	34.678	35.502	35.202	9.038	32.046	8.2261	34.465	35.502	12.982	7.8818	9.4936	10.674	7.5951	33.962	33.151	7.6346	7.3766	33.284	33.582	34.854	7.0797	20.713	7.3763	7.3154	7.4025	34.362	7.3916	7.4847	32.906	33.867	7.3102	7.1425	7.5902	34.233	9.4476	7.5212	7.1643	34.121	7.5439
845	36	42.49	53.219	44.692	42.041	47.468	180.17	203.58	43.718	42.179	141.71	42.572	184.11	46.311	42.455	42.723	42.461	202.4	203.26	206.2	202.79	203.14	39.952	206.27	42.447	187.46	42.756	42.693	42.402	185.48	44.705	203.1	208.26	184.4	11.843	185.07	202.3	39.105	42.945	182.29	201.88	202.94	42.927	185.21	42.597	184.17	125.89	189.99	200.9
846	0.027778	0.023206	0.023246	0.005074	0.012081	0.023217	0.023329	0.021299	0.023234	0.0049142	0.005045	0.0050878	0.023171	0.0049165	0.022926	0.0050765	0.0050533	0.022904	0.023271	0.023263	0.014984	0.023216	0.005011	0.0053848	0.023245	0.023197	0.004889	0.0050675	0.0050297	0.023159	0.01028	0.023216	0.023245	0.023212	0.0050392	0.023244	0.023204	0.0049031	0.0050658	0.023252	0.023193	0.023183	0.0050672	0.023255	0.0050691	0.023192	0.0049965	0.02325	0.023236
847	0.027778	0.027799	0.027799	0.027799	0.027796	0.02778	0.027778	0.027778	0.027778	0.027779	0.027778	0.027778	0.027778	0.027778	0.027778	0.02778	0.027778	0.027781	0.027778	0.027778	0.027781	0.027778	0.027841	0.027779	0.027783	0.027778	0.027791	0.027778	0.027783	0.027782	0.027779	0.027778	0.027788	0.02783	0.02782	0.02778	0.027782	0.027779	0.027778	0.027782	0.027778	0.027779	0.027802	0.027781	0.027778	0.02778	0.02784	0.027778	0.027786
848	1	1	0.82359	0.84179	0.17579	0.76978	0.23619	0.64994	0.17885	0.83496	0.17592	0.83884	0.17607	0.78898	0.17694	0.79353	0.17674	0.83994	0.17508	0.7909	0.17466	0.79814	0.1751	0.17511	0.78799	0.17539	0.51332	0.22725	0.73206	0.17913	0.77867	0.17544	0.78953	0.17702	0.78572	0.17531	0.79889	0.17663	0.83874	0.17597	0.78862	0.17534	0.7887	0.177	0.83871	0.17607	0.78713	0.17533	0.7913
849	36	0.2639	1.1829	1.2743	1.1341	1.1769	0.67216	1.1	0.8189	1.3431	1.1853	1.3321	1.1634	1.1331	1.115	1.1537	1.1446	1.0928	1.1493	0.23828	1.1899	1.0906	1.1753	1.1065	1.1545	1.1816	1.1845	1.1746	1.1749	1.1365	1.1836	1.1401	1.1727	1.1865	1.184	1.1331	1.1766	1.1808	1.1765	1.1745	1.1791	1.1254	1.1788	1.1778	1.1738	1.13	1.1809	0.25203	1.1808
850	6	1.0354	0.17055	3.5107	0.048863	0.04383	0.14632	0.036965	0.042593	0.035085	0.043654	0.045983	0.043378	0.043163	0.044871	0.042447	0.043157	0.043443	0.042094	0.041333	0.036415	0.043937	0.06172	0.043666	0.043977	0.043124	0.045864	0.045944	0.043487	0.043916	0.043541	0.045688	0.043164	0.040053	0.046	0.043868	0.042627	0.044138	0.045857	0.041337	0.043602	0.04588	0.044707	0.043616	0.043628	0.044012	0.044223	0.04366	0.034616
851	1	0.17256	0.17397	0.17432	0.17433	0.17433	0.17421	0.17433	0.17432	0.17432	0.17432	0.17432	0.17432	0.17419	0.17432	0.17432	0.17432	0.17432	0.17425	0.17418	0.17433	0.17423	0.17431	0.17432	0.17419	0.17432	0.17431	0.17432	0.17432	0.17432	0.17432	0.1743	0.1742	0.17432	0.17432	0.17432	0.17432	0.17432	0.17432	0.17432	0.17432	0.17432	0.17432	0.17424	0.17432	0.17432	0.17432	0.17419	0.17419
852	1	0.98851	1.0895	4.7301	1.2122	1.3836	1.2939	5.5199	0.24831	5.3035	2.8339	1.2773	1.1387	1.2685	1.3449	1.226	0.97045	1.1842	1.2785	5.6651	1.65	5.0929	4.9832	5.2849	1.1538	1.1714	5.6594	5.4463	1.1755	0.46246	1.2651	5.5263	1.8538	2.9811	5.5726	5.3325	1.1648	5.6707	5.3121	1.1861	1.2704	5.3104	1.787	5.3663	1.1873	5.3222	1.2961	5.5627	1.1867
853	6	1.2371	114.55	1.3471	3.4821	1.1449	26.787	13.262	5.93	1.539	2.7157	5.8289	3.7326	5.1621	1.325	3.0086	17.862	6.11	3.2537	5.2641	3.2526	3.124	5.0252	4.6503	6.6195	4.2214	4.401	3.2227	3.8583	19.529	3.8283	4.4975	2.8177	1.5799	3.5223	6.9033	2.0978	4.9536	3.2164	4.2437	3.651	6.9925	3.7701	4.5846	3.4231	3.4296	4.5359	4.7609	1.4614
854	6	0.1806	4.1522	0.86107	0.19367	0.18182	0.20232	0.20822	1.1725	0.21607	0.20665	0.19671	0.22699	0.19886	0.20801	0.20701	0.2876	0.20972	0.20698	0.20027	0.21571	0.22394	0.19963	0.21476	0.22849	0.22302	0.2009	0.21595	0.22427	0.57581	0.198	0.21638	0.20298	0.39573	0.196	0.21765	0.22182	0.20793	0.21568	0.2225	0.20255	0.21761	0.63538	0.21956	0.22094	0.22115	0.19623	0.2092	0.22044
855	36	174.47	33.768	41.015	47.335	165.48	173.9	167.54	173.53	161.98	46.769	165.49	173.81	165.43	173.87	166.46	173.9	166.36	173.74	165.41	173.84	166.53	173.78	166.33	173.8	173.73	166.61	173.67	170.89	173.42	167.57	173.75	166.7	173.82	166.55	173.77	166.52	173.91	166.23	173.69	165.34	173.81	166.55	170.82	166.47	173.8	165.32	173.78	166.49
856	0.0001286	0.0036236	0.017416	0.004468	0.017868	0.0042907	0.0038472	0.004063	0.0039251	0.0040252	0.0038058	0.003902	0.0038775	0.0040309	0.0037624	0.0039202	0.003848	0.0041136	0.0038579	0.0040599	0.0038145	0.0039423	0.0038116	0.0038162	0.0037615	0.0038438	0.0038342	0.003808	0.0038468	0.0039746	0.0038284	0.0038316	0.0038406	0.003829	0.003809	0.0038049	0.0038237	0.0038756	0.0038159	0.003834	0.0038296	0.0038152	0.0038341	0.003835	0.0038175	0.0040189	0.0038552	0.0038259	0.003756
857	36	1.5305	35.918	35.985	1.1056	36	36	36	36	35.933	35.283	35.922	35.459	35.921	35.588	35.997	35.529	35.924	35.465	35.934	35.492	35.914	35.907	35.91	35.467	35.913	35.914	35.915	35.47	35.914	35.914	35.917	35.559	35.915	35.908	35.911	34.616	35.913	35.913	35.911	35.475	35.921	35.914	35.911	35.499	35.913	35.914	35.911	35.5
858	1	0.83691	0.18713	0.17263	0.7742	0.19284	0.18999	0.18801	0.19195	0.18745	0.19207	0.18788	0.19559	0.17429	0.1911	0.19165	0.19213	0.19043	0.19213	0.19243	0.19127	0.19218	0.19226	0.19274	0.19262	0.19215	0.17799	0.19268	0.19222	0.19238	0.19004	0.19156	0.19211	0.19218	0.19223	0.19022	0.19221	0.18772	0.19129	0.19217	0.1922	0.19019	0.1914	0.18974	0.19224	0.19216	0.19244	0.19187	0.1915
859	0.027778	4.4758	0.85232	0.80153	0.58462	0.67077	0.62815	0.99259	0.66635	0.62372	0.56173	0.62765	0.62461	0.62199	0.61985	0.6348	0.60669	0.65734	0.62696	0.67152	0.60864	0.66733	0.58004	0.64105	0.62165	0.62456	0.62006	0.59466	0.63177	0.6519	0.65063	0.63955	0.67065	0.79531	0.62679	0.61811	0.65722	0.59968	0.62954	0.61414	0.66089	0.64442	0.62769	0.61372	0.63677	0.63655	0.62513	0.63773	0.67068
860	1	0.98853	4.6724	0.5611	1.0415	3.6051	1.3707	0.45628	1.1744	5.9842	1.2131	1.244	1.2253	1.2874	2.6118	5.7119	1.4129	2.768	2.0343	1.5159	7.2949	1.3379	2.112	1.4588	1.8208	1.3556	1.4803	2.2675	5.8056	1.7748	1.7619	1.8956	7.3012	1.1894	1.2068	1.9339	1.3666	1.1956	1.9488	3.0014	1.7212	1.3532	1.212	6.1862	6.1807	1.621	1.4866	1.9967	6.777
861	0.00077161	0.01815	0.00080056	0.0039379	0.0056575	0.0044128	0.0043727	0.0044073	0.014028	0.0043856	0.012453	0.0044172	0.020396	0.015931	0.0039396	0.015379	0.0048818	0.020489	0.018999	0.0086981	0.01894	0.017223	0.016315	0.020446	0.01599	0.01845	0.011105	0.017783	0.01511	0.009786	0.017899	0.019957	0.015182	0.017055	0.016087	0.0092774	0.011057	0.013067	0.018903	0.0070669	0.0055413	0.017482	0.01952	0.01611	0.014735	0.011825	0.019357	0.017268	0.0044001
862	6	1.4782	31.109	7.8959	6.972	7.4781	7.3343	7.1038	7.112	7.0881	7.1063	7.0709	7.1178	7.1099	7.0865	7.1008	7.123	7.1171	7.0529	7.0955	7.1235	7.118	7.1215	7.1271	7.1256	7.096	7.1258	7.1233	7.1114	7.1177	7.0533	6.9769	7.1197	7.1253	7.0978	7.1245	7.102	7.1216	7.1223	7.1149	7.1194	7.1059	7.0943	7.1242	7.1261	6.9289	7.1243	7.1132	7.1162
863	0.16667	0.00593	0.0059798	0.090798	0.030188	0.028799	0.028841	0.028763	0.029065	0.030922	0.028948	0.028552	0.030576	0.028715	0.029378	0.028508	0.028603	0.028888	0.028914	0.028955	0.028993	0.031731	0.030061	0.028907	0.028968	0.030878	0.028744	0.028795	0.028214	0.028851	0.028907	0.02889	0.028827	0.029546	0.028919	0.02874	0.028874	0.028124	0.028813	0.028937	0.028839	0.029421	0.028875	0.028931	0.028265	0.028756	0.0289	0.028909	0.028904
864	36	36	206.04	50	175.08	50.264	208.54	205.64	208.52	205.34	203.9	206.97	208.52	206.9	208.48	204.79	208.51	208.51	205.97	208.28	207.88	208.51	198.28	195.31	208.47	208.37	201.05	208.17	207.24	208.52	206.38	204.26	207.91	207.07	207.89	207.64	207.55	208.49	208.39	205.66	208.52	208.52	207.92	207.02	208.18	208.42	207.53	204.18	207.81
865	216	0.33052	1.232	0.23999	1.2338	0.30888	1.5404	1.4357	6.2108	1.3816	1.4425	1.3479	4.33	0.28198	1.3714	0.27065	1.3779	0.70018	7.1119	0.66384	0.33459	1.4207	1.6052	1.292	1.5748	1.4981	1.4455	0.26396	1.7259	1.4049	5.449	1.2012	1.2379	1.4434	6.9057	1.2333	1.6524	1.3439	4.3745	1.2843	1.6274	1.0482	6.8681	1.2384	1.6005	1.4015	6.0294	1.2733	1.3111
866	1296	319.05	381.3	1974.4	633.15	6960.6	3558	1598	4378.1	7357.8	1261.2	1437.8	6017.6	1053.5	890.24	1107.3	1179.3	1063.9	279.86	232.17	1070.4	1174.2	1254	1185.9	6032	1302	1088.7	1255.1	1251.3	1312	1060.8	253.27	1113.4	6626.9	1067.7	5887.5	1291.8	1289	1113.6	1323.9	1281.1	1052.9	1098.4	1301.1	1304.7	1297.8	1105.8	279.47	2832.5
867	36	6.1979	5.0416	5.0369	5.0345	5.0718	5.0853	5.0344	5.0843	5.0708	5.1286	5.0556	5.0889	5.0659	5.0878	5.0676	5.1127	5.0653	5.0974	5.0679	5.0966	5.1033	5.1013	5.1069	5.0835	5.0955	5.0819	5.069	5.099	5.0989	5.0929	5.0885	5.096	5.084	5.0846	5.0922	5.0933	5.093	5.0827	5.0969	5.0946	5.0748	5.0921	5.0691	5.0951	5.0942	5.0817	5.0978	5.0857
868	0.027778	0.13472	0.8994	0.70093	1.9486	0.85	3.2957	1.6472	1.7639	0.15937	0.68003	0.62051	0.66389	0.16269	0.9018	0.64771	0.90438	0.67772	0.91476	0.16037	0.84924	1.2659	0.62868	0.57852	0.72766	0.6383	0.59871	0.61929	0.90425	0.51747	0.63453	0.17788	0.76242	0.76497	0.62003	0.16186	0.71628	0.53793	0.65811	0.16535	0.69935	0.61947	0.75858	0.16013	0.69607	0.64673	0.63617	0.18016	0.68597
869	36	1.2789	1.0959	1.0939	1.2884	1.1885	1.2173	1.1974	1.1928	1.0843	1.2063	1.2165	1.2176	1.1935	1.2037	1.2018	1.1893	1.1998	1.1965	1.2163	1.1911	1.2087	1.2146	1.1984	1.214	1.2044	1.2125	1.2052	1.2082	1.209	1.203	1.1999	1.2155	1.2151	1.2126	1.208	1.207	1.2139	1.2135	1.206	1.2061	1.2093	1.1578	1.2151	1.208	1.2117	1.2105	1.204	1.2086
870	1296	55.098	10.811	10.107	16.844	51.945	32.137	43.753	39.971	48.249	12.76	45.943	7.3463	45.824	39.752	44.669	39.649	44.693	39.599	47.66	39.779	14.041	14.136	47.688	44.764	39.757	44.83	40.323	42.264	23.343	44.523	39.825	44.901	9.7162	47.573	39.756	44.808	39.844	47.515	39.627	44.738	39.744	47.588	39.883	44.667	11.507	44.713	39.806	45.512
871	36	1.2809	1.0846	1.0937	1.0735	1.0889	1.1479	1.0955	1.0945	1.0735	1.0732	1.0854	1.081	1.0754	1.0866	1.0819	1.0731	1.0846	1.0944	1.0937	1.0744	1.0841	1.0823	1.0946	1.0862	1.0841	1.0824	1.0819	1.0726	1.0839	1.0833	1.0937	1.0842	1.084	1.0824	1.0936	1.0839	1.0727	1.0821	1.0935	1.0839	1.084	1.0823	1.0941	1.0725	1.084	1.0819	1.0937	1.0839
872	7776	11.732	232.67	321.06	1149.9	276.11	49.53	57.145	1313.7	276.12	73.868	1230.7	276.57	1147.1	1128.5	1234.9	300.82	1211.1	1339	1236.8	1194.8	1336.7	288.25	828.34	1338.6	1163.1	1170.1	1184	1161.1	1163.1	1022.9	376.37	1196.8	278.76	1186.6	1185.6	1348.5	1090.7	1148.4	341.57	1193.5	1197	1176.9	1180.7	1208.6	1141.8	279.33	1329.3	1251.7
873	0.00077161	0.025674	0.023365	0.021408	0.025016	0.022098	0.02216	0.02662	0.094861	0.022203	0.022194	0.11896	0.054363	0.022103	0.12324	0.024125	0.05825	0.031167	0.022092	0.022593	0.022089	0.022106	0.022104	0.02282	0.12022	0.022111	0.022091	0.031103	0.022106	0.056246	0.022086	0.022087	0.022769	0.022234	0.022089	0.12245	0.022117	0.022125	0.03404	0.022199	0.022113	0.094122	0.022087	0.0221	0.022098	0.037243	0.022089	0.022684	0.025515
874	0.16667	0.16667	0.16655	1.0835	3.0735	0.87949	0.91394	0.034913	0.66759	0.54947	0.44537	0.20373	0.74178	0.59198	0.5006	0.55335	0.88497	0.55353	0.82607	0.5679	0.6135	0.57693	0.53874	0.58348	0.54069	0.55767	0.48328	0.57183	0.70528	0.56979	0.60494	0.56742	0.60554	0.55981	0.60518	0.41025	0.60412	0.44482	0.60704	0.53744	0.60576	0.54651	0.60475	0.54167	0.74588	0.56787	0.21456	0.55578	0.60367
875	6	1.2371	6.3197	7.6482	1.2215	1.3981	6.4154	6.9504	1.4688	1.2839	1.4642	6.9632	2.2187	1.4618	5.03	6.953	1.4739	1.4626	6.8624	6.9325	1.463	1.4616	6.9476	6.9605	1.4629	1.4608	6.952	6.9653	1.4622	1.4621	6.8889	6.8125	1.4623	1.4629	6.9502	6.9525	1.4624	1.4623	6.9654	6.9523	1.463	1.4616	6.9549	6.951	1.4644	1.4229	6.9618	6.9506	1.286
876	1	0.14571	0.17238	0.19998	0.17414	0.17419	0.19216	0.17541	0.17253	0.17459	0.20252	0.20306	0.17571	0.20277	0.19802	0.17296	0.17485	0.17802	0.20166	0.17529	0.17475	0.17447	0.19694	0.20168	0.17464	0.1743	0.20266	0.1956	0.17488	0.17505	0.20239	0.19643	0.17269	0.17471	0.17477	0.1945	0.20148	0.17462	0.17475	0.20184	0.20233	0.17481	0.18048	0.19413	0.19877	0.17477	0.20105	0.19501	0.17499
877	36	35.936	36.306	7.8512	36.293	36.196	35.686	33.958	6.9829	34.746	35.962	35.906	35.92	35.931	35.938	35.945	35.931	35.873	35.881	35.892	35.928	36	35.728	35.983	35.982	36.274	36.414	35.927	35.946	35.986	35.96	35.92	35.886	36.004	35.737	36.001	35.935	35.997	35.915	36.292	35.928	35.988	35.877	35.97	35.937	36.001	35.881	17.574	35.888
878	1296	38.98	225.35	250.55	225.78	191.55	55.694	77.934	199.74	225.76	225.75	225.85	225.42	225.39	225.43	225.74	225.59	225.54	225.71	225.9	225.76	226.22	225.77	225.72	225.71	225.76	225.52	225.45	226.24	225.8	225.57	225.59	225.82	226.18	226.09	225.74	225.86	225.87	225.62	225.67	225.88	225.62	225.75	225.82	225.87	225.89	225.56	225.75	225.84
879	1296	267.22	226.88	1288.2	261.35	321.52	262.32	249.11	1296	439.81	1296	287.74	1083.4	1296	1293.8	1296	303.74	289.12	228.95	293.83	287.05	1294	229.71	1285.9	288.68	1296	1294.1	1293.9	313.81	1172.2	288.51	228.93	291.04	834.08	304.9	296.62	1296	1294.2	315.73	301.91	291.88	1294	306.56	1294.1	287.4	505	228.96	319.1	266.85
880	0.16667	0.13774	0.001494	0.010809	0.024912	0.027101	0.027762	0.0067932	0.026333	0.028441	0.015892	0.0056392	0.006458	0.0064893	0.0072847	0.014811	0.024858	0.014768	0.0079959	0.028541	0.0096221	0.028849	0.021365	0.028162	0.0092	0.0076195	0.029997	0.027792	0.017208	0.020673	0.016877	0.028553	0.024325	0.027721	0.02839	0.028539	0.017021	0.026371	0.028077	0.016709	0.023542	0.027944	0.028458	0.028282	0.017762	0.027806	0.017174	0.028695	0.0068887
881	0.027778	0.033191	0.027537	0.027528	0.027617	0.02845	0.15228	0.035588	0.035112	0.036436	0.15892	0.036645	0.036626	0.15887	0.036023	0.14485	0.15918	0.15612	0.10228	0.15888	0.159	0.15935	0.038546	0.15888	0.038016	0.15922	0.15902	0.15902	0.15935	0.15935	0.15899	0.15889	0.15935	0.15716	0.15894	0.028923	0.15935	0.15935	0.15905	0.15895	0.15935	0.15416	0.159	0.15902	0.15935	0.15935	0.159	0.15893	0.036045
882	6	1.2381	8.1815	35.217	4.6629	34.007	34.604	7.5567	8.0874	34.573	34.55	6.4466	14.114	34.733	6.2218	34.72	13.176	24.611	34.733	34.736	34.793	34.749	34.731	33.586	6.3791	34.724	34.734	24.656	34.719	13.641	34.731	34.73	34.72	34.526	34.733	6.2678	34.723	34.693	22.531	34.565	34.713	8.1511	34.719	34.729	34.725	20.608	34.73	33.841	30.133
883	36	7.4284	7.4195	7.0153	7.0516	6.2857	6.9157	6.325	6.7243	6.284	7.0377	6.2887	7.0495	6.2852	6.9528	6.2897	6.9574	6.2866	7.0476	6.2854	6.9525	6.2845	6.9666	6.2854	6.2847	6.9472	6.2849	6.5586	6.3156	6.8498	6.2875	6.9307	6.2849	6.95	6.2863	6.943	6.2855	6.9673	6.2896	7.0452	6.2852	6.9484	6.2853	6.9485	6.2866	7.0447	6.2858	6.9461	6.2849
884	36	35.549	1.7507	10.338	33.803	13.318	5.6259	8.9514	31.534	30.517	25.085	31.251	9.5862	32.074	29.239	30.56	31.616	30.966	9.2939	5.5623	31.098	30.196	8.9246	11.515	30.817	30.194	31.26	30.894	30.047	30.802	12.945	9.1245	30.402	31.114	12.249	13.248	24.896	31.012	30.382	14.975	30.139	31.725	30.655	30.722	30.06	31.011	8.9588	5.5504	29.565
885	0.027778	0.19279	0.91536	1.0945	0.81435	0.77865	0.66688	0.79759	0.7886	0.77625	0.68488	0.82417	0.66853	0.71142	0.69905	0.78968	0.68528	0.78789	0.71995	0.69893	0.78691	0.78268	0.77899	0.79156	0.7832	0.69722	0.77482	0.78651	0.78416	0.6815	0.69921	0.70415	0.79219	0.78706	0.78913	0.78322	0.78351	0.69961	0.7858	0.78404	0.6722	0.70375	0.78525	0.78522	0.7988	0.70611	0.77903	0.71559	0.7829
886	1	0.82857	0.2104	3.2008	0.60087	11.938	1.1814	1.3638	0.18133	0.56239	0.14511	0.11356	0.44754	0.56079	0.8039	0.52915	0.63981	0.63612	0.47282	0.44927	0.63072	0.64855	0.46513	0.1319	0.21614	0.60771	0.52968	0.5343	0.63432	0.63116	0.51899	0.13438	0.51665	0.60251	0.52622	0.51165	0.58863	0.18167	0.53592	0.52156	0.63202	0.19804	0.56044	0.53608	0.64407	0.57081	0.4398	0.27492	0.6356
887	36	7.4228	1.6503	7.5773	7.1288	35.02	6.1467	7.3878	1.747	1.9184	1.9241	7.3891	1.7557	7.3753	1.9253	1.889	7.3853	7.3826	7.3805	4.1068	7.3868	1.8615	2.1452	7.3832	7.3852	1.7006	1.9249	1.8921	7.342	3.3476	7.3837	7.3858	7.1473	1.8927	7.3861	7.3835	1.7332	1.9242	7.386	7.3817	7.3807	1.9278	7.386	1.9388	7.3819	1.856	7.3862	7.3813	7.3822
888	1296	1294	295.63	226.4	200.38	275.32	299.13	289.08	292.36	288.94	137.69	276.21	304.89	291.7	293.81	311.83	295.57	300.18	277.05	308.4	285.04	278.52	297.43	279.37	290.86	280.79	289.84	286.07	285.87	291.7	295.6	278.34	279.52	280.62	285.59	286.85	280.78	280.35	287.98	288.16	285.8	375.4	277.99	286.23	282.92	283.55	290.41	285.61	278.43
889	216	1.3228	24.161	0.89942	1.4626	0.36544	1.5144	27.465	8.759	2.2012	11.545	17.854	1.4486	7.1916	2.3513	1.6362	1.5993	2.0869	1.6695	1.9647	1.8427	1.9116	1.6503	8.6702	1.791	1.6973	2.1822	1.9397	1.6746	1.7215	1.8022	1.9835	6.3112	1.9751	7.8061	2.4736	1.717	2.074	1.7132	1.8816	6.4088	1.8462	1.8157	1.8751	1.7846	1.6511	1.7347	8.9841	1.8295
890	1	0.20634	1.1112	17.902	0.41837	5.7645	0.9989	4.2892	5.0404	4.2492	4.2703	4.2096	4.9485	4.251	4.3287	4.2214	4.2848	4.5833	4.9899	4.3474	4.2769	4.4233	4.2938	4.2603	4.3368	4.3578	4.283	4.2803	4.2066	4.3069	4.3134	5.0128	4.3264	4.2698	4.2558	4.9641	4.3123	4.2035	4.2842	4.2919	4.3345	4.3601	4.3216	4.3835	4.2454	4.321	4.33	4.9932	4.3082
891	1	5.7951	5.1904	5.9536	6.0132	9.446	10.101	32.183	29.328	29.482	32.687	32.656	29.707	6.2053	21.367	29.215	28.224	5.9288	5.8725	6.0388	9.093	28.775	27.247	32.806	28.174	29.656	5.7811	31.598	30.074	29.076	13.858	9.0255	5.8598	29.267	30.323	29.594	27.875	32.825	27.043	28.095	27.89	29.905	27.61	28.066	29.175	29.677	13.018	29.571	24.074
892	36	7.4115	0.3529	0.3514	0.19055	1.2692	1.0997	1.2028	1.0978	1.347	1.0903	1.2621	1.0887	1.26	1.092	1.2468	1.0994	1.2257	1.0872	1.3433	1.1093	1.3233	1.1197	1.3091	1.23	1.0959	1.2276	1.1088	1.1871	1.0883	1.2289	1.093	1.2319	1.0916	1.3061	1.0924	1.2318	1.0905	1.3038	1.0879	1.2283	1.0908	1.306	1.1074	1.2261	1.094	1.2262	1.0924	1.2685
893	0.16667	0.040621	0.016031	0.029278	0.0291	0.028216	0.029383	0.029371	0.029322	0.029374	0.029133	0.029046	0.029047	0.029299	0.029131	0.029714	0.029113	0.029183	0.029386	0.029405	0.029418	0.029304	0.029415	0.029167	0.02916	0.029423	0.029413	0.02916	0.029133	0.029163	0.029432	0.02919	0.029413	0.029403	0.029421	0.029146	0.029408	0.029398	0.029156	0.029133	0.0294	0.029362	0.029379	0.029149	0.029412	0.029177	0.029392	0.029128	0.0294
894	1.01E+07	12728	13052	524.4	3056.3	10427	10507	2324.9	2955	2593	11271	5024.6	9766.2	2402.2	10292	9719.7	10017	11524	9489.9	9988.1	2308.3	2429.6	10886	11546	2580.7	9924.6	10348	10596	9086	10675	9726.5	9356.2	4829.9	10172	11344	9869	9516.2	11691	10277	9985.9	4854.3	10840	9429.5	9838.6	9509.7	10590	10479	10306	3389.5
895	1	4.8463	5.6894	4.4707	5.6865	5.6738	4.8091	5.7076	5.361	4.8082	4.7368	4.8119	4.6663	4.8051	4.5742	4.9498	4.5789	4.8243	4.5851	4.8246	4.7511	4.834	4.8509	4.8062	4.8295	4.8776	4.8088	4.8157	4.7008	4.881	4.8489	4.8639	4.8254	4.8854	4.8191	4.7879	4.8129	4.832	4.8236	4.8932	4.8423	4.7548	4.8617	4.8149	4.6739	4.855	5.7076	4.8305	4.8209
896	216	1045.2	1229.5	1015.9	246.89	255.49	231.98	224.72	241.75	48.362	215.48	238.43	235.26	213.11	221.29	222.13	230.04	249.16	256.87	221.54	257.67	245.16	229.21	255.32	237.25	210.43	223.41	246.86	235.32	210.11	72.44	242.41	241.79	221.58	133.51	258.71	219.59	212.75	236.76	238.47	213.55	221.65	225.13	100.92	231.29	211.12	258.28	239.2	238.26
897	36	35.973	35.765	35.794	28.196	36.373	33.26	31.056	35.421	31.382	30.582	35.904	34.903	35.638	17.379	27.236	17.149	33.016	38.715	36.631	16.18	34.946	16.534	22.545	38.794	11.728	17.902	18.6	25.818	31.127	19.566	20.689	22.848	9.9785	11.954	19.002	41.642	15.115	19.17	21.525	22.738	13.896	20.276	16.357	22.404	26.795	24.815	35.21	14.842
898	36	6.2122	0.23428	1.3519	1.0904	1.2595	1.3105	4.351	1.1905	1.094	1.0956	1.3038	1.2107	1.2321	1.3386	1.2434	1.2731	1.1035	1.3238	1.1679	1.1165	1.2558	1.1239	1.2103	1.1353	1.1976	1.1765	1.1695	1.2165	1.2436	1.1153	1.117	1.1341	1.173	1.1825	1.1274	1.1319	1.1909	1.1904	1.1669	1.6301	1.1124	1.1755	1.1444	1.1574	1.2079	1.1736	1.116	1.1019
899	1	4.8499	6.6737	1.2699	21.266	5.7399	26.241	5.7481	5.6032	5.7485	5.7603	5.7529	5.7357	5.7445	5.7329	5.7231	5.7558	5.7623	5.7333	5.7464	5.7923	5.7631	5.7453	5.8516	5.7432	5.7508	5.7592	5.7462	5.7335	5.7704	5.7518	5.7384	5.7386	5.7929	5.8032	5.761	5.7671	5.7509	5.7899	5.7519	5.7351	5.7453	5.7531	5.7461	5.7786	5.7557	5.7527	5.7574	5.7483
900	36	43.016	10.203	12.554	5.2025	13.495	11.123	8.743	36.754	10.34	7.9731	8.0367	9.2201	7.7124	6.6275	8.1889	6.8739	7.3958	7.2584	7.2169	7.0229	7.1518	7.7123	7.0812	7.0869	7.4334	7.1985	7.289	6.8387	7.2598	7.2974	7.2149	7.1918	7.2534	7.2275	6.9774	7.4262	7.2726	7.2676	7.1452	7.3524	7.1882	7.3404	7.1827	6.9336	7.1863	7.2702	7.143	7.1477
901	6	1.0474	16.242	4.5242	23.897	26.511	23.349	27.682	27.421	20.553	24.205	19.647	21.924	27.24	24.933	25.228	23.938	24.557	26.929	27.622	25.231	18.987	25.659	21.02	21.152	21.657	22.154	25.683	19.282	21.006	27.386	27.135	27.567	21.298	25.244	20.571	20.568	21.354	27.459	20.485	20.615	27.782	27.319	20.488	20.677	21.29	27.458	22.493	27.555
902	0.0046296	0.13012	0.15246	0.11004	0.13227	0.068378	0.11944	0.030876	0.082996	0.015356	0.12646	0.13016	0.13299	0.1167	0.13018	0.1143	0.12618	0.12811	0.14099	0.11536	0.15161	0.12801	0.10133	0.14068	0.13197	0.11568	0.12312	0.13689	0.13011	0.11008	0.0407	0.13342	0.14209	0.11841	0.071381	0.14287	0.12905	0.11498	0.13276	0.13071	0.12874	0.12046	0.12433	0.053958	0.13605	0.11622	0.14165	0.1331	0.14004
903	0.16667	0.80771	0.15637	0.062519	0.16471	0.16692	0.16649	0.1669	0.16808	0.16701	0.16685	0.16814	0.1683	0.16685	0.4854	0.16732	0.16713	0.16741	0.62894	0.16688	0.24542	0.16762	0.16715	0.16691	0.16847	0.25355	0.16685	0.16736	0.16713	0.17069	0.16685	0.71466	0.1673	0.35684	0.16722	0.16803	0.22523	0.23119	0.16721	0.16731	0.21805	0.20068	0.16741	0.16721	0.16709	0.1664	0.16737	0.1672	0.29534
904	216	215.84	992.86	68.875	1031.9	215.38	216.11	1225.5	1217.9	221.57	215.6	1202.3	214.62	215.62	341.7	215.07	216.76	702.47	57.797	216.31	215.81	214.66	215.82	215.89	466.66	118.42	216.48	216.11	215.58	216.27	217.52	52.496	87.393	936.73	215.18	958.74	215.36	217.05	69.38	215.58	216.67	988.15	87.422	215.64	215.71	216.29	215.69	217.04	989.81
905	1296	223.13	223.39	223.3	223.05	223.14	222.9	223.11	223.69	223.49	226.72	226.53	223.98	231.07	224.26	223.25	231.01	223.97	223.69	223.02	223.63	222.76	223.18	223.38	223.92	223.59	224.22	222.7	223.42	223.77	223.9	222.89	223.29	222.96	223.37	223.55	224.08	223.74	223	223.38	224.1	223	222.7	223.58	224.02	222.98	223.1	222.81	223.94
906	0.027778	0.027799	0.12235	0.033237	0.033233	0.033185	0.032737	0.033266	0.033225	0.033266	0.033263	0.033265	0.033224	0.033226	0.033266	0.033227	0.033263	0.033262	0.033229	0.033231	0.033229	0.033263	0.033234	0.03323	0.033228	0.033232	0.033233	0.033264	0.033263	0.033263	0.033226	0.033262	0.033244	0.033266	0.033226	0.033228	0.033239	0.033264	0.033262	0.033262	0.033249	0.033232	0.03323	0.033263	0.033264	0.033263	0.033228	0.033234	0.033235
907	1	0.20634	1.2159	0.86927	0.85592	1.1111	0.90759	0.89711	0.93446	1.1285	1.005	0.99028	0.98413	1.0074	0.9938	1.0051	0.98872	0.98788	0.99061	0.99441	1.0023	1.001	1.0105	0.99449	0.98826	0.9971	1.0272	0.99501	1.0032	0.99443	0.99494	0.98861	1.0001	1.0114	0.99965	0.98897	0.99928	0.99664	0.99648	1.0193	0.99112	1.0015	0.99126	1.0279	1.0034	0.99636	1.0019	0.98974	1.0022
908	7776	276.24	235.75	299.67	234.98	236.1	278.94	234.73	249.89	278.63	282.83	278.43	287.11	278.82	292.9	270.67	292.59	277.72	292.2	277.7	281.98	277.16	276.19	278.75	277.4	250.8	278.6	278.18	285.01	274.49	276.31	275.43	277.65	274.23	278	279.81	278.37	277.25	277.74	273.8	276.68	281.76	275.56	278.25	286.65	275.96	234.73	277.35	277.91
909	1	1	1	0.27789	2.1569	5.3066	0.9969	1.9108	2.0042	1.7308	0.992	1.1902	1.0572	0.99351	1.1875	2.0833	0.99847	5.2734	4.1208	1.2668	2.1354	4.7008	5.117	5.1672	5.4041	1.9735	2.0373	0.99485	2.4525	5.2843	3.1613	1.0506	2.3701	5.3817	5.3849	4.9622	2.4084	1.3038	1.0134	4.6759	1.6649	5.003	2.7582	1.604	1.3298	5.1573	5.2926	1.4793	3.1849
910	36	36.362	39.158	1.1779	3.4767	6.6271	1.5463	8.677	7.5489	7.0865	3.309	7.4555	1.4687	1.7789	6.7532	6.3933	1.5561	5.6291	5.0666	1.4575	6.6037	6.2419	6.9789	6.6619	7.4581	1.813	6.854	1.471	6.7165	6.8421	5.7419	1.7716	6.7906	7.598	6.5975	7.5739	6.4741	6.7931	4.9417	6.8707	1.7038	7.3896	6.7494	6.7442	6.0429	6.8637	6.8737	2.1383	7.4782
911	36	7.4115	153.94	40.808	168.32	41.313	168.66	164.41	168.2	168.27	169.73	169.75	168.9	169.21	169.6	168.82	169.15	169.76	168.96	168.28	168.32	169.67	169	169.12	168.26	168.85	168.99	169.11	169.15	169.79	169.01	169.05	168.32	168.99	169	169.12	168.33	169.01	169.78	169.14	168.34	169.01	169	169.12	168.3	169.8	169	169.14	168.33
912	1296	267.22	267.28	1261.5	1236.5	1270	1263.4	1260.3	1294.3	1293.9	1294.1	1294.2	1293.9	1294	1293.8	1294	1294.1	1294.1	1294.1	1294.1	1294.1	1294.1	1294.1	1294.1	1294	1296	1296	1293.9	1294.1	1294.1	1294.1	1294.1	1294.1	1296	1294.1	1294	1294.1	1294.3	1294.1	1296	1294.1	1294.1	1294	1296	1294.1	1294.1	1294.1	1294.1	1294
913	1	0.98752	1.3068	1.3798	1.2188	5.6953	5.5156	1.3365	5.6724	4.7604	1.3007	5.7026	5.7103	5.6867	5.6954	5.6046	1.3374	1.3326	5.5532	5.6472	1.3214	5.6913	5.206	5.4258	5.6986	5.6608	5.2108	5.6287	5.4557	1.3477	4.9879	2.2145	5.6107	5.5333	5.4577	5.6989	5.5182	5.6844	5.6732	5.4946	5.6935	5.7043	5.608	1.8758	1.3153	5.6761	5.6661	5.5832	5.6038
914	1296	9.6107	45.83	1.8206	9.5832	1.772	1.2771	8.7397	2.3607	9.6034	2.5003	6.5357	4.1032	9.9344	57.84	2.2745	2.1697	2.8142	6.2365	1.8807	10.001	2.4187	2.153	2.1092	11.147	9.896	10.003	2.421	6.2454	2.172	2.3762	2.1636	9.0249	2.4429	2.3071	10.855	8.9477	2.3902	2.3334	2.1706	10.127	2.4611	9.9527	2.0674	9.9124	2.2314	2.6886	1.7531	10.339
915	1	0.17443	1.0617	0.61461	0.47211	0.87026	0.17339	0.70711	3.7414	1.0478	0.70841	0.66633	1.0686	0.96928	0.9562	0.85251	0.47683	0.18296	0.91597	0.2073	0.57939	0.8625	0.306	0.73545	1.0541	0.93731	0.53983	0.76112	1.0561	2.5981	0.6376	0.6436	0.96826	1.8241	0.17431	0.99303	1.076	0.74075	0.70926	0.99863	0.96248	0.91914	2.1625	0.82853	1.0611	0.20422	0.64772	0.71044	1.0664
916	36	1.0701	1.1603	1.082	1.0733	1.1575	1.0811	1.0799	1.0824	1.082	1.081	1.0822	1.0799	1.0796	1.0815	1.079	1.0799	1.0791	1.0793	1.0798	1.0801	1.0799	1.0791	1.0802	1.0803	1.0796	1.0798	1.0791	1.0794	1.0799	1.0798	1.0796	1.0802	1.0804	1.0804	1.0807	1.0795	1.0793	1.0795	1.0795	1.0803	1.0805	1.0796	1.0797	1.0792	1.0796	1.0798	1.081	1.0808
917	36	174.47	7.6281	5.3699	40.318	6.9427	15.361	8.153	19.434	7.5301	35.819	31.856	32.499	8.9163	32.129	7.9917	32.424	33.296	12.803	7.567	9.6543	9.9939	7.4556	32.747	33.575	7.5447	6.9987	33.248	34.497	34.315	7.1579	20.625	7.5399	7.3758	7.3151	33.25	7.1487	7.3574	33.478	34.361	7.3084	7.2472	7.5419	32.851	9.5021	34.224	7.549	34.055	7.4639
918	7776	2.4252	41.438	277.25	54.841	65.85	310.38	1266.2	55.841	22.526	159.02	51.066	12.201	63.869	110.94	159.95	49.062	13.575	50.76	290.21	57.325	11.771	62.165	280.36	56.004	13.044	57.742	264.79	56.505	12.503	64.591	72.832	262.75	59.397	9.9411	55.842	270.68	52.653	12.67	62.623	124.57	36.798	14.517	132.04	71.998	16.215	54.668	281.93	56.237
919	0.027778	0.0010006	0.0036922	0.02307	0.00094033	0.0039606	0.0030652	0.0042836	0.0037634	0.0059958	0.0043924	0.0049569	0.0040527	0.0050237	0.0045137	0.0048011	0.0032256	0.0049136	0.0036645	0.0049557	0.0043631	0.0049228	0.0080934	0.0049303	0.0049511	0.0051084	0.0050188	0.0047893	0.004303	0.0048562	0.0049079	0.0047881	0.0049105	0.0048527	0.0055298	0.0049593	0.0050361	0.0049155	0.0048879	0.0048374	0.0049201	0.0050168	0.0049183	0.0049154	0.0040847	0.0048817	0.0042909	0.0049078	0.0049647
920	1	4.8536	5.7324	4.8898	22.197	32.405	32.283	32.587	32.302	24.625	32.346	30.091	32.291	28.828	32.356	28.928	32.299	27.3	32.305	30.052	32.262	32.17	32.214	32.208	32.254	32.19	32.069	29.32	32.264	32.19	30.643	32.311	32.241	31.877	30.949	32.241	32.179	32.214	32.172	32.222	30.58	32.288	32.214	28.126	31.663	32.196	32.163	32.226	32.27
921	1	0.20619	0.20683	0.83278	3.9163	1.1359	1.0316	5.2258	5.6682	0.2473	4.8168	1.1885	0.24445	1.1593	1.1605	1.0141	1.1373	1.6771	0.24364	1.1245	4.0857	1.1183	0.50443	1.1911	0.2441	0.24393	1.1663	1.0418	0.9147	0.3912	1.0502	4.1874	0.24565	1.1388	1.1899	0.98732	0.24497	1.8848	1.1452	0.24365	0.25212	1.1526	1.1446	1.005	0.59518	1.1522	1.119	1.0905	0.24393
922	36	36	1.5511	2.148	1.939	9.3445	35.995	2.451	9.6977	3.494	9.4944	8.9229	8.6042	9.1872	9.0953	8.217	9.0426	8.9191	8.7692	8.2301	8.3762	8.4458	8.72	9.0869	9.346	9.4563	9.0081	8.8939	8.6602	9.3838	9.1584	8.8251	8.5047	8.5843	8.5432	9.2025	9.394	9.0825	9.048	9.3971	9.1865	8.8715	9.0059	9.1224	9.2995	9.2571	2.5052	9.1421	8.4469
923	1	1	0.99971	0.99971	1	0.44353	1	0.99972	1	0.32526	0.9997	0.22877	0.72121	0.57905	0.9999	0.42774	0.9997	0.8709	0.55421	0.99993	0.99984	0.99997	0.99991	0.99971	0.53749	0.96959	0.9997	0.99995	0.38658	0.60278	0.60259	0.99993	0.9997	0.99993	0.99972	0.99996	0.57672	0.99989	0.99993	0.40828	0.59572	0.9999	0.99997	0.99996	0.62673	0.9999	0.64491	0.99995	0.55794
924	216	1.5846	45.104	11.852	5.9123	2.0872	8.3105	179.62	45.986	10.165	4.6751	42.266	8.5641	41.501	16.365	29.536	1.9825	7.3141	38.404	10.719	5.3842	1.624	11.44	8.7925	8.8203	8.6808	29.426	8.6248	1.8489	1.641	39.779	25.211	20.904	1.9466	7.9883	43.054	37.276	2.0215	5.4295	7.5918	3.6279	41.375	11.778	9.3173	2.0893	1.6255	19.138	9.4337	4.1627
925	0.16667	0.034365	0.029059	0.026458	0.0056865	0.0050265	0.0053651	0.0052061	0.0055761	0.012025	0.0049748	0.0050317	0.0051231	0.0050187	0.0050106	0.0050187	0.0050086	0.0050191	0.005124	0.005032	0.0049744	0.0050137	0.005199	0.0049967	0.0050299	0.0052377	0.0050375	0.0049947	0.0050116	0.0050187	0.0050159	0.0050131	0.0049747	0.0050044	0.0050451	0.0053104	0.0051043	0.0050018	0.0050001	0.0049988	0.0050039	0.0050255	0.005034	0.0051436	0.004979	0.0050015	0.0051579	0.004997	0.0050251
926	6	0.036838	0.16148	0.040855	0.23936	0.72347	0.1428	0.22319	0.032086	0.12451	0.17721	0.11288	0.031849	0.17809	0.13961	0.17847	0.17718	0.13038	0.1473	0.13063	0.16147	0.26296	0.18026	0.17365	0.2049	0.031436	0.17801	0.17795	0.17777	0.13699	0.17277	0.13927	0.13196	0.14768	0.17715	0.16578	0.031499	0.17826	0.17688	0.14044	0.14646	0.14613	0.10889	0.14173	0.17693	0.14624	0.19652	0.13826	0.15331
927	0.0046296	0.026829	0.028975	0.028241	0.013155	0.1058	0.026607	0.023056	0.023351	0.0049285	0.0051426	0.0055251	0.022462	0.0046246	0.026144	0.004883	0.0057611	0.024927	0.026683	0.026747	0.016451	0.023303	0.0055033	0.0059504	0.025254	0.021996	0.0056572	0.0055438	0.0054639	0.023632	0.011935	0.026714	0.02539	0.023391	0.0052651	0.025364	0.02353	0.0049504	0.005542	0.025216	0.026719	0.023493	0.0052119	0.025348	0.0055597	0.022867	0.0054991	0.026711	0.025393
928	6	0.25528	0.21652	0.90655	0.18155	0.23152	0.9115	1.0185	0.21366	0.212	0.21383	1.2528	0.33464	0.22356	0.70368	1.0807	0.21519	0.21895	0.97662	1.017	0.21375	0.21376	1.0146	1.0159	0.22188	0.2179	1.0164	1.015	0.22669	0.22372	1.0579	0.91388	0.21325	0.21431	1.015	1.0131	0.22177	0.2138	1.015	1.0837	0.22154	0.2143	1.0142	1.0143	0.22138	0.21431	1.0483	1.0158	0.19592
929	1	0.14394	0.1458	0.031943	0.076179	0.14551	0.14577	0.13432	0.14588	0.03081	0.031777	0.031898	0.14524	0.030806	0.25402	0.031855	0.03182	0.14441	0.14578	0.14579	0.094449	0.14644	0.031403	0.033777	0.14565	0.14536	0.030853	0.031771	0.031524	0.14585	0.064465	0.14587	0.1457	0.1455	0.032118	0.14569	0.14554	0.030879	0.031924	0.1457	0.14545	0.14598	0.031962	0.14572	0.031947	0.14538	0.031334	0.14566	0.14566
930	36	1.2809	26.609	6.0879	33.216	4.8516	1.5313	30.701	1.5246	4.3219	6.1459	7.659	1.0964	6.2839	4.8406	6.2007	6.1722	5.3829	5.1059	4.5436	5.6356	5.1224	6.1941	6.0743	4.7874	1.1048	6.2432	6.1845	6.2016	4.7894	6.0364	4.8636	4.6037	5.1268	6.1706	4.7978	1.0971	6.2788	6.1529	4.8674	5.1399	5.1313	3.7868	4.951	6.1736	5.1388	6.2268	4.8202	4.5851
931	1	0.20634	0.99658	2.8307	1.0009	0.98439	5.8399	4.6576	1.0157	5.6577	5.6378	0.99993	4.2382	4.2946	3.472	4.0189	4.0282	0.99037	4.119	4.9536	3.8377	2.1029	5.6181	0.99749	0.99941	4.5392	3.5057	2.9914	0.98924	3.4189	4.1235	0.99945	4.0934	5.7083	3.1939	1.0097	3.8903	4.1116	0.99799	1.0687	4.2093	4.1132	3.3312	0.99707	4.22	3.8147	3.5746	0.998	4.1997
932	0.0046296	0.10881	0.028493	0.023931	0.0047612	0.026352	0.12389	0.15268	0.018876	0.023295	0.012032	0.13031	0.033011	0.022526	0.0327	0.1003	0.11469	0.10187	0.12829	0.069711	0.1071	0.023996	0.036087	0.12779	0.12795	0.019532	0.033368	0.031163	0.1089	0.050883	0.12823	0.12248	0.1105	0.031431	0.39976	0.12345	0.018752	0.028589	0.12252	0.12813	0.11266	0.032404	0.33733	0.031603	0.10985	0.027233	0.128	0.12173	0.12665
933	1	1	1.2959	1.2034	1.0156	1.2352	1.0137	1.1175	1.0231	1.2366	1.0159	1.1757	1.0138	1.1726	1.0168	1.1424	1.0131	1.141	1.0121	1.2171	1.0168	1.2316	1.0169	1.2193	1.1453	1.0174	1.1447	1.0319	1.0867	1.0145	1.1384	1.0172	1.1463	1.017	1.2157	1.0172	1.147	1.0166	1.2155	1.0121	1.1437	1.0168	1.217	1.0171	1.1417	1.0199	1.1431	1.017	1.1644
934	36	6.2075	1.5141	6.724	1.422	6.4228	6.4343	7.2203	6.4456	6.4382	9.6253	7.2093	31.684	7.6404	10.302	6.8949	7.3993	7.0202	6.2623	6.4139	6.7995	6.3868	6.2559	6.2281	6.2661	6.2622	6.4066	6.4759	7.1914	7.1108	6.2914	6.4568	7.0813	6.2867	6.2505	6.2014	6.2462	6.5935	6.7874	7.0248	6.4596	7.1345	6.22	6.3147	6.5911	7.6168	6.1816	6.2852	6.6437
935	7776	48.1	9.2934	58.177	171.86	67.27	22.868	170.28	41.096	181.13	45.913	128.62	171.85	67.191	47.573	172.79	178.81	42.158	43.44	173.61	182.58	40.567	40.621	186.26	180.4	42.87	48.655	188.02	184.17	41.389	40.723	188.64	187.21	43.109	41.877	183.84	187.55	49.994	41.917	182.54	183.2	32.06	43.36	188.39	186.28	42.498	41.495	182.18	188.49
936	1296	38.562	9.9388	9.5164	8.7038	40.478	41.865	9.8733	41.184	39.328	9.1984	41.734	41.722	41.475	41.478	41.459	9.8159	9.2618	41.478	40.644	9.9283	40.558	39.789	39.713	39.861	71.001	40.49	39.778	67.178	11.206	39.691	15.828	40.019	44.007	40.662	39.634	45.855	52.46	41.063	40.378	50.595	41.866	40.248	39.909	10.121	40.976	41.606	39.543	40.77
937	1296	38.493	8.9519	8.9819	1.7135	6.7234	1.7201	6.7105	6.7018	6.7291	6.6846	6.6916	6.7002	6.7077	6.7799	6.7143	6.7051	6.6895	6.7291	6.693	6.6621	6.6937	6.7141	6.5788	6.7739	6.7108	6.7001	6.6976	6.7161	6.6822	6.7097	6.7061	6.7123	6.7349	6.6532	6.7561	6.6761	6.6947	6.664	6.7087	6.7105	6.7559	6.7056	6.7132	6.6662	6.6839	6.706	6.6859	6.8059
938	6	0.25489	0.21549	0.93125	1.2387	1.2337	1.2726	1.0154	1.2211	1.2059	1.2333	1.2235	1.2286	1.2229	1.2275	1.2183	1.2256	1.2207	1.2232	1.2209	0.90178	1.2189	1.2214	1.2186	1.2257	1.2186	1.2255	1.2235	1.22	1.2235	1.2225	1.2222	1.2201	1.2238	1.2207	1.2236	1.2181	1.2273	1.2207	1.2226	1.2192	1.2228	1.2171	1.2232	1.2196	1.224	1.2211	1.2224	0.858
939	7776	8.4029	230.74	8.3905	40.215	41.594	41.256	203.72	80.57	252.76	48.8	130.57	85.634	234.55	281.72	56.358	49.238	49.713	135.07	55.877	234.07	56.049	48.464	49.398	234.16	266.84	269.52	64.543	145.67	49.248	50.034	55.595	234.12	53.055	51.47	264.99	269.41	64.399	52.75	50.088	233.91	59.791	266.94	56.016	233.87	51.42	56.895	48.533	233.87
940	36	6.2795	7.0321	6.2768	7.2694	6.3071	6.306	6.2377	6.3545	6.7926	6.3369	6.2482	6.6843	6.2962	6.4049	6.3106	6.2882	6.2879	6.314	6.3037	6.3448	6.9307	6.575	6.3244	6.3446	6.7651	6.2863	6.3181	6.3338	6.2822	6.3221	6.3096	6.3466	6.4316	6.3276	6.2773	6.3464	6.2899	6.3195	6.317	6.3292	6.4171	6.3201	6.3299	6.329	6.2806	6.32	6.3013	6.3463
941	216	37.301	229.49	114.96	50.402	36.642	20.993	40.547	10.422	53.335	26.136	60.913	9.5697	8.4039	58.358	56.753	49.923	21.57	52.037	9.9631	38.83	53.13	50.137	9.1376	9.115	9.4261	40.761	19.965	50.323	47.877	47.293	8.9535	47.039	45.581	13.024	10.642	41.085	47.337	47.156	9.1725	43.688	9.1699	50.416	9.0308	45.553	38.542	51.056	9.1396	9.2394
942	36	0.22063	1.1874	0.18903	0.21761	0.22466	0.20781	0.19599	0.18999	0.19944	0.18963	0.22396	0.22517	0.22456	0.19053	0.22565	0.19018	0.22444	0.22449	0.19325	0.18997	0.19102	0.19169	0.18992	0.22344	0.22522	0.18994	0.18984	0.22393	0.22404	0.22431	0.18977	0.20058	0.18997	0.18977	0.18985	0.22539	0.18988	0.18983	0.22397	0.22369	0.18986	0.19079	0.18995	0.22369	0.19123	0.22369	0.18976	0.22303
943	1	0.17256	0.98002	0.77447	0.7402	0.79184	0.77664	0.91814	0.8035	0.88548	0.71303	0.77359	0.71801	0.78148	0.79214	0.7984	0.78573	0.78912	0.80657	0.78738	0.98112	0.77192	0.80666	0.77721	0.80129	0.78463	0.77494	0.77388	0.77745	0.77825	0.79095	0.77419	0.78972	0.77886	0.77314	0.77407	0.79216	0.77672	0.7752	0.77676	0.77831	0.77583	0.79483	0.77595	0.77637	0.77775	0.79323	0.77518	0.97975
944	36	7.4228	6.3023	7.1269	7.106	7.079	7.756	7.1903	7.1684	7.2553	7.8146	7.436	7.3963	7.3802	7.4426	7.4061	7.4359	7.3925	7.3899	7.3975	5.0501	7.4291	7.4255	7.4513	7.4075	4.8647	7.4149	7.4983	7.4093	7.2724	7.4077	7.4088	7.3922	3.471	7.4539	7.4215	5.4829	5.3556	7.4137	7.4133	5.7206	5.0384	7.4267	7.3993	7.5004	7.4319	7.4129	7.4277	4.1856
945	36	5.199	1.3053	4.8403	4.531	1.1485	1.1669	1.1548	1.2802	1.1701	1.1544	4.2515	1.1575	3.9612	5.7149	5.5772	5.7009	4.193	5.5383	1.3087	5.9391	5.499	1.9571	5.2698	5.9479	6.1546	5.7575	5.7317	5.4004	4.8133	5.9033	2.5918	5.5674	2.5883	6.3265	5.7226	5.6779	5.931	5.5994	2.4686	5.6868	6.0495	5.6233	5.8636	5.7395	4.6999	1.3195	5.6977	6.1499
946	1	0.042514	0.04588	0.088498	0.3816	3.9342	1.1911	1.1621	1.2386	5.3766	1.2507	1.2497	5.3145	1.2164	3.5496	5.8331	4.3458	2.6415	5.3169	5.472	15.719	1.3448	5.3167	1.3201	6.0695	5.5348	5.5043	14.561	12.329	5.4486	5.3263	13.506	4.5486	5.3932	0.49483	13.899	15.83	5.5368	5.4126	13.857	4.1012	5.4613	5.4983	14.216	15.925	5.4645	5.3801	1.2176	15.814
947	36	0.26363	1.0626	1.1611	0.298	1.0773	1.1228	1.1925	1.0679	0.77423	0.81196	0.76943	1.0548	0.24314	0.22175	0.22219	0.22664	1.0592	1.0616	1.1222	1.0613	1.0651	0.22206	1.0841	0.222	1.0693	0.22267	0.22182	0.22797	1.0483	0.31176	1.0622	1.0794	1.0658	0.30181	1.0513	1.075	0.22304	0.22225	1.0434	1.0618	1.0646	0.22277	1.4096	0.22317	1.0665	0.65437	1.0803	1.0425
948	0.027778	0.19028	0.14658	0.14752	0.15821	0.13777	0.13939	0.15873	0.14575	0.15889	0.15947	0.15802	0.14695	0.14629	0.1583	0.13787	0.16014	0.15717	0.14795	0.15085	0.149	0.15199	0.14883	0.14197	0.14878	0.14657	0.14984	0.15449	0.15987	0.15814	0.14648	0.15579	0.15403	0.15726	0.14671	0.14593	0.15068	0.15394	0.15844	0.15109	0.15567	0.14676	0.14577	0.15965	0.15922	0.15134	0.14749	0.1512	0.15038
949	1296	9.4931	45.762	223.59	77.472	222.44	223.41	195.24	223.56	221.59	224.23	221.9	223.5	221.63	223.46	219.89	223.11	224.11	223.28	223.49	223.89	222	223.38	223.45	222.95	222.38	223.4	222.64	217.62	224	223.39	223.9	221.92	222.61	223.28	223.39	222.29	218.43	222.75	223.39	222.63	222.47	223.23	223.3	219.41	222.16	223.41	223.4	221.98
950	1296	55.098	52.238	44.312	245.1	108.33	226.33	53.884	46.359	45.162	39.926	48.855	265.08	39.601	219.99	53.1	43.218	56.494	52.116	47.188	45.989	52.033	65.939	47.179	47.441	54.496	39.609	55.112	46.648	52.163	53.833	48.005	46.096	52.059	55.921	46.313	46.445	39.601	53.178	63.544	48.236	52.459	46.952	43.782	46.773	52.155	53.748	47.112	46.112
951	0.0046296	0.022453	0.065124	0.090255	0.017926	0.020463	0.091306	0.034587	0.01987	0.085571	0.020587	0.020715	0.018977	0.022752	0.020637	0.092564	0.088861	0.020553	0.020951	0.093425	0.019577	0.020738	0.028971	0.020136	0.020153	0.020284	0.020118	0.019568	0.090908	0.020174	0.060025	0.020594	0.020669	0.02024	0.021505	0.020493	0.019287	0.019252	0.0194	0.020481	0.020073	0.020412	0.020249	0.093725	0.020673	0.020334	0.019862	0.020509	0.019136
952	1296	223.13	58.586	583.03	64.775	227.3	257.48	804.26	54.55	392.31	228.52	254.59	228.71	790.21	228.69	790.09	229.35	266.27	257.22	544.77	257.39	255.24	257.13	228.99	231.72	257.24	257.94	240.01	229.43	229.14	257.29	248.44	257.32	277.44	53.334	229.48	257.21	257.82	228.18	229.36	257.26	257.5	256.93	247.51	257.24	229.46	257.14	228.98	257.84
953	1	4.8536	5.7346	5.733	4.7601	5.389	20.866	4.7574	6.6085	24.509	23.947	22.852	19.849	22.818	20.357	9.9719	23.024	16.542	11.48	13.578	12.066	18.554	2.8527	19.871	15.334	8.2858	21.781	18.803	13.183	11.579	13.799	12.619	18.682	12.148	14.277	16.509	20.119	18.032	18.786	10.626	14.202	13.544	14.621	20.822	18.892	11.323	4.9671	15.231	16.685
954	0.0046296	0.022697	0.097234	0.022698	0.027454	0.0046864	0.022474	0.0086669	0.0052187	0.0050735	0.0047001	0.0054956	0.0051913	0.0047031	0.0057865	0.0046954	0.0047432	0.00496	0.0047423	0.0049099	0.0047768	0.0048375	0.004702	0.0047802	0.0055055	0.0047048	0.0047519	0.0049074	0.0049041	0.0048174	0.0048651	0.0047483	0.0049172	0.0051494	0.004745	0.0053518	0.0047711	0.0047475	0.0049575	0.0047984	0.0048305	0.0052935	0.004719	0.0047463	0.0049247	0.022458	0.0047778	0.0047502	0.0055021
955	6	1.0354	1.0343	0.094952	0.19299	0.18176	0.18303	0.19099	0.18405	0.19752	0.19509	0.19456	0.18347	0.19565	0.18425	0.19439	0.19373	0.18488	0.18427	0.18462	0.25283	0.18502	0.19451	0.19272	0.18469	0.185	0.19615	0.19364	0.19421	0.18431	0.18757	0.18418	0.18475	0.18424	0.19395	0.18425	0.1851	0.19576	0.19358	0.18422	0.18487	0.1842	0.19402	0.18421	0.19417	0.18429	0.19438	0.18415	0.26285
956	7776	1582.1	1.7664	601.19	94.439	48.351	12.535	78.999	1.9254	42.466	18.149	23.093	21.287	11.372	7.2269	4.6597	4.8176	60.148	4.0566	52.369	28.253	46.788	14.649	18.449	31.058	79.013	6.8677	1.8386	12.025	29.656	35.053	12.328	53.217	48.235	6.7308	30.674	93.412	6.2153	5.4211	25.887	114.44	25.403	1.0262	49.564	17.379	125.18	10.324	7.1828	40.169
957	0.027778	0.032835	0.166	0.49157	0.71348	0.6901	0.68731	0.47534	0.61581	0.030468	0.46274	0.11025	0.12296	0.028949	0.16054	0.11718	0.16214	0.17601	0.15654	0.028597	0.51861	0.15909	0.11411	0.098886	0.12011	0.10099	0.10682	0.11009	0.16205	0.14544	0.11472	0.10337	0.1262	0.12358	0.11176	0.028254	0.12388	0.1596	0.11706	0.02877	0.12071	0.09726	0.13508	0.02857	0.30199	0.099084	0.11317	0.028266	0.1214
958	1	0.1442	0.15859	0.2003	0.24367	1.0156	2.9914	0.1714	0.18101	0.40874	0.65151	0.1991	0.66207	0.66302	0.81182	0.13363	0.75533	0.79823	0.93813	0.71703	0.19146	3.568	2.7679	0.70069	0.65015	0.60083	0.82702	0.65222	0.71384	3.1508	0.63982	0.94098	0.25764	0.66799	0.69952	3.145	0.14881	0.66618	0.96525	2.8666	0.71253	0.21305	0.57857	1.3281	0.70838	2.4193	1.3074	0.67105	0.35549
959	1296	1295	47.257	268.9	184.75	169.4	150	39.321	132.92	147.34	118.98	51.873	155.77	159.98	65.706	140.22	161.69	137.78	150.8	145.2	152.88	144.07	153.25	146.33	149.37	147.89	131.06	147.28	152.87	147.24	150.65	146.79	150.29	147.89	150.21	121.23	149.56	125.41	149.52	147.43	149.98	144.07	149.42	161.44	149.99	149.51	148.97	146.56	151.99
960	0.16667	0.23595	5.5373	5.529	5.6845	31.255	31.743	32.222	32.311	31.21	32.337	32.321	32.318	32.11	32.334	31.901	31.904	32.33	32.313	31.9	32.318	32.324	32.246	32.331	32.315	32.323	32.358	32.329	31.907	32.36	32.137	32.325	32.318	32.357	32.307	32.323	32.319	32.347	32.363	32.317	32.319	32.357	32.359	31.904	32.323	32.358	32.361	32.323	32.316
961	36	1.5305	1.4073	6.2838	1.2372	5.8562	1.292	1.2259	1.2406	1.2351	1.2339	1.22	1.1884	1.1561	1.2807	1.3404	1.2819	1.2217	1.3031	1.3065	1.2463	1.1392	1.2474	1.2417	1.2232	1.1535	1.315	1.2284	1.2515	1.148	1.3178	1.3041	1.2405	1.1445	1.2482	1.2261	1.2462	1.1471	1.2285	1.2375	1.3086	1.1487	1.2432	1.2261	1.2452	1.1089	1.2493	1.2922	1.2387
962	1	0.20603	15.642	3.8168	1.0246	0.27143	0.9945	4.6322	0.98785	1.0105	3.6159	0.99598	3.2745	3.2325	3.6009	3.1776	3.5103	7.0993	7.6762	3.4515	14.295	1.1099	3.2707	9.381	3.3151	3.3895	3.4201	3.3359	3.3389	3.4635	1.5821	3.4695	1.027	3.4175	3.4308	15.969	3.3363	3.2922	1.4359	3.4457	3.4641	3.3715	3.4074	3.5129	3.2705	1.03	15.143	3.7354	3.458
963	36	1.5305	0.2964	6.5502	6.3767	6.2335	1.3251	1.293	1.391	6.215	1.4332	1.3928	1.3947	1.4143	1.3894	1.4199	1.3936	1.3917	1.3921	1.3928	1.4313	1.407	1.4626	1.4184	1.3925	1.3941	1.4548	1.3921	1.436	1.3929	1.3919	1.3916	1.4313	1.3936	1.4288	1.3924	1.4373	1.3929	1.4176	1.4277	1.3914	1.39	1.4188	1.4529	1.446	1.3916	1.4177	1.3921	1.4373
964	0.16667	0.16679	4.853	0.90052	0.76558	0.18605	2.8908	0.84064	0.14265	0.029835	0.67093	0.03619	0.70088	0.21945	0.14611	0.16961	0.17233	0.81412	0.52399	1.0136	0.71541	0.18006	0.21567	0.96902	0.14341	0.88259	0.19457	0.16111	0.16954	0.81936	0.20286	0.79879	0.18312	0.90635	0.20873	0.67892	0.81245	0.18781	0.097753	0.69522	0.97598	0.9418	0.1576	0.68566	0.17281	0.86383	0.43896	0.7677	0.79752
965	1296	267.02	72.833	227.94	226.96	227.56	226.77	292.49	294	298.21	295.67	298.11	297.24	297.08	293.28	298.44	293.44	294.87	298.13	293.85	296.95	294.42	294.4	293.84	295.04	300.85	295.08	295.42	299.29	294.7	294.2	293.88	298.45	300.24	293.46	317.7	294.61	298.21	292.82	298.88	294.6	296.8	293.6	296.59	294.65	295	293.88	293.85	297.28
966	36	7.4171	27.241	2.7722	6.0703	12.075	1.167	6.5272	9.1558	6.3493	9.8915	9.465	10.953	29.717	8.4972	9.33	34.316	29.166	33.067	21.397	32.296	9.2672	28.629	9.3156	8.5284	9.8886	19.306	11.689	8.9819	9.0515	35.263	16.473	30.389	8.6531	14.217	6.2978	9.466	8.9776	29.591	8.649	10.003	8.7766	17.237	8.724	9.2063	1.8936	30.302	8.314	9.2737
967	216	37.273	59.932	37.894	6.1347	21.256	42.432	10.04	9.1601	8.9794	2.9427	2.475	8.0345	2.8269	9.5008	8.2526	8.2621	8.9619	9.1571	2.4028	9.1495	8.9897	8.8101	2.375	8.8356	9.0758	8.9058	2.446	9.1342	9.2489	8.7411	2.4001	9.2193	9.2703	8.7172	2.3206	9.1661	9.1663	9.2393	2.3345	9.07	9.0285	8.8891	1.8742	9.0835	9.2422	8.6666	2.36	9.2105
968	1	5.8639	0.18031	0.87524	1.0231	0.91676	0.87272	0.99416	1.0302	0.86915	0.87057	0.8824	1.1489	0.88507	0.87334	0.94019	1.0579	0.87128	0.87279	1.0175	1.0319	0.87118	0.87159	1.031	1.0323	0.87226	0.87192	1.0314	1.0312	0.87257	0.87231	1.0485	0.99586	0.87141	0.87128	1.0315	1.031	0.87204	0.87097	1.0313	1.0595	0.87286	0.87153	1.0307	1.0308	0.87211	0.87214	1.0445	1.0319
969	6	1.2371	0.97683	1.0461	1.0558	0.97937	1.0512	1.0503	1.0484	1.0474	1.0474	1.0471	1.0507	1.0488	1.048	1.0493	1.0484	1.0507	1.0501	1.0496	1.0481	1.0548	1.0491	1.0487	1.0501	1.05	1.0564	1.0491	1.049	1.0493	1.0485	1.0499	1.0491	1.0497	1.1702	1.0495	1.0498	1.0511	1.0515	1.0495	1.0492	1.0511	1.054	1.0493	1.049	1.0497	1.0485	1.0482	1.0491
970	1296	223.13	223.29	67.99	224.75	105.2	63.536	223.12	67.068	223.12	89.081	223.08	60.475	40.192	223.08	40.222	43.268	39.572	39.497	41.796	39.424	57.913	40.124	39.592	44.596	39.73	40.805	39.795	40.172	41.096	39.78	39.588	39.941	40.963	40.063	46.966	40.532	40.692	39.846	42.822	42.486	42.285	39.527	40.179	39.967	41.017	39.592	39.999	222.82
971	36	1.2928	0.24139	0.96253	0.19258	1.8869	1.027	1.5846	1.0719	1.0582	1.0516	1.0532	1.0706	1.1471	1.0245	1.0983	1.0767	1.1556	6.5345	1.0659	1.3495	1.1778	1.286	1.2633	1.19	1.072	1.0753	1.0506	1.0716	1.1797	1.2609	1.0716	1.2268	1.1943	1.2219	1.0955	1.064	1.0551	1.0621	1.1047	1.2563	1.0653	1.0601	1.1113	1.0771	1.192	5.7302	1.0692	1.1468
972	6	6	0.39881	0.25202	0.21126	0.24093	0.23948	0.25488	0.21954	0.24418	0.23692	0.25767	0.23954	0.24224	0.24012	0.24176	0.2397	0.24129	0.23991	0.24074	0.32606	0.21201	0.24016	0.24088	0.24018	0.24142	0.2401	0.24038	0.24183	0.23982	0.24057	0.24001	0.24078	0.23976	0.24081	0.23984	0.24134	0.23951	0.24111	0.2398	0.24095	0.23965	0.24102	0.23938	0.24093	0.23975	0.24075	0.23986	0.3425
973	1296	55.199	10.485	10.907	30.814	469.1	35.444	115.26	201.11	27.825	66.872	19.218	36.139	64.444	54.986	3.055	2.564	4.2422	0.94266	2.4934	2.7862	1.361	2.2859	8.6818	43.655	57.481	4.4025	2.27	2.4309	13.278	0.93866	2.3036	2.7504	45.581	61.185	36.809	16.921	3.8839	2.8819	11.552	18.028	48.703	3.6943	2.0412	3.0591	5.6583	2.8088	10.935	185.38
974	1	5.7907	0.17338	4.4219	1.0663	3.4597	5.0546	4.1778	5.5392	4.4313	3.9782	3.8944	3.8351	4.4808	3.8636	3.9653	3.8685	4.0353	4.152	4.3586	3.9784	3.9153	4.044	3.9259	3.9499	3.9381	3.9905	3.9307	3.9364	3.9346	4.191	3.9143	4.3832	3.9308	3.943	3.9004	4.3603	3.9658	3.8677	3.9173	3.9075	3.9313	3.9946	3.9237	4.3507	3.8801	3.9699	3.9304	4.3913
975	6	34.744	44.981	856.34	113.63	35.037	34.927	35.6	39.229	169.75	85.011	169.71	169.19	170.17	171.87	169.77	170.11	170.12	169.41	169.43	170.24	183.01	169.43	169.73	169.43	169.24	184.57	169.14	169.61	170.1	170.47	169.6	169.77	169.34	189.9	169.21	169.94	180.99	181.64	169.26	170.13	180.06	183	169.26	170.62	169.36	169.34	169.17	169.36
976	36	6.1961	1.3015	3.6876	1.4259	0.33302	1.3124	0.44793	1.2256	1.4546	1.444	1.4632	1.2482	1.4547	1.4279	1.4672	1.4407	1.3452	1.2415	1.4186	1.434	1.3935	1.4402	1.4222	1.4227	1.4168	1.4403	1.4406	1.4702	1.4295	1.432	1.2319	1.4281	1.4364	1.4385	1.2422	1.4256	1.4659	1.4323	1.4391	1.4256	1.4145	1.4289	1.4096	1.4456	1.4251	1.4262	1.2328	1.4319
977	0.00077161	0.0037422	0.016237	0.016929	0.016092	0.0032524	0.0035838	0.016477	0.01936	0.016153	0.00077487	0.0032898	0.017044	0.0040212	0.0032583	0.016356	0.014066	0.015842	0.015521	0.01757	0.016854	0.011701	0.015493	0.016607	0.017553	0.01703	0.00328	0.016302	0.017317	0.015681	0.014907	0.0039354	0.017166	0.016591	0.010918	0.0079589	0.017804	0.0033298	0.011807	0.016938	0.016998	0.012462	0.013093	0.014288	0.0053687	0.015629	0.015021	0.017536	0.017159
978	36	43.482	225.68	45.716	46.746	230.18	98.364	268.98	209.26	59.049	176.53	48.653	231.79	53.863	48.613	43.732	52.138	229.51	229.85	210.26	256.88	257.23	48.066	235.79	52.687	256.33	48.429	48.662	53.951	251.66	50.682	232.13	211.14	256.61	64.312	229.75	262.41	53.621	48.694	227.57	255.26	256.88	48.651	228.05	53.914	257.05	143.01	235.57	252.14
979	7776	48.149	233.8	41.532	41.217	41.478	48.748	267.64	63.15	230.2	233.25	41.407	242.94	52.396	281.84	271.7	52.122	41.333	41.405	269.12	51.831	41.366	52.656	53.092	52.135	265.82	269.69	269.86	52.79	52.569	41.412	255.46	42.502	51.586	52.737	276.25	269.73	266.28	52.814	52.524	52.605	265.36	266.73	268.8	52.199	41.379	52.979	274.26	52.859
980	6	34.691	0.26949	0.23737	0.18876	0.043265	0.21457	0.20046	0.21718	0.21875	0.21785	0.22056	0.21878	0.22005	0.23128	0.22027	0.22017	0.22032	0.23795	0.21928	0.22062	0.22052	0.21879	0.22297	0.22102	0.22019	0.22053	0.22104	0.22012	0.22013	0.22011	0.24359	0.22052	0.21784	0.2204	0.23264	0.22026	0.22005	0.22049	0.21945	0.22	0.22008	0.22077	0.22068	0.22017	0.21991	0.20055	0.22036	0.22037
981	36	246.8	186.46	187.85	180.57	63.311	68.57	200.71	199.45	194.69	213.03	213.94	198.35	46.208	143.75	188.23	192.56	40.521	38.867	40.009	60.626	191.76	174.28	209.93	188.06	210.58	38.321	197.63	204.49	201.57	92.06	59.131	39.126	193.14	192.17	187.65	189.23	227.53	176.4	179.97	194.56	207.88	178.28	176.77	192.32	207.9	83.589	194.87	160.03
982	0.16667	0.96856	3.7889	1.1256	0.30023	0.25279	0.23457	0.46008	0.22513	1.0082	0.18972	0.21389	0.20414	0.21846	0.22441	0.914	0.22582	0.31937	0.22519	0.24774	0.95805	0.22851	0.24089	0.21819	0.23666	0.22549	0.21552	0.21592	0.91722	0.2614	0.2209	0.22455	0.9676	0.22655	0.21554	0.25122	0.24492	0.21116	0.21551	0.45718	0.24103	0.22454	0.2215	0.74985	0.92085	0.22482	0.21441	0.22451	0.96719
983	0.027778	0.13472	0.14239	0.52289	0.17442	0.30896	0.55856	0.15964	0.5302	0.1589	0.40244	0.16732	0.59246	1.0004	0.16077	0.87354	0.82765	0.9051	0.89888	0.84908	0.90093	0.61548	0.93063	0.93527	0.80292	0.89346	0.86986	0.90091	0.89136	0.87172	0.90207	0.90254	0.88877	0.86658	0.94999	0.76187	0.876	0.87265	0.89888	0.83618	0.83553	0.83957	0.89799	0.89105	0.88879	0.87305	0.94372	0.89507	0.15933
984	216	7.6969	0.80659	32.014	8.5627	138.9	20.246	36.732	194.27	245.71	146.33	153.99	157.68	48.29	170.52	156.13	44.761	20.571	57.41	70.653	47.747	166.82	15.882	156.82	176.17	149.72	80.457	128.98	166.53	57.967	12.652	116.33	49.743	179.1	40.84	297.45	145.79	171.08	20.039	179.55	152.35	160.81	91.198	181.21	161.85	72.789	14.886	229.3	165.76
985	6	1.4624	25.981	0.42515	1.2554	1.2234	1.3902	1.2549	1.2531	0.53724	1.4134	1.2659	1.2974	1.4021	1.4647	3.7811	1.4873	1.4104	1.4124	5.7877	1.4111	1.3986	1.3989	1.3948	1.4054	1.3882	1.4142	1.4077	1.4388	1.3923	1.3967	1.3883	6.3788	1.3853	1.3902	1.4148	1.4063	1.391	1.4035	1.3864	1.3905	1.4237	1.389	1.406	1.4471	1.3919	1.1885	1.3902	1.402
986	0.027778	0.11406	0.1265	0.099532	0.87534	0.15896	0.15931	0.71798	0.70754	0.67807	0.16026	0.73139	0.69398	0.16045	0.62708	0.15999	0.15553	0.16396	0.16777	0.16001	0.15965	0.15929	0.16032	0.16027	0.6485	0.1606	0.1605	0.15586	0.17003	0.16088	0.16043	0.15983	0.16051	0.55642	0.16042	0.69899	0.16046	0.16059	0.1609	0.17231	0.16048	0.61836	0.16038	0.15981	0.16662	0.16085	0.16595	0.15917	0.71836
987	1.68E+06	1.42E+06	61932	59332	1.60E+06	2.18E+05	62925	64429	8.85E+05	83988	2.95E+05	7.46E+05	2.64E+05	55150	3.36E+05	2.57E+05	2.81E+05	1.99E+05	2.54E+05	2.85E+05	1.22E+06	3.00E+05	1.24E+06	2.53E+05	1.23E+06	2.22E+05	2.52E+05	1.19E+06	1.11E+06	2.05E+05	1.93E+05	2.70E+05	2.69E+05	4.27E+05	1.73E+05	1.43E+06	1.08E+06	2.35E+05	1.02E+06	1.11E+06	57095	2.79E+05	1.11E+06	3.91E+05	1.09E+06	2.24E+05	1.04E+06	59823	1.19E+06
988	216	6.5015	5.5603	1.6246	5.9509	5.4974	5.5111	1.3581	5.5173	0.79087	2.0484	1.9897	5.4677	1.7673	5.4572	2.336	1.9469	5.4561	5.5202	5.5221	5.3379	5.5148	1.9228	2.4078	5.4704	5.5171	1.6942	2.0051	2.003	5.4577	4.8068	5.5078	5.5233	5.5141	1.97	5.458	5.519	1.7371	2.0031	5.5438	5.5154	5.5114	2.0323	5.4676	2.0496	5.462	1.9148	5.4644	5.51
989	1296	267.02	266.85	265.84	320.06	75.869	228.37	1159.8	1261.7	72.744	266.62	58.439	153.05	135.43	275.75	98.896	266.91	212.03	127.25	279.37	271.41	288.53	276.03	266.92	122.87	243.48	266.55	281.69	90.567	136.54	138.94	279.27	267.14	278.6	267.14	282.84	131.92	274.88	278.92	95.259	138.42	275.66	286.23	284.6	142.27	275.11	149.17	281.17	122.58
990	0.00077161	0.0037422	0.0044076	0.0044205	0.01743	0.01561	0.0041872	0.0044206	0.0044205	0.017925	0.0044207	0.0044207	0.0044206	0.0044215	0.013531	0.012369	0.015226	0.0044205	0.013702	0.016061	0.017294	0.0072171	0.016079	0.0044205	0.013977	0.015765	0.016021	0.0044205	0.0044205	0.0044205	0.013343	0.004744	0.0044281	0.013807	0.0044207	0.0044205	0.013812	0.018032	0.0044205	0.0044205	0.0044232	0.013771	0.013979	0.0044206	0.013707	0.0044206	0.013025	0.0044205	0.015831
991	36	30.455	7.3898	35.608	147.97	30.269	36.036	35.992	2.3785	9.2424	17.543	35.927	9.1031	36.037	7.3415	8.1864	26.657	36.041	32.272	29.901	35.488	32.944	35.949	36.036	36.031	8.7155	35.684	8.1754	30.137	36.035	35.902	7.3423	35.948	36.035	9.2484	33.364	10.111	35.951	20.621	32.719	36.037	36.036	4.2047	7.3495	35.947	36.031	35.935	36.041	36.036
992	0.0001286	0.0036144	0.0032935	0.0057715	0.01131	0.017828	0.011645	0.0030835	0.012124	0.011737	0.011489	0.0063786	0.012425	0.014073	0.012579	0.012466	0.013975	0.013749	0.014217	0.01307	0.014438	0.013935	0.014202	0.014191	0.01431	0.012345	0.012863	0.01441	0.014174	0.014322	0.01438	0.0145	0.013032	0.014189	0.014503	0.012095	0.011921	0.012781	0.014423	0.014263	0.01428	0.014434	0.012614	0.014242	0.014239	0.014355	0.014451	0.014223	0.014138
993	0.027778	0.13472	0.55582	0.21985	0.098613	0.10741	0.022193	0.0060343	0.028547	0.0051565	0.018395	0.028824	0.0065937	0.0064225	0.026426	0.015704	0.0069131	0.027844	0.0067006	0.0055754	0.007244	0.013199	0.0049492	0.027935	0.027984	0.0060792	0.0079569	0.020373	0.027922	0.026288	0.0066958	0.027892	0.0067355	0.011464	0.0087253	0.027981	0.0070918	0.0070064	0.027956	0.025875	0.0065642	0.006866	0.021253	0.028427	0.0065472	0.007299	0.0077222	0.027959	0.0066504
994	36	1.2819	9.7663	36.189	8.5541	36.147	36.054	36.046	35.724	35.924	35.619	36.013	36.027	36.079	36.027	36.202	35.574	35.984	35.802	36.129	35.708	35.847	35.712	35.745	35.742	35.9	35.782	35.938	35.741	35.759	35.779	35.788	35.742	35.8	35.72	35.714	35.756	35.661	35.747	35.742	35.797	35.756	35.732	35.83	35.749	35.788	35.747	35.783	35.756
995	36	0.1847	0.98556	0.45408	0.20041	0.20515	1.0462	0.85986	0.18743	1.0546	1.0809	0.18728	2.4059	0.81548	0.6838	0.86176	2.7139	0.30456	0.81305	0.93734	0.71354	0.39704	1.103	0.18795	0.18605	0.86242	0.70453	0.60051	0.20182	3.0242	0.78758	0.18797	0.7659	1.1142	0.60342	0.18724	0.734	0.81385	0.1997	0.21455	0.84653	0.75932	0.65836	0.18786	0.83857	0.74848	0.70082	0.18511	0.78161
996	216	215.84	58.636	38.168	215.95	215.92	215.9	51.675	50.779	53.665	215.89	55.056	53.723	53.783	54.423	53.615	54.608	53.75	53.689	53.701	53.724	54.993	54.182	56.081	54.559	53.714	53.766	55.805	53.702	55.154	53.725	53.694	53.684	54.994	53.748	54.907	53.712	55.198	53.728	54.534	54.87	53.68	53.634	54.572	55.739	55.496	53.686	54.535	53.701
997	1	1.0015	1.2787	0.0882	1.1717	6.1661	6.1009	1.5167	0.22779	3.2193	1.2185	0.24894	5.5	0.082687	1.333	0.35484	1.362	1.0708	1.0111	0.47844	1.1304	0.94174	4.706	0.30662	1.1195	1.1733	1.0528	1.2186	1.3046	1.2992	1.1215	3.714	0.32386	4.4992	0.2299	1.2754	1.0098	1.0899	1.2348	4.4326	0.29774	1.0618	1.0676	1.1884	1.114	1.3289	4.838	0.25671	1.0812
998	36	208.31	8.264	7.4692	6.2307	6.3077	7.4379	7.6888	7.6613	7.6046	7.1853	7.0733	7.2022	6.4135	6.5262	7.2023	6.3638	6.3693	7.2397	7.3241	6.4314	6.349	7.397	36.096	35.509	8.1254	8.2674	7.4469	6.6515	6.3506	7.8494	35.326	8.0738	6.581	7.1376	7.153	6.5646	7.2792	7.1747	7.5302	6.4287	7.0124	7.3494	21.716	6.4095	6.387	6.911	24.07	7.5486
999	1296	267.02	62.134	1293.2	262.53	208.44	119.8	48.993	581.67	292.51	1272.8	314.31	255.22	1284.2	1293.6	1273.7	314.68	573.07	275.12	1294	305.17	1154.7	348.72	109.1	301.95	1286.9	1291.6	1238.4	381.76	1265.9	1293.2	1258	299.52	306.5	343.94	275.64	1286.4	1195.8	351.39	336.5	320.79	1288.4	1290.4	1266.6	295.24	1286.1	52.891	347.02	295.62
1000	1296	6.627	6.6937	6.6743	5.2129	6.6425	6.6544	6.7356	6.7248	6.6497	6.6833	6.6468	6.7051	6.6556	6.6529	6.6561	6.7239	6.7292	6.6906	6.7037	6.7092	6.6921	6.6525	6.6608	6.703	6.7031	6.65	6.6561	6.6549	6.7273	6.6645	6.7222	6.7008	6.6944	6.6548	6.9015	6.7013	6.6492	6.6536	6.7001	6.7035	6.6953	6.6559	6.846	6.6906	6.694	6.6539	6.7033	6.7004
[truncated: 251 more columns]
