# Supplementary material for: Emergence of co-expression in gene regulatory networks
Source: PLoS One. 2021 Apr 1;16(4):e0247671. doi: 10.1371/journal.pone.0247671 (PMC8016302; doi:10.1371/journal.pone.0247671)
Supplement: S4 File — (ZIP) [file pone.0247671.s009.zip]

Archive with 1 entries (1 files):
- Brainspan_expression_matrix.csv
