# Supplementary material for: Emergence of co-expression in gene regulatory networks
Source: PLoS One. 2021 Apr 1;16(4):e0247671. doi: 10.1371/journal.pone.0247671 (PMC8016302; doi:10.1371/journal.pone.0247671)
Supplement: S5 File — (ZIP) [file pone.0247671.s010.zip › Fantom5_data_human_tissue_hCAGE_hg19.csv]

A	Fingernail	SABiosciences_XpressRef_Human_Universal_Total_RNA	Skin_palm	Universal_RNA_Human_Normal_Tissues_Biochain	Urethra	achilles_tendon	adipose_tissue	adipose_donor1	adipose_donor2	adipose_donor3	adipose_donor4	adrenal_gland	amygdala_adult_donor10196	amygdala_adult_donor10252	amygdala_newborn_donor10223	aorta__adult_pool	appendix_adult	artery_adult	bladderadult_pool	blood_adult_pool	bone_marrow_adult	brain_adult_donor1	brain_adult_pool1	brain_fetal_pool1	breast_adult_donor1	caudate_nucleus_adult_donor10196	caudate_nucleus_adult_donor10252	caudate_nucleus_newborn_donor10223	cerebellum_adult_donor10196	cerebellum_adult_donor10252	cerebellum_adult_pool1	cerebellum_newborn_donor10223	cerebral_meninges_adult	cerebrospinal_fluid_donor2	cervix_adult_pool1	colon_adult_donor1	colon_adult_pool1	colon_fetal_donor1	corpus_callosum_adult_pool1	cruciate_ligament_donor2	diaphragm_fetal_donor1	diencephalon_adult	ductus_deferens_adult	duodenum_fetal_donor1_tech_rep1	duodenum_fetal_donor1_tech_rep2	dura_mater_adult_donor1	epididymis_adult	esophagus_adult_pool1	eye_muscle_inferior_rectus_donor1
ENSG00000000003	30.761	2.8354	59.5068	0.792739	55.7858	2.812	1.69237	62.3171	237.206	110.101	129.961	103.11	59.1967	4.02502	6.59292	7.01348	21.8591	11.7717	1.98301	22.7637	1.12339	12.7923	8.78307	10.325	11.0486	77.0111	17.3729	9.72474	26.057	5.1682	4.9081	4.41031	9.58539	14.13	1.77995	39.4365	65.9574	41.2366	123.524	28.2593	0.965882	6.72375	11.2805	8.96792	49.4695	14.0706	13.1619	17.8475	54.82
ENSG00000000005	0	0	0	0.396369	0	0	0	10.7652	0	0	0.485836	111.998	0	0	0.108081	0	0.662398	0	0	0.30487	0	0.182747	0	0	0	0	0	0	0	0	0.0846224	0	0	0	1.06797	0.496057	0.969961	0.100332	1.58364	0	1.54541	39.8623	0	6.79388	2.65015	0	0.137821	6.55935	0.182126
ENSG00000000419	69.8396	23.6283	61.9225	4.75643	62.3052	3.01286	4.40017	70.0499	87.004	33.8194	46.6402	67.5546	50.0895	55.5452	29.7222	41.8391	38.7503	58.8583	42.9652	75.0997	14.6041	22.1123	35.1323	57.0966	23.9386	37.4054	42.7085	35.1662	32.3952	47.8058	39.6879	43.8581	34.275	50.0973	9.96771	73.3337	29.0988	68.527	30.6171	45.3099	8.30659	30.2569	47.6544	41.3068	31.8018	35.679	75.7328	61.9325	67.5688
ENSG00000000457	8.31765	4.88318	6.76396	1.38729	6.70466	1.70729	0.67695	5.38262	3.82591	2.6304	3.15793	4.44438	4.55359	2.81751	4.37727	3.02305	3.80879	10.8423	2.31351	5.99579	3.37018	1.73609	5.19	4.19179	4.60359	5.50079	3.61936	3.19247	3.63859	7.7523	4.78116	5.63539	3.34036	4.71	0.889974	7.73022	5.33479	9.38107	6.86244	6.07982	1.73859	2.16121	3.79854	5.57098	4.41692	5.02521	5.61622	7.01698	4.64422
ENSG00000000457	8.31765	4.88318	6.76396	1.38729	6.70466	1.70729	0.67695	5.38262	3.82591	2.6304	3.15793	4.44438	4.55359	2.81751	4.37727	3.02305	3.80879	10.8423	2.31351	5.99579	3.37018	1.73609	5.19	4.19179	4.60359	5.50079	3.61936	3.19247	3.63859	7.7523	4.78116	5.63539	3.34036	4.71	0.889974	7.73022	5.33479	9.38107	6.86244	6.07982	1.73859	2.16121	3.79854	5.57098	4.41692	5.02521	5.61622	7.01698	4.64422
ENSG00000000460	18.2845	1.57522	2.89884	0	3.33381	0.200857	1.3539	5.00356	35.7085	11.2731	16.7613	10.6665	4.55359	2.41501	4.10707	3.14398	2.64959	13.6304	2.64401	4.7763	1.12339	1.82747	3.99231	2.3827	7.36574	8.06783	5.79098	3.43804	2.58223	15.5046	10.4932	1.96014	11.6186	3.42546	2.49193	9.50776	10.6696	5.01662	7.39032	8.01585	2.12494	1.4408	2.76257	2.98931	5.3003	7.78908	2.68752	5.33901	4.27997
ENSG00000000938	1.29067	0.157522	1.61047	0.198185	1.66691	0	1.86161	3.33571	0	0	0	0	0	0	0.108081	0.120922	0.745197	1.08423	0	0.457306	14.6041	0.0913733	0	0.0441241	0	0.733439	0	0.0491149	0.234748	0	0.0846224	0.122509	0.145233	0.321136	1.06797	0	0.484981	0.551828	0	0.101896	1.44882	0.240134	0	0.135878	0.441692	0	1.17148	0.152543	0.182126
ENSG00000000938	1.93601	0.472566	2.57675	0.198185	2.48184	0	3.55399	3.9422	0	0	0	0	0	0	0.108081	0.120922	0.910797	1.39401	0	0.762176	15.7275	0.0913733	0	0.132372	0	1.46688	0	0.147345	0.234748	0	0.0846224	0.122509	0.145233	0.321136	1.77995	0.0826761	0.484981	0.65216	0	0.101896	2.80106	0.240134	0	0.135878	0.441692	0	2.27405	0.152543	0.182126
ENSG00000000938	12.1897	2.8354	16.4268	1.58548	14.9651	0.200857	22.3393	37.6025	0	0	0	0.592585	0	3.22001	4.10707	4.59504	8.11437	7.12496	5.28802	5.1828	90.995	2.7412	1.59692	3.88292	1.84143	8.80127	2.89549	3.53627	6.80769	1.29205	2.20018	0.980068	1.16186	4.06773	9.96771	6.53141	4.84981	4.51495	2.6394	4.07585	17.7722	0.960536	2.30214	5.97862	3.53353	1.00504	31.7678	5.49155	3.73359
ENSG00000000971	7.74402	2.36283	286.985	3.76551	284.893	2.00857	6.7695	95.4467	0	0	0	0	6.83038	1.61001	5.18787	10.3993	23.7635	11.1521	11.5675	56.2486	0.561697	16.8127	3.99231	9.97204	0	15.0355	2.53356	8.69333	3.52122	1.93807	7.44677	1.71512	3.63083	30.508	1.95794	20.545	4.36483	31.9057	15.3085	3.12482	14.8746	24.0134	2.76257	9.1038	11.9257	4.1458	99.3002	25.0171	43.1184
ENSG00000000971	7.74402	2.36283	286.985	3.76551	284.893	2.00857	6.7695	95.4467	0	0	0	0	6.83038	1.61001	5.18787	10.3993	23.7635	11.1521	11.5675	56.2486	0.561697	16.8127	3.99231	9.97204	0	15.0355	2.53356	8.69333	3.52122	1.93807	7.44677	1.71512	3.63083	30.508	1.95794	20.545	4.36483	31.9057	15.3085	3.12482	14.8746	24.0134	2.76257	9.1038	11.9257	4.1458	99.3002	25.0171	43.1184
ENSG00000001036	56.0724	12.9168	41.7111	6.34191	41.9319	5.22229	8.46187	61.4073	40.8097	81.9181	68.9887	51.5549	91.0718	13.6851	22.6969	20.0731	40.5719	49.2551	13.881	40.6494	8.98716	19.9194	31.14	25.945	29.4629	63.8092	23.8878	19.253	16.6671	20.6728	14.3012	19.6014	14.5233	30.4009	15.6635	41.4207	67.8973	61.2027	75.4869	47.0761	14.2951	26.895	43.0501	41.3068	55.6532	21.6084	90.2729	46.9832	29.2313
ENSG00000001084	12.4765	1.26018	18.2788	1.18911	18.9657	2.109	1.86161	22.0612	6.80162	3.38194	5.22273	9.77764	15.9376	14.8926	12.3752	11.3667	6.37558	15.1793	3.30501	28.0989	14.0424	5.4824	16.3685	18.7969	4.60359	13.9353	16.6491	18.4181	12.2069	5.81422	7.99681	6.00292	6.53549	16.0568	6.58581	9.75578	13.0945	26.5379	11.6134	32.5049	3.47718	3.84215	37.2947	8.15266	5.3003	4.1458	13.1275	6.25426	17.8484
ENSG00000001084	12.4765	1.26018	18.2788	1.18911	18.9657	2.109	1.86161	22.0612	6.80162	3.38194	5.22273	9.77764	15.9376	14.8926	12.3752	11.3667	6.37558	15.1793	3.30501	28.0989	14.0424	5.4824	16.3685	18.7969	4.60359	13.9353	16.6491	18.4181	12.2069	5.81422	7.99681	6.00292	6.53549	16.0568	6.58581	9.75578	13.0945	26.5379	11.6134	32.5049	3.47718	3.84215	37.2947	8.15266	5.3003	4.1458	13.1275	6.25426	17.8484
ENSG00000001167	14.4842	3.78053	9.05888	1.38729	8.33453	2.30986	2.7078	13.9493	17.2874	17.4734	25.6278	39.1106	11.384	7.24503	16.9146	12.2131	9.52197	19.2064	2.31351	10.264	6.17867	8.13222	15.9692	9.61905	21.1765	13.2019	17.7349	14.1451	13.9675	22.6109	18.0669	10.4132	20.7683	12.6314	6.05182	11.5333	12.1245	8.77908	16.1003	15.9977	4.926	8.40469	14.2733	5.70686	8.83384	19.4727	3.89345	8.54241	7.69483
ENSG00000001167	14.4842	3.78053	9.05888	1.38729	8.33453	2.30986	2.7078	13.9493	17.2874	17.4734	25.6278	39.1106	11.384	7.24503	16.9146	12.2131	9.52197	19.2064	2.31351	10.264	6.17867	8.13222	15.9692	9.61905	21.1765	13.2019	17.7349	14.1451	13.9675	22.6109	18.0669	10.4132	20.7683	12.6314	6.05182	11.5333	12.1245	8.77908	16.1003	15.9977	4.926	8.40469	14.2733	5.70686	8.83384	19.4727	3.89345	8.54241	7.69483
ENSG00000001460	4.08712	0	0	0	0	0	0	0	0.283401	0	0.242918	0	0	0	0.756565	1.20922	0	0.619561	0.661002	0	0	0	0.798461	0.352993	0	0	0	0.785838	3.05172	0	0.33849	0.490034	0.871399	0.856364	0.35599	0.165352	0	0.200665	0	0	0	0	0.690643	0	0.883384	0	0.0689106	0.305086	0.0910631
ENSG00000001460	9.2259	0.315044	1.44942	0.396369	1.13596	0.26781	0.112825	2.62813	3.87314	1.87885	1.7814	3.16045	1.51786	3.22001	3.38653	1.69291	1.1592	2.16846	0.220334	1.35498	1.49786	0.974648	4.79077	6.88336	0.613811	3.17823	5.3084	3.07786	1.72148	11.6284	6.96724	3.34857	2.32373	5.06682	0.35599	3.14169	1.93992	2.74242	1.23172	8.15171	0.321961	0.160089	7.75055	1.26819	0.588922	2.01008	2.80237	2.79662	2.12481
ENSG00000001460	9.2259	0.315044	1.44942	0.396369	1.13596	0.26781	0.112825	2.62813	3.87314	1.87885	1.7814	3.16045	1.51786	3.22001	3.38653	1.69291	1.1592	2.16846	0.220334	1.35498	1.49786	0.974648	4.79077	6.88336	0.613811	3.17823	5.3084	3.07786	1.72148	11.6284	6.96724	3.34857	2.32373	5.06682	0.35599	3.14169	1.93992	2.74242	1.23172	8.15171	0.321961	0.160089	7.75055	1.26819	0.588922	2.01008	2.80237	2.79662	2.12481
ENSG00000001460	9.2259	0.315044	1.44942	0.396369	1.13596	0.26781	0.112825	2.62813	3.87314	1.87885	1.7814	3.16045	1.51786	3.22001	3.38653	1.69291	1.1592	2.16846	0.220334	1.35498	1.49786	0.974648	4.79077	6.88336	0.613811	3.17823	5.3084	3.07786	1.72148	11.6284	6.96724	3.34857	2.32373	5.06682	0.35599	3.14169	1.93992	2.74242	1.23172	8.15171	0.321961	0.160089	7.75055	1.26819	0.588922	2.01008	2.80237	2.79662	2.12481
ENSG00000001461	20.8658	2.8354	5.15349	1.98185	6.2972	1.80772	1.01542	5.00356	5.95141	5.63657	3.40085	1.77775	27.3215	20.9301	32.1	11.8504	6.95518	13.0108	3.30501	3.96332	10.1106	1.09648	39.9231	54.6256	5.5243	5.86751	27.5072	25.245	12.4416	63.3104	84.4531	62.2343	12.1996	29.1164	6.7638	6.61409	11.6395	15.3508	5.80668	117.317	0.772706	1.92107	69.9852	11.142	10.6006	3.51765	8.26928	8.08478	11.2008
ENSG00000001497	11.2336	4.51563	5.44875	3.83157	4.66733	1.2721	1.46672	7.42953	22.9555	10.7721	14.0083	12.2467	10.625	5.36669	9.83534	5.56242	6.12718	10.0162	1.76267	7.48626	1.87232	3.10669	9.31538	8.70715	8.59335	3.42271	6.51485	11.8858	6.65119	11.6284	14.4704	9.88236	15.1042	6.77955	4.27187	10.0038	4.52648	8.89613	3.34324	16.1449	2.96204	2.56143	8.28772	5.25393	2.94461	13.4843	9.92313	6.86444	6.67796
ENSG00000001497	11.2336	4.51563	5.44875	3.83157	4.66733	1.2721	1.46672	7.42953	22.9555	10.7721	14.0083	12.2467	10.625	5.36669	9.83534	5.56242	6.12718	10.0162	1.76267	7.48626	1.87232	3.10669	9.31538	8.70715	8.59335	3.42271	6.51485	11.8858	6.65119	11.6284	14.4704	9.88236	15.1042	6.77955	4.27187	10.0038	4.52648	8.89613	3.34324	16.1449	2.96204	2.56143	8.28772	5.25393	2.94461	13.4843	9.92313	6.86444	6.67796
ENSG00000001497	11.2336	4.51563	5.44875	3.83157	4.66733	1.2721	1.46672	7.42953	22.9555	10.7721	14.0083	12.2467	10.625	5.36669	9.83534	5.56242	6.12718	10.0162	1.76267	7.48626	1.87232	3.10669	9.31538	8.70715	8.59335	3.42271	6.51485	11.8858	6.65119	11.6284	14.4704	9.88236	15.1042	6.77955	4.27187	10.0038	4.52648	8.89613	3.34324	16.1449	2.96204	2.56143	8.28772	5.25393	2.94461	13.4843	9.92313	6.86444	6.67796
ENSG00000001561	29.0401	0.315044	19.084	3.56732	19.7065	2.61115	4.0617	51.7035	13.8866	18.4128	9.23088	5.33326	31.8751	53.1302	32.9646	20.0731	21.1967	15.489	21.8131	35.365	8.98716	12.7923	31.14	70.5103	7.36574	61.6089	68.7679	26.2273	23.24	56.8502	36.6415	36.0175	17.428	38.9646	19.9354	13.5589	19.3992	32.909	28.5055	78.2564	6.37482	24.9739	105.668	88.0487	15.0175	10.3017	36.0403	30.3561	16.2092
ENSG00000001617	23.8057	34.3398	29.8742	13.8729	31.7082	8.43601	2.03085	56.707	15.8704	48.0987	23.0772	23.7034	13.6608	4.83002	7.34949	7.98086	36.5975	7.12496	5.28802	39.5315	0	4.56866	4.79077	6.79511	36.8287	82.8786	5.06711	8.34953	17.8408	6.46025	10.747	5.63539	2.90466	8.77773	1.77995	44.6451	25.219	27.2904	9.50184	9.03481	6.568	13.4475	10.8201	96.7449	8.83384	16.8345	43.207	30.6611	114.648
ENSG00000001626	2.07941	0	2.33518	0.396369	3.03747	1.00429	0.67695	0	3.68421	1.50308	1.94334	1.18517	0	0	0.108081	1.69291	0.827997	30.3585	0	0	0	0	0	0	0	0	0	0.785838	7.04243	0	0	0	0	0.214091	0.35599	5.2086	44.6182	58.3934	23.2267	0.135862	0	0	0.920858	0.271755	100.706	0	0	5.64409	0
ENSG00000001629	28.3947	9.13628	10.9512	4.75643	11.2609	6.02572	2.7078	18.9529	16.4372	18.4128	15.5467	11.8517	9.10718	27.3701	36.9636	48.127	22.1903	17.6575	4.62702	20.9344	6.74037	8.77183	33.5354	39.0057	51.5602	13.9353	40.5369	37.5238	37.5596	24.5489	29.7871	20.5814	31.9513	38.9646	19.9354	24.8855	14.5494	24.4811	24.8104	80.634	6.76118	15.8488	63.0787	25.8168	24.7347	27.6387	24.6011	15.2543	18.1216
ENSG00000001630	43.7035	4.72566	41.389	1.58548	43.5248	1.30557	2.03085	20.7724	13.1781	6.57599	19.1905	18.0738	113.84	22.9426	17.7252	21.0405	11.5092	14.095	2.31351	18.1398	1.68509	2.19296	35.5315	38.6968	37.7494	23.8368	13.7536	14.9309	16.5497	20.0268	16.2475	21.0715	15.5399	31.3643	7.29779	15.4191	29.0988	23.7286	16.3643	60.2207	2.12494	7.68429	28.4315	9.37556	20.7595	23.6185	14.9192	15.9407	30.5517
ENSG00000001630	44.062	4.72566	41.4695	1.98185	43.5988	1.10472	2.03085	20.7724	13.1781	6.20022	19.1905	18.0738	113.84	22.9426	17.7252	21.2823	11.5092	14.095	2.31351	18.1398	1.68509	2.19296	35.5315	38.8733	37.7494	23.8368	13.7536	14.9309	16.7845	20.0268	16.2475	21.5615	15.8304	31.3643	7.65378	15.4191	29.0988	23.8289	16.3643	60.1528	2.12494	7.68429	28.2013	9.64731	20.7595	23.6185	14.9881	16.0933	30.5517
ENSG00000001631	4.25204	1.38619	3.64771	0.872012	3.96353	0.723087	0.67695	3.9422	3.74089	0.845485	2.21055	1.36294	2.73215	3.70301	4.93388	2.85376	2.35151	4.83258	2.24741	5.14215	0.674037	0.950282	2.39538	4.20061	0.736574	3.08044	4.05369	6.03131	3.1691	4.13456	7.81911	2.65844	3.92129	4.28182	1.35276	6.08496	1.16395	4.58519	4.11747	3.78715	1.27496	2.01713	3.5453	3.75022	3.0035	3.5679	4.56188	4.54578	3.58789
ENSG00000001631	4.25204	1.38619	3.64771	0.872012	3.96353	0.723087	0.67695	3.9422	3.74089	0.845485	2.21055	1.36294	2.73215	3.70301	4.93388	2.85376	2.35151	4.83258	2.24741	5.14215	0.674037	0.950282	2.39538	4.20061	0.736574	3.08044	4.05369	6.03131	3.1691	4.13456	7.81911	2.65844	3.92129	4.28182	1.35276	6.08496	1.16395	4.58519	4.11747	3.78715	1.27496	2.01713	3.5453	3.75022	3.0035	3.5679	4.56188	4.54578	3.58789
ENSG00000001631	4.74202	1.38619	3.87586	0.872012	4.07466	0.790039	0.789775	4.19491	3.92982	0.845485	2.17007	1.46171	2.73215	3.70301	4.96991	3.82114	2.46191	5.45214	2.24741	5.61639	0.674037	1.0112	2.66154	4.46536	0.736574	3.32492	4.05369	6.16228	3.83421	4.13456	8.1858	2.98512	4.35699	5.06682	1.47142	6.41567	1.16395	4.63535	4.29343	4.00226	1.33936	2.01713	3.62204	4.02198	3.29797	3.81916	4.72268	5.10511	3.86108
ENSG00000001631	4.74202	1.38619	3.87586	0.872012	4.07466	0.790039	0.789775	4.19491	3.92982	0.845485	2.17007	1.46171	2.73215	3.70301	4.96991	3.82114	2.46191	5.45214	2.24741	5.61639	0.674037	1.0112	2.66154	4.46536	0.736574	3.32492	4.05369	6.16228	3.83421	4.13456	8.1858	2.98512	4.35699	5.06682	1.47142	6.41567	1.16395	4.63535	4.29343	4.00226	1.33936	2.01713	3.62204	4.02198	3.29797	3.81916	4.72268	5.10511	3.86108
ENSG00000001631	4.74202	1.38619	3.87586	0.872012	4.07466	0.790039	0.789775	4.19491	3.92982	0.751542	2.17007	1.46171	2.73215	3.70301	4.94289	3.82114	2.46191	5.45214	2.24741	5.61639	0.674037	1.0112	2.66154	4.46536	0.736574	3.32492	4.05369	6.16228	3.83421	4.13456	8.1858	2.92387	4.35699	5.06682	1.47142	6.41567	1.16395	4.63535	4.29343	3.98528	1.33936	2.01713	3.62204	4.02198	3.29797	4.07042	4.72268	5.10511	3.86108
ENSG00000002016	8.74788	0.945133	6.92501	1.18911	7.77889	2.20943	1.3539	7.12628	14.4534	15.7824	11.6601	5.33326	4.55359	8.05003	11.997	9.43193	7.78317	13.6304	5.28802	6.60553	0	2.3757	11.9769	3.79467	5.5243	14.6688	6.51486	14.4398	10.7984	11.6284	15.9936	11.2708	33.6941	3.63955	2.84792	10.0038	18.4293	8.12692	5.2788	15.6241	2.51129	9.60536	6.21579	12.5007	3.53353	11.8092	1.65386	8.54241	4.82634
ENSG00000002330	13.0501	2.20531	7.40815	1.58548	7.14917	1.60686	0.846187	6.82304	5.24291	13.3399	12.1459	10.0739	25.0447	7.64753	8.48434	11.1248	8.19717	8.0543	2.31351	8.48556	5.61697	1.09648	19.5623	13.502	16.5729	9.53471	7.9626	7.85838	6.80769	2.5841	4.69654	13.3534	4.21176	17.6625	2.49193	10.1692	14.0644	11.8392	11.6134	10.801	1.25565	5.04282	18.1869	6.38625	6.18369	9.67353	8.64829	9.99157	9.10631
ENSG00000002330	13.0501	2.20531	7.40815	1.58548	7.14917	1.60686	0.846187	6.82304	5.24291	13.3399	12.1459	10.0739	25.0447	7.64753	8.48434	11.1248	8.19717	8.0543	2.31351	8.48556	5.61697	1.09648	19.5623	13.502	16.5729	9.53471	7.9626	7.85838	6.80769	2.5841	4.69654	13.3534	4.21176	17.6625	2.49193	10.1692	14.0644	11.8392	11.6134	10.801	1.25565	5.04282	18.1869	6.38625	6.18369	9.67353	8.64829	9.99157	9.10631
ENSG00000002549	126.199	22.9982	116.517	14.2693	121.499	6.6283	36.2168	151.017	44.2105	25.9282	38.1381	32.5921	86.5182	60.3752	65.605	44.0157	55.4758	94.1733	31.0671	53.2507	40.4422	43.8592	34.3338	73.6872	29.4629	57.9417	72.3873	60.4113	40.1419	25.841	22.1711	39.9378	21.785	50.7396	27.4112	41.9168	41.7083	67.4233	38.0074	77.9847	16.9995	41.3031	77.1218	29.6213	42.4024	13.5681	355.028	64.3732	59.9195
ENSG00000002586	0	0	0	0	0	0	0	0	26.6397	117.804	109.92	42.9624	0	24.5526	57.3368	0	0	0	0	0	0	0	0	0	0	364.886	67.3202	50.1463	0	27.133	29.1101	0	0	0	0	230.253	231.336	0	168.394	0	0	0	0	0	222.171	0	200.117	0	0
ENSG00000002586	0	0	0	0	0	0	0	0	26.6397	117.804	109.92	42.9624	0	24.5526	57.3368	0	0	0	0	0	0	0	0	0	0	364.886	67.3202	50.1463	0	27.133	29.1101	0	0	0	0	230.253	231.336	0	168.394	0	0	0	0	0	222.171	0	200.117	0	0
ENSG00000002587	16.1334	0.315044	2.17413	0	2.14846	1.00429	0.67695	4.54869	0	1.12731	0.971671	0.592585	0	2.41501	4.97171	8.22271	7.94877	7.74452	1.322	10.5688	0	4.20317	16.7677	8.82482	29.4629	7.33439	5.79098	2.84866	3.99071	34.8853	64.0591	60.5192	13.6519	7.92137	0.711979	12.4014	3.87985	5.71894	4.75092	5.23068	1.15906	2.88161	7.59708	7.8809	7.95045	24.6235	13.4376	13.8814	14.388
ENSG00000002726	153.877	1.26018	83.1806	1.58548	86.605	0.401715	0	0.151623	0	0	0	0	0	0	0	0	0.331199	47.7062	0	0.203247	0	0	0	0	0	0	0	0	0	0	0	0	0	0	0	2.56296	126.095	403.436	115.078	0.203793	0.386353	0	0	4.8916	85.6882	0	0.758017	23.3391	2.00339
ENSG00000002745	0	0	0	0.396369	0	0	0	0	0	0	0	0	0	0	0	0	0	0	0	0	0	0	0	0	0	0	0	0	0	0	0	0	0	0	0	0	0	0	0	0	0.193176	0	0	0.271755	0	0	0	0	0
ENSG00000002745	0.143408	0	0	0	0	0	0.338475	0	0	0	0.242918	1.77775	0	1.61001	0.432323	4.83689	0.165599	0.929342	0	0.203247	0	0	0.798461	0.97073	0	0	2.89549	0.0982297	2.58223	2.5841	0.33849	2.45017	3.48559	5.35227	0.35599	17.858	0	0.802658	2.11152	0.407585	0.193176	0.960536	2.30214	6.79388	0	0.251261	1.86059	5.18646	0
ENSG00000002746	8.74788	0	0.0805234	0.396369	0.0740847	0.602572	0	0.151623	1.417	2.25463	3.64377	7.11101	0	28.9801	26.1555	38.6951	0.331199	0.309781	0.661002	0.101623	0	0.182747	41.52	47.3893	64.4502	0	18.0968	19.8424	18.0756	37.4694	37.5723	29.157	31.9513	34.4687	0.35599	0.165352	0	0.300997	1.05576	5.77413	0.193176	0	16.3452	0.543511	0	75.1269	1.17148	0.152543	0.0910631
ENSG00000002822	5.32999	0.630088	1.69099	1.18911	1.38291	0.602572	1.12825	4.04328	3.11741	6.88913	5.99197	3.95056	3.03572	1.34167	3.38653	2.49906	2.92559	5.57605	2.20334	1.99859	1.12339	1.03556	4.52461	2.41212	5.5243	2.68927	2.6542	3.73273	2.34748	2.15341	4.99272	4.41031	3.58242	2.56909	1.66128	3.4724	5.81977	2.17387	1.7596	4.73252	0.837097	1.76098	2.53236	1.72112	3.53353	3.93641	3.60632	2.74577	2.30693
ENSG00000002822	5.32999	0.630088	1.69099	1.18911	1.38291	0.602572	1.12825	4.04328	3.11741	6.88913	5.99197	3.95056	3.03572	1.34167	3.38653	2.49906	2.92559	5.57605	2.20334	1.99859	1.12339	1.03556	4.52461	2.41212	5.5243	2.68927	2.6542	3.73273	2.34748	2.15341	4.99272	4.41031	3.58242	2.56909	1.66128	3.4724	5.81977	2.17387	1.7596	4.73252	0.837097	1.76098	2.53236	1.72112	3.53353	3.93641	3.60632	2.74577	2.30693
ENSG00000002822	5.32999	0.630088	1.69099	1.18911	1.38291	0.602572	1.12825	4.04328	3.11741	6.88913	5.99197	3.95056	3.03572	1.34167	3.38653	2.49906	2.92559	5.57605	2.20334	1.99859	1.12339	1.03556	4.52461	2.41212	5.5243	2.68927	2.6542	3.73273	2.34748	2.15341	4.99272	4.41031	3.58242	2.56909	1.66128	3.4724	5.81977	2.17387	1.7596	4.73252	0.837097	1.76098	2.53236	1.72112	3.53353	3.93641	3.60632	2.74577	2.30693
ENSG00000002834	171.587	32.1345	129.723	18.233	128.907	19.684	35.8783	290.055	61.2145	108.974	133.119	110.813	109.286	103.04	107	211.13	194.911	282.83	47.5922	106.603	121.327	116.41	140.529	105.015	344.348	211.23	59.3576	91.8448	185.216	52.974	60.4204	62.2343	64.774	107.474	38.0909	152.868	259.95	355.678	262.356	97.8205	56.6007	145.521	89.5534	77.9938	272.966	233.672	242.703	121.119	111.188
ENSG00000002919	6.77602	1.73274	3.62355	0.792739	4.1117	0.602572	0.846187	6.89885	11.1943	3.9456	6.31586	6.81472	4.55359	2.41501	5.18787	3.62766	3.14639	8.36408	2.31351	3.50601	1.68509	1.64472	6.38769	6.26562	8.28645	4.40063	7.60067	5.99201	5.86869	2.5841	4.27343	3.30773	2.6142	6.42273	1.95794	3.96845	5.81977	4.26412	3.9591	8.52533	1.44882	2.88161	5.64025	4.21221	2.20846	3.89454	6.82215	5.41528	4.50762
ENSG00000002919	6.77602	1.73274	3.62355	0.792739	4.1117	0.602572	0.846187	6.89885	11.1943	3.9456	6.31586	6.81472	4.55359	2.41501	5.18787	3.62766	3.14639	8.36408	2.31351	3.50601	1.68509	1.64472	6.38769	6.26562	8.28645	4.40063	7.60067	5.99201	5.86869	2.5841	4.27343	3.30773	2.6142	6.42273	1.95794	3.96845	5.81977	4.26412	3.9591	8.52533	1.44882	2.88161	5.64025	4.21221	2.20846	3.89454	6.82215	5.41528	4.50762
ENSG00000002933	176.392	2.20531	312.914	0.396369	317.971	4.41886	2.7078	54.1294	0.850202	3.75771	0.728754	0	9.10718	17.7101	27.3444	6.5298	19.5407	88.2875	23.1351	37.7023	11.2339	21.5641	19.9615	31.8576	0	46.9401	15.9252	30.8441	2.81697	6.46025	7.10828	6.37044	1.45233	18.84	3.91589	39.2712	164.893	232.972	102.409	30.9765	5.02259	15.8488	27.1653	9.23968	56.5366	0.753782	44.723	69.2545	42.4354
ENSG00000003056	33.8084	8.50619	24.3181	3.17095	23.7071	3.81629	4.90789	34.3426	24.0891	20.1038	24.1703	15.1109	40.9823	15.6976	18.0495	14.2688	21.6107	32.527	12.8895	24.3896	21.9062	11.513	17.5661	23.2534	16.5729	28.6041	15.9252	21.0703	13.1459	9.69037	10.6201	15.8036	7.69736	25.1557	7.29779	24.2241	27.6439	24.2804	17.42	23.6739	8.40317	12.0067	24.6329	17.8	15.0175	8.91975	32.8359	21.5848	22.4471
ENSG00000003056	33.8084	8.50619	24.3181	3.17095	23.7071	3.81629	4.90789	34.3426	24.0891	20.1038	24.1703	15.1109	40.9823	15.6976	18.0495	14.2688	21.6107	32.527	12.8895	24.3896	21.9062	11.513	17.5661	23.2534	16.5729	28.6041	15.9252	21.0703	13.1459	9.69037	10.6201	15.8036	7.69736	25.1557	7.29779	24.2241	27.6439	24.2804	17.42	23.6739	8.40317	12.0067	24.6329	17.8	15.0175	8.91975	32.8359	21.5848	22.4471
ENSG00000003096	0.167309	0	0.0268411	0	0	0.0669524	0.112825	0.050541	0	0.250514	0.0809725	0	0	0	0.0360269	0.0806147	0	0	0	0.0338745	0	0	0	0.0588321	0	0	0	0.0327432	0.234748	0	0.0846224	0.0816723	0	0.142727	0	0.192911	0	0.0668882	0.17596	0.0226436	0.128784	0.160089	0.38369	0	0	0.167507	0.0918808	0.101695	0
ENSG00000003096	0.286816	0	0.24157	0	0.185212	0	0	0	0	0.563657	0.850212	1.18517	0	1.2075	1.29697	3.86951	0	0.619561	0	0.152435	0	0	0.399231	0.573613	5.5243	0	7.9626	9.08625	5.86869	0.646025	0.634668	0.85756	3.77606	0.856364	0.35599	0.0826761	0	0.401329	0	0.37362	0	0.720402	4.7194	0	0	4.02017	0.0689106	0.0762715	0.136595
ENSG00000003096	0.286816	0	0.24157	0	0.185212	0	0	0	0	0.563657	0.850212	1.18517	0	1.2075	1.29697	3.86951	0	0.619561	0	0.152435	0	0	0.399231	0.573613	5.5243	0	7.9626	9.18448	5.86869	0.646025	0.634668	0.85756	4.06653	0.856364	0.35599	0.0826761	0	0.401329	0	0.37362	0	0.720402	4.7194	0	0	4.02017	0.0689106	0.0762715	0.136595
ENSG00000003096	0.215112	0	0.0805234	0	0.0740847	0	0	0.151623	0	0	0	2.37034	0	1.61001	2.26969	4.3532	0.331199	0.309781	0	0.30487	0	0.182747	0.798461	0	7.36574	0	4.34324	7.269	21.5968	0	0.169245	0	0	1.07045	1.06797	0.413381	0	1.40465	2.11152	0.271724	0.193176	0	5.52515	0.543511	0.883384	2.76387	0	0	0.0910631
ENSG00000003096	10.4568	0.630088	1.59705	0	1.48169	1.07124	0.4513	2.47651	7.08502	3.44457	2.87453	13.9257	2.27679	1.2075	2.08956	2.25721	3.39479	5.26627	2.31351	8.8243	0	0.365493	0.798461	2.44153	0.920717	4.40063	1.80968	3.02875	4.57758	0.646025	1.10009	1.42927	1.59756	3.67523	1.60195	28.8402	6.78973	6.03666	7.0384	3.72488	1.6742	5.68317	4.64266	5.02747	9.27553	1.54944	4.22652	6.05087	5.60038
ENSG00000003096	10.4568	0.630088	1.59705	0	1.48169	1.07124	0.4513	2.47651	7.08502	3.44457	2.87453	13.9257	2.27679	1.2075	2.08956	2.25721	3.39479	5.26627	2.31351	8.8243	0	0.365493	0.798461	2.44153	0.920717	4.40063	1.80968	3.02875	4.57758	0.646025	1.10009	1.42927	1.59756	3.67523	1.60195	28.8402	6.78973	6.03666	7.0384	3.72488	1.6742	5.68317	4.64266	5.02747	9.27553	1.54944	4.22652	6.05087	5.60038
ENSG00000003137	4.51735	2.8354	1.0468	2.37822	1.18535	0.401715	3.72322	12.1298	0	0	0.242918	0.592585	0	2.41501	2.05353	12.3341	4.30558	0.309781	2.64401	2.33734	0	1.82747	8.78307	3.88292	3.68287	10.2681	0.723873	0.491149	1.40849	11.6284	10.4932	27.9319	14.2328	7.065	0.35599	3.4724	0	1.10366	2.11152	1.08689	0.772706	2.88161	0.920858	1.08702	0	1.75882	4.61701	1.67797	1.7302
ENSG00000003147	5.5929	3.30796	2.14729	1.84972	2.50653	0.53562	1.12825	4.52342	0.850201	4.50925	2.26723	1.87652	3.03572	9.12337	7.45757	7.1344	2.45639	2.52988	0.881336	2.60834	0.374465	0.913732	7.71846	8.2512	7.97954	3.17824	9.89292	6.31945	6.72944	14.8586	5.58508	8.53476	2.46896	8.99182	1.30529	3.30704	5.17312	5.3845	9.50184	1.91339	2.51129	2.24125	5.90883	2.4458	6.47814	5.9465	4.75483	3.76273	2.39799
ENSG00000003147	10.2178	3.46549	2.83174	1.45335	3.24738	0.53562	1.12825	4.14436	0.991902	4.69713	2.75307	3.06169	3.03572	10.3309	7.40353	7.1344	2.78759	3.45922	0.881336	2.91321	0.374465	0.913732	8.11769	8.20708	7.97954	3.91167	11.7026	8.03847	7.3163	18.0887	6.68517	10.2499	3.34036	9.09887	1.30529	3.43106	5.65811	6.88948	13.197	1.87942	2.70447	2.24125	8.09587	3.94045	7.80322	6.19776	4.58256	4.3729	2.76225
ENSG00000003147	10.5046	3.62301	2.83174	1.84972	3.21034	0.53562	1.12825	4.52342	0.991902	4.69713	2.75307	3.35798	3.03572	10.3309	7.61969	7.49717	3.03599	3.61411	0.881336	3.01483	0.374465	0.913732	8.11769	8.6042	7.97954	3.91167	11.7026	8.03847	7.55105	18.7347	6.68517	10.6174	3.48559	9.31296	1.30529	3.67909	5.65811	7.29081	13.197	1.98132	2.51129	2.24125	7.63544	3.94045	8.6866	6.19776	4.78929	4.83053	2.85331
ENSG00000003249	0	0	0	0	0	0	0	0	0	0	0	0	0	0	0	0	0	0	0	0	0	0	0	0	0	0	0	0	0	0	0.0846224	0	0	0	0	0	0	0	0	0	0	0	0	0	0	0	0	0	0
ENSG00000003249	14.2691	0.630088	2.25465	0.396369	2.07437	0.602572	1.01542	1.66785	6.51822	9.39428	8.98796	19.5553	4.55359	17.7101	14.1586	9.91562	5.79598	1.23912	11.898	1.01623	0	0	42.3184	30.3574	40.5116	0.733439	8.68647	12.4752	3.99071	14.2125	17.6861	23.2766	5.51886	34.8968	4.62786	2.39761	0	3.1103	1.05576	15.0127	0.386353	1.4408	47.8846	3.80457	1.76677	24.8748	1.44712	5.03392	10.7454
ENSG00000003393	11.867	2.04779	7.16658	0.990923	7.07509	1.406	1.52314	9.32482	15.4453	6.57599	8.13775	5.03697	4.55359	12.4776	10.5379	7.49717	5.87878	5.11138	4.95752	7.31689	1.68509	2.55845	11.5777	13.2814	20.2558	3.66719	7.9626	9.5774	8.33355	83.3372	58.5587	37.8551	33.6941	12.2032	3.02591	9.54909	2.90988	8.72891	4.75092	14.8769	2.41471	3.84215	9.20858	6.25037	7.95045	15.4525	13.7132	9.00004	4.37103
ENSG00000003393	11.867	2.04779	7.16658	0.990923	7.07509	1.406	1.52314	9.32482	15.4453	6.57599	8.13775	5.03697	4.55359	12.4776	10.5379	7.49717	5.87878	5.11138	4.95752	7.31689	1.68509	2.55845	11.5777	13.2814	20.2558	3.66719	7.9626	9.5774	8.33355	83.3372	58.5587	37.8551	33.6941	12.2032	3.02591	9.54909	2.90988	8.72891	4.75092	14.8769	2.41471	3.84215	9.20858	6.25037	7.95045	15.4525	13.7132	9.00004	4.37103
ENSG00000003400	3.17887	0.420059	2.57675	0.0660617	2.71644	0.100429	0.394887	5.0541	0.141701	0.125257	0.242918	0.592585	0	0.805004	0.88266	0.403074	2.04239	3.45922	0.550836	1.62598	2.24679	0.54824	0.798461	0.779526	0.306906	2.07808	1.3271	0.965926	0.391247	0	0.451319	0.245018	0.290467	0.285455	0.237327	2.39761	1.6166	5.71894	1.05576	1.48316	0.482941	1.20067	0.690644	1.13231	3.68077	0.251261	3.52593	2.21187	2.86849
ENSG00000003400	3.17887	0.420059	2.57675	0.0660617	2.71644	0.100429	0.394887	5.0541	0.141701	0.125257	0.242918	0.592585	0	0.805004	0.88266	0.403074	2.04239	3.45922	0.550836	1.62598	2.24679	0.54824	0.798461	0.779526	0.306906	2.07808	1.3271	0.965926	0.391247	0	0.451319	0.245018	0.290467	0.285455	0.237327	2.39761	1.6166	5.71894	1.05576	1.48316	0.482941	1.20067	0.690644	1.13231	3.68077	0.251261	3.52593	2.21187	2.86849
ENSG00000003400	3.17887	0.420059	2.57675	0.0660617	2.71644	0.100429	0.394887	5.0541	0.141701	0.125257	0.242918	0.592585	0	0.805004	0.88266	0.403074	2.04239	3.45922	0.550836	1.62598	2.24679	0.54824	0.798461	0.779526	0.306906	2.07808	1.3271	0.965926	0.391247	0	0.451319	0.245018	0.290467	0.285455	0.237327	2.39761	1.6166	5.71894	1.05576	1.48316	0.482941	1.20067	0.690644	1.13231	3.68077	0.251261	3.52593	2.21187	2.86849
ENSG00000003400	3.17887	0.420059	2.57675	0.0660617	2.71644	0.100429	0.394887	5.0541	0.141701	0.125257	0.242918	0.592585	0	0.805004	0.88266	0.403074	2.04239	3.45922	0.550836	1.62598	2.24679	0.54824	0.798461	0.779526	0.306906	2.07808	1.3271	0.965926	0.391247	0	0.451319	0.245018	0.290467	0.285455	0.237327	2.39761	1.6166	5.71894	1.05576	1.48316	0.482941	1.20067	0.690644	1.13231	3.68077	0.251261	3.52593	2.21187	2.86849
ENSG00000003400	3.17887	0.420059	2.57675	0.0660617	2.71644	0.100429	0.394887	5.0541	0.141701	0.125257	0.242918	0.592585	0	0.805004	0.88266	0.403074	2.04239	3.45922	0.550836	1.62598	2.24679	0.54824	0.798461	0.779526	0.306906	2.07808	1.3271	0.965926	0.391247	0	0.451319	0.245018	0.290467	0.285455	0.237327	2.39761	1.6166	5.71894	1.05576	1.48316	0.482941	1.20067	0.690644	1.13231	3.68077	0.251261	3.52593	2.21187	2.86849
ENSG00000003400	3.17887	0.420059	2.57675	0.0660617	2.71644	0.100429	0.394887	5.0541	0.141701	0.125257	0.242918	0.592585	0	0.805004	0.88266	0.403074	2.04239	3.45922	0.550836	1.62598	2.24679	0.54824	0.798461	0.779526	0.306906	2.07808	1.3271	0.965926	0.391247	0	0.451319	0.245018	0.290467	0.285455	0.237327	2.39761	1.6166	5.71894	1.05576	1.48316	0.482941	1.20067	0.690644	1.13231	3.68077	0.251261	3.52593	2.21187	2.86849
ENSG00000003402	1.50578	1.26018	3.4625	0.792739	3.77832	0.200857	1.69237	3.48733	0.283401	0	0	0	0	0	0.324242	0.241844	1.82159	4.33693	0.661002	0.609741	0	0.365493	0.798461	0.176496	0	1.46688	0	0.196459	0.234748	0	0.676979	0.490034	0.290466	0.214091	2.13594	0.992114	3.87985	0.501662	0.52788	0.339655	0.772706	0.960536	0.230214	1.35878	0.883384	0.251261	1.10257	2.28815	0.546379
ENSG00000003402	11.8025	5.48177	12.1429	1.8233	11.3201	2.41029	2.7078	18.3464	2.55061	3.08132	2.13768	0.355551	14.5715	5.79602	6.76585	5.70753	10.9627	13.6923	10.4438	13.4956	8.76248	4.53211	4.152	3.77702	6.62916	17.7492	8.10738	9.03713	7.51193	18.3471	15.2659	8.96763	26.4905	4.58155	4.91266	13.3935	12.4155	15.6318	14.0416	7.97509	4.32715	9.02904	5.93953	13.8595	10.0706	5.77899	17.4344	14.0645	10.6726
ENSG00000003402	11.8025	5.48177	12.1429	1.8233	11.3201	2.41029	2.7078	18.3464	2.55061	3.08132	2.13768	0.355551	14.5715	5.79602	6.76585	5.70753	10.9627	13.6923	10.4438	13.4956	8.76248	4.53211	4.152	3.77702	6.62916	17.7492	8.10738	9.03713	7.51193	18.3471	15.2659	8.96763	26.4905	4.58155	4.91266	13.3935	12.4155	15.6318	14.0416	7.97509	4.32715	9.02904	5.93953	13.8595	10.0706	5.77899	17.4344	14.0645	10.6726
ENSG00000003402	11.8025	5.48177	12.1429	1.8233	11.3201	2.41029	2.7078	18.3464	2.55061	3.08132	2.13768	0.355551	14.5715	5.79602	6.76585	5.70753	10.9627	13.6923	10.4438	13.4956	8.76248	4.53211	4.152	3.77702	6.62916	17.7492	8.10738	9.03713	7.51193	18.3471	15.2659	8.96763	26.4905	4.58155	4.91266	13.3935	12.4155	15.6318	14.0416	7.97509	4.32715	9.02904	5.93953	13.8595	10.0706	5.77899	17.4344	14.0645	10.6726
ENSG00000003402	11.8025	5.48177	12.1429	1.8233	11.3201	2.41029	2.7078	18.3464	2.55061	3.08132	2.13768	0.355551	14.5715	5.79602	6.76585	5.70753	10.9627	13.6923	10.4438	13.4956	8.76248	4.53211	4.152	3.77702	6.62916	17.7492	8.10738	9.03713	7.51193	18.3471	15.2659	8.96763	26.4905	4.58155	4.91266	13.3935	12.4155	15.6318	14.0416	7.97509	4.32715	9.02904	5.93953	13.8595	10.0706	5.77899	17.4344	14.0645	10.6726
ENSG00000003402	11.8025	5.48177	12.1429	1.8233	11.3201	2.41029	2.7078	18.3464	2.55061	3.08132	2.13768	0.355551	14.5715	5.79602	6.76585	5.70753	10.9627	13.6923	10.4438	13.4956	8.76248	4.53211	4.152	3.77702	6.62916	17.7492	8.10738	9.03713	7.51193	18.3471	15.2659	8.96763	26.4905	4.58155	4.91266	13.3935	12.4155	15.6318	14.0416	7.97509	4.32715	9.02904	5.93953	13.8595	10.0706	5.77899	17.4344	14.0645	10.6726
ENSG00000003402	26.9607	3.15044	28.7468	3.17095	30.3747	1.20514	6.7695	33.6603	0.566801	1.87886	1.21459	1.77775	9.10718	8.85504	6.91717	4.83689	17.2223	48.016	11.898	15.65	35.9486	4.93416	5.58923	5.73613	0	27.1372	9.41035	7.46546	3.52122	3.87615	4.65423	1.96014	1.7428	5.56637	8.54375	12.9802	8.72965	16.0532	14.2528	9.30653	8.69294	6.24349	3.68343	5.43511	7.06707	0.753782	27.5643	17.695	9.28844
ENSG00000003436	33.1272	2.04779	330.146	3.17095	328.64	5.52358	4.0617	211.438	49.7368	31.9405	16.8828	3.55551	6.83038	2.41501	4.21515	11.8504	28.6487	25.8667	19.1691	121.44	4.49358	44.9556	5.19	6.13325	6.44502	73.3439	4.70517	3.33981	12.6764	2.5841	6.85441	1.34759	10.8925	9.74114	7.47578	103.18	18.4293	139.161	56.4832	2.44551	25.1129	28.8161	1.15107	21.3328	34.0103	13.0655	47.5828	55.9833	95.5707
ENSG00000003436	33.1272	2.04779	330.146	3.17095	328.64	5.52358	4.0617	211.438	49.7368	31.9405	16.8828	3.55551	6.83038	2.41501	4.21515	11.8504	28.6487	25.8667	19.1691	121.44	4.49358	44.9556	5.19	6.13325	6.44502	73.3439	4.70517	3.33981	12.6764	2.5841	6.85441	1.34759	10.8925	9.74114	7.47578	103.18	18.4293	139.161	56.4832	2.44551	25.1129	28.8161	1.15107	21.3328	34.0103	13.0655	47.5828	55.9833	95.5707
ENSG00000003509	22.4075	2.36283	8.29391	0.594554	7.59368	0.502144	1.86161	8.26346	21.1134	9.39428	13.7249	15.1109	9.10718	16.5026	9.72726	12.3341	5.54758	10.8423	4.62702	8.12988	2.24679	2.64982	5.98846	10.2809	10.1279	6.23423	13.0297	12.0823	13.9675	23.2569	22.0864	10.9033	19.6065	7.92137	3.02591	8.76367	7.27471	8.82924	3.43122	9.13671	2.31812	6.72375	7.25175	4.8916	7.95045	12.563	12.1972	7.55088	5.054
ENSG00000003509	22.4075	2.36283	8.29391	0.594554	7.59368	0.502144	1.86161	8.26346	21.1134	9.39428	13.7249	15.1109	9.10718	16.5026	9.72726	12.3341	5.54758	10.8423	4.62702	8.12988	2.24679	2.64982	5.98846	10.2809	10.1279	6.23423	13.0297	12.0823	13.9675	23.2569	22.0864	10.9033	19.6065	7.92137	3.02591	8.76367	7.27471	8.82924	3.43122	9.13671	2.31812	6.72375	7.25175	4.8916	7.95045	12.563	12.1972	7.55088	5.054
ENSG00000003756	102.25	38.1203	59.4262	21.4039	61.4903	21.09	16.5853	70.9596	185.344	55.6141	80.1629	52.74	86.5182	73.2553	74.6838	50.7873	71.5389	138.472	42.3041	78.3517	21.3445	21.0158	73.4584	62.6562	117.852	49.1404	110.753	77.405	76.9973	148.586	111.363	71.545	117.348	62.9428	29.5471	109.381	58.1977	81.9715	98.7136	126.012	35.9308	52.3492	80.3448	74.1892	75.971	96.9866	74.2168	72.4579	52.5434
ENSG00000003987	5.16268	0	1.20785	0	0.963101	0	0	0.151623	1.7004	2.25463	2.6721	8.29618	4.55359	27.3701	24.5343	17.4128	0.662398	1.5489	2.64401	0	0	0	21.5585	34.858	42.353	0	24.6117	27.4061	13.6154	46.5138	37.0646	32.5873	24.1087	25.4768	2.13594	0.744085	1.93992	0.601994	0	45.0382	1.15906	0.480268	40.0573	0.543511	2.65015	24.8748	4.89266	0.457629	0.273189
ENSG00000003989	0	0.157522	0	0	0	0.100429	0.169237	0.0758115	0	0	0	0	0	0	0	0	0	0	0	0	0	0	0	0	0	0	0	0	0	0	0	0	0	0.107045	0	0	0	0	0	0	0	0	0	0.135878	0	0	0.0689106	0	0
ENSG00000003989	0	0.157522	0	0	0	0.100429	0.169237	0.0758115	0	0	0	0	0	0	0	0	0	0	0	0	0	0	0	0	0	0	0	0	0	0	0	0	0	0.107045	0	0	0	0	0	0	0	0	0	0.135878	0	0	0.0689106	0	0
ENSG00000003989	15.488	3.78053	65.385	18.233	68.8988	4.82058	16.5853	21.6821	0.566801	3.00617	2.91501	6.51843	13.6608	8.05003	25.8313	9.43193	18.3815	7.74452	44.9482	13.7192	0	4.20317	11.9769	10.9428	3.68287	63.8092	5.79098	13.3592	3.05172	5.1682	8.12375	5.39038	0.580932	42.6041	38.0909	27.5312	4.84981	8.82924	7.9182	10.7331	18.5449	27.3753	5.75536	7.60915	25.6181	2.01008	125.073	40.1188	9.65269
ENSG00000004059	62.956	51.6672	32.0483	21.0076	28.0781	5.62401	14.5544	47.0031	74.5344	169.849	157.168	153.479	45.5359	65.2053	53.8242	76.9065	46.5334	69.3909	25.7791	43.19	71.8973	20.4676	104.598	102.897	136.266	49.1404	47.0517	61.0007	73.9456	43.9297	31.818	93.3515	40.9557	111.97	24.9193	64.5701	100.876	69.129	63.3456	34.7806	16.6132	44.1847	101.985	46.1984	77.7378	102.263	41.1397	86.1868	83.687
ENSG00000004139	15.2012	3.15044	2.33518	1.98185	1.77803	7.63258	2.7078	9.40063	21.2551	91.6881	73.3612	13.6294	81.9646	12.075	28.4252	36.2766	24.5087	24.4727	3.30501	17.3776	3.37018	2.92394	38.3261	14.9139	79.1817	19.8029	23.8878	26.0309	44.8368	23.2569	42.8189	42.1429	43.8604	16.0568	7.11979	23.6454	18.4293	8.72891	16.3643	24.3872	6.18165	13.9278	24.4027	12.229	18.5511	45.4782	11.4392	7.77969	7.83143
ENSG00000004142	56.2876	16.3823	37.1213	7.92739	41.3393	6.22658	4.73865	28.0503	25.2227	30.8132	30.8506	76.4434	118.393	23.3451	22.3727	13.0596	24.3431	34.0759	38.3381	24.4913	14.6041	6.03063	43.1169	36.8877	42.353	39.6057	22.4401	23.7716	14.0849	18.0887	13.2857	38.4677	8.42352	41.3196	24.2073	26.7871	54.3178	38.6279	25.8661	27.6479	7.3407	37.4609	34.5322	22.8274	25.6181	22.8647	31.9745	24.5594	35.9699
ENSG00000004399	53.276	4.72566	41.3085	7.13465	39.2649	7.43173	14.5544	101.891	2.26721	6.76388	77.005	256.589	77.411	21.7351	32.6404	31.9234	71.7045	47.7062	25.7791	34.8569	17.9743	39.1078	50.3031	27.3569	29.4629	167.958	18.0968	13.0646	15.7281	6.46025	8.71611	9.06563	3.19513	16.6991	7.47578	81.5187	45.5882	31.0027	46.9813	64.0588	23.3743	83.5667	29.4674	16.0336	61.8369	21.6084	173.517	47.1358	21.8551
ENSG00000004455	11.1619	4.09557	7.56919	1.84972	7.01335	0.870382	0.564125	9.09738	6.32928	9.14376	8.34018	6.12337	12.1429	3.22001	4.50336	4.75627	4.52638	12.288	4.40668	9.28161	2.24679	3.10669	4.52461	3.94175	1.84143	7.08991	3.61936	5.00972	4.85145	6.89093	5.02093	3.10355	6.68072	5.13818	2.2546	8.43297	9.69961	11.4713	7.9182	9.01217	1.54541	5.76322	6.29253	5.07277	4.12246	5.77899	9.39482	7.11867	8.43851
ENSG00000004455	11.1619	4.09557	7.56919	1.84972	7.01335	0.870382	0.564125	9.09738	6.32928	9.14376	8.34018	6.12337	12.1429	3.22001	4.50336	4.75627	4.52638	12.288	4.40668	9.28161	2.24679	3.10669	4.52461	3.94175	1.84143	7.08991	3.61936	5.00972	4.85145	6.89093	5.02093	3.10355	6.68072	5.13818	2.2546	8.43297	9.69961	11.4713	7.9182	9.01217	1.54541	5.76322	6.29253	5.07277	4.12246	5.77899	9.39482	7.11867	8.43851
ENSG00000004455	11.1619	4.09557	7.56919	1.84972	7.01335	0.870382	0.564125	9.09738	6.32928	9.14376	8.34018	6.12337	12.1429	3.22001	4.50336	4.75627	4.52638	12.288	4.40668	9.28161	2.24679	3.10669	4.52461	3.94175	1.84143	7.08991	3.61936	5.00972	4.85145	6.89093	5.02093	3.10355	6.68072	5.13818	2.2546	8.43297	9.69961	11.4713	7.9182	9.01217	1.54541	5.76322	6.29253	5.07277	4.12246	5.77899	9.39482	7.11867	8.43851
ENSG00000004468	7.24209	0	5.79768	0	4.371	0.80343	1.01542	1.9711	0.283401	0	0	0	18.2144	2.41501	4.43131	2.66029	4.80238	86.4288	20.4911	8.2315	11.2339	3.65493	24.7523	14.4727	12.89	4.40063	39.0891	13.0646	18.7798	2.5841	1.86169	5.88041	3.48559	8.56364	13.1716	3.14169	8.72965	14.3475	10.0297	49.182	2.51129	6.24349	41.6688	44.5679	9.71722	3.51765	23.7742	5.03392	9.83482
ENSG00000004478	77.6553	22.6832	232.149	7.92739	241.738	6.6283	4.40017	59.4362	29.7571	138.284	80.8916	75.2582	50.0895	41.0552	79.1151	160.585	54.8134	48.6356	29.0841	63.8195	14.6041	17.7264	65.4738	71.481	82.8645	155.489	34.022	86.2457	194.606	65.8945	121.941	90.6563	46.7651	101.051	20.6474	58.204	60.1376	47.7582	31.6728	85.5929	5.98847	30.2569	85.4095	90.4945	29.1517	70.1017	18.1235	36.3052	71.0292
ENSG00000004487	50.1927	7.24602	11.9577	6.73828	12.224	3.01286	2.03085	18.119	80.3441	37.3892	49.3123	56.5918	29.5983	21.7351	19.0222	20.4358	14.6555	23.2336	9.58453	21.4426	5.05528	5.75651	21.1592	20.8266	43.2737	12.4685	17.011	20.5791	16.5497	23.9029	22.7211	18.4988	17.2827	29.9727	6.40781	26.3737	19.8842	27.6415	19.0037	17.3903	3.38059	15.8488	20.374	17.9358	15.4592	71.4836	23.1195	21.8899	18.076
ENSG00000004487	50.1927	7.24602	11.9577	6.73828	12.224	3.01286	2.03085	18.119	80.3441	37.3892	49.3123	56.5918	29.5983	21.7351	19.0222	20.4358	14.6555	23.2336	9.58453	21.4426	5.05528	5.75651	21.1592	20.8266	43.2737	12.4685	17.011	20.5791	16.5497	23.9029	22.7211	18.4988	17.2827	29.9727	6.40781	26.3737	19.8842	27.6415	19.0037	17.3903	3.38059	15.8488	20.374	17.9358	15.4592	71.4836	23.1195	21.8899	18.076
ENSG00000004534	26.1361	12.9168	17.7554	6.34191	17.8915	7.23087	4.23094	16.6785	35.8502	20.1038	19.9193	18.6664	27.3215	24.1501	23.4535	17.5337	22.6871	55.7605	12.2285	17.6825	9.54886	6.30475	16.3685	11.8694	14.7315	18.7027	21.7162	21.0212	16.7845	28.4251	37.8685	23.3991	47.9269	12.0961	10.5017	26.0843	21.8241	26.2369	25.0743	27.0705	12.5565	17.5298	14.0431	25.1374	30.9184	32.6639	23.0162	29.2883	13.3863
ENSG00000004534	26.1361	12.9168	17.7554	6.34191	17.8915	7.23087	4.23094	16.6785	35.8502	20.1038	19.9193	18.6664	27.3215	24.1501	23.4535	17.5337	22.6871	55.7605	12.2285	17.6825	9.54886	6.30475	16.3685	11.8694	14.7315	18.7027	21.7162	21.0212	16.7845	28.4251	37.8685	23.3991	47.9269	12.0961	10.5017	26.0843	21.8241	26.2369	25.0743	27.0705	12.5565	17.5298	14.0431	25.1374	30.9184	32.6639	23.0162	29.2883	13.3863
ENSG00000004660	0.717039	0.315044	0	0.396369	0	0.401715	0	0	0	0	0	0	0	0	2.91818	0.725533	0	0	0	0	0	0.182747	0.798461	4.23591	0	0	0.723873	1.08053	0.234748	0	1.18471	1.4701	0.290466	2.56909	0.35599	0.330705	0	0.100332	0	0.203793	0.193176	0	0.460429	0.815266	0	0	0.0689106	0	0.182126
ENSG00000004660	8.49691	1.26018	0.442878	1.38729	0.62972	0.200857	0.338475	1.89529	0.566801	1.3152	0.971671	1.18517	0	15.2951	15.6717	4.11135	2.15279	1.85868	0.330501	3.81088	1.12339	0.0913733	29.5431	26.7833	13.8108	3.66719	13.7536	15.3238	3.28647	8.39832	12.1856	17.7637	5.95456	28.5811	2.49193	5.74599	1.45494	2.65881	2.11152	3.22672	0.772706	0.960536	10.8201	4.07633	0.441692	5.02521	2.6186	1.90679	1.82126
ENSG00000004660	8.49691	1.26018	0.442878	1.38729	0.62972	0.200857	0.338475	1.89529	0.566801	1.3152	0.971671	1.18517	0	15.2951	15.6717	4.11135	2.15279	1.85868	0.330501	3.81088	1.12339	0.0913733	29.5431	26.7833	13.8108	3.66719	13.7536	15.3238	3.28647	8.39832	12.1856	17.7637	5.95456	28.5811	2.49193	5.74599	1.45494	2.65881	2.11152	3.22672	0.772706	0.960536	10.8201	4.07633	0.441692	5.02521	2.6186	1.90679	1.82126
ENSG00000004700	5.62876	2.8354	9.01862	1.98185	10.2978	1.10472	2.03085	26.0792	18.7044	8.07908	9.95963	10.0739	6.83038	4.02502	6.4308	4.83689	8.44557	18.2771	5.61852	18.0382	5.61697	5.1169	1.59692	8.82482	5.5243	7.70111	5.42905	6.04113	3.63859	7.7523	6.85441	4.16529	5.95456	4.92409	3.02591	16.2872	6.30475	12.2405	5.01486	7.54033	3.38059	9.8455	7.25175	5.02747	5.3003	5.52773	23.0162	10.9068	13.3863
ENSG00000004700	5.62876	2.8354	9.01862	1.98185	10.2978	1.10472	2.03085	26.0792	18.7044	8.07908	9.95963	10.0739	6.83038	4.02502	6.4308	4.83689	8.44557	18.2771	5.61852	18.0382	5.61697	5.1169	1.59692	8.82482	5.5243	7.70111	5.42905	6.04113	3.63859	7.7523	6.85441	4.16529	5.95456	4.92409	3.02591	16.2872	6.30475	12.2405	5.01486	7.54033	3.38059	9.8455	7.25175	5.02747	5.3003	5.52773	23.0162	10.9068	13.3863
ENSG00000004766	10.1461	8.50619	12.1188	0.792739	12.9648	1.70729	2.20009	19.4836	22.1053	7.89119	11.903	5.33326	9.10718	33.0051	15.8879	17.1709	5.79598	21.3749	5.61852	11.7883	3.93188	7.76673	9.1823	24.6654	11.0486	9.90143	23.8878	16.4044	23.4748	31.6552	25.0905	14.0885	26.4324	20.5527	2.66992	16.8246	7.27471	15.5013	13.197	11.8539	3.38059	7.68429	23.597	10.7343	9.71722	18.2164	14.5401	15.0255	12.6122
ENSG00000004766	10.1461	8.50619	12.1188	0.792739	12.9648	1.70729	2.20009	19.4836	22.1053	7.89119	11.903	5.33326	9.10718	33.0051	15.8879	17.1709	5.79598	21.3749	5.61852	11.7883	3.93188	7.76673	9.1823	24.6654	11.0486	9.90143	23.8878	16.4044	23.4748	31.6552	25.0905	14.0885	26.4324	20.5527	2.66992	16.8246	7.27471	15.5013	13.197	11.8539	3.38059	7.68429	23.597	10.7343	9.71722	18.2164	14.5401	15.0255	12.6122
ENSG00000004776	187.004	1.89027	50.9713	11.0983	47.3401	73.313	20.9854	904.886	2.26721	0.751542	0.485836	0	664.824	47.4952	60.8494	14.027	733.937	359.036	1620.78	1945.78	0	13.3405	32.7369	73.1577	12.89	666.696	127.402	63.5546	12.6764	12.9205	22.848	11.5158	2.6142	74.0755	248.125	669.098	503.41	421.596	242.297	72.4143	54.2826	1080.6	91.6253	211.697	132.508	9.5479	234.71	832.732	366.529
ENSG00000004777	11.15	1.73274	0.281832	0.990923	0.333381	0.502144	0.846187	1.2888	1.417	5.44868	11.1742	1.48146	0	11.27	14.8611	14.8734	4.38838	7.43474	0.661002	1.32111	1.12339	0.822359	12.3761	9.92792	84.706	1.10016	12.6678	14.6362	26.4091	15.5046	14.7243	8.69811	9.44015	7.065	1.95794	5.82867	3.39486	2.8093	2.37546	21.67	1.25565	2.64147	8.86325	2.03816	6.18369	57.7899	4.13464	2.28815	1.86679
ENSG00000004777	11.15	1.73274	0.281832	0.990923	0.333381	0.502144	0.846187	1.2888	1.417	5.44868	11.1742	1.48146	0	11.27	14.8611	14.8734	4.38838	7.43474	0.661002	1.32111	1.12339	0.822359	12.3761	9.92792	84.706	1.10016	12.6678	14.6362	26.4091	15.5046	14.7243	8.69811	9.44015	7.065	1.95794	5.82867	3.39486	2.8093	2.37546	21.67	1.25565	2.64147	8.86325	2.03816	6.18369	57.7899	4.13464	2.28815	1.86679
ENSG00000004779	81.2405	35.2849	50.2466	5.94554	53.6373	5.82487	28.0934	60.0427	176.559	179.619	209.638	893.025	214.019	109.48	61.3898	98.1888	66.7366	82.7114	138.81	59.7546	32.5784	28.3257	157.297	113.928	189.668	101.215	94.1035	76.8156	83.5702	74.9389	39.1802	129.124	42.4081	152.433	93.9812	42.1648	171.683	111.068	93.4348	54.073	33.8059	219.483	142.503	52.4488	90.9885	85.6799	44.7919	66.8138	80.4087
ENSG00000004799	250.462	0.630088	269.995	61.8336	261.074	66.0821	12.1851	2363.65	0.283401	0.375771	1.94334	2.37034	824.2	66.8153	149.584	66.2653	218.426	69.7007	342.399	418.892	12.3573	177.63	67.8692	124.165	23.9386	1316.52	110.753	181.234	84.5092	28.4251	58.8972	26.7069	50.5411	130.167	375.925	108.058	178.473	902.288	348.401	239.321	126.724	88.8496	134.215	2597.71	47.7027	5.02521	586.085	323.696	204.255
ENSG00000004809	9.89514	0	0.24157	0	0.222254	0.200857	0.67695	2.27435	0	0	0.242918	0	0	0	0.108081	0	0.496798	0	0	0	2.24679	0	0.798461	0.0882482	0	0	0	0.0982297	0.469496	0	0	0	0	0	0	0	0	0.501662	0	0	0.386353	0.480268	0	0	0	0.251261	1.24039	0.762715	0
ENSG00000004838	97.7324	0	2.97936	0.792739	2.37071	0.200857	0.338475	0	0	1.50308	1.45751	0	0	0.805003	0.540404	5.32057	5.96158	0	0	0	1.12339	0	0	1.32372	5.5243	0	13.7536	9.9212	10.7984	0	0.0846224	0	0	4.71	2.84792	1.15747	0.969961	0	0.52788	12.2276	0	0	4.60429	0.543511	0	3.26639	0.344553	9.45767	0
ENSG00000004846	0.143408	0	0.348934	0.528492	0.271644	0.0669524	0	6.57033	0	0	0.242918	0.592585	0	0	0.0360269	0.0806147	0.220799	0.516301	0	1.38885	0	0.426408	0.266153	0	0	4.88959	0	0.0654864	0	0	0.0282074	0	0.096822	0	0	0.606291	0.32332	2.40798	0	0	0	0	0	0.36234	0	0	0	1.57628	0.242835
ENSG00000004846	0.143408	0	0.348934	0.528492	0.271644	0.0669524	0	6.57033	0	0	0.242918	0.592585	0	0	0.0360269	0.0806147	0.220799	0.516301	0	1.38885	0	0.426408	0.266153	0	0	4.88959	0	0.0654864	0	0	0.0282074	0	0.096822	0	0	0.606291	0.32332	2.40798	0	0	0	0	0	0.36234	0	0	0	1.57628	0.242835
ENSG00000004846	0.143408	0	0.348934	0.528492	0.271644	0.0669524	0	6.57033	0	0	0.242918	0.592585	0	0	0.0360269	0.0806147	0.220799	0.516301	0	1.38885	0	0.426408	0.266153	0	0	4.88959	0	0.0654864	0	0	0.0282074	0	0.096822	0	0	0.606291	0.32332	2.40798	0	0	0	0	0	0.36234	0	0	0	1.57628	0.242835
ENSG00000004846	0.0717039	0	0	0.396369	0	0.200857	0	0	0	0	0	0	0	0	0	0	0	0	0	0	0	0	0	0	0	0	0	0	0	0	0	0	0	0	0	0	0	0	0	0	0	0	0	5.43511	0	0	0	61.9325	0
ENSG00000004848	14.1974	0	0.0805234	0	0.148169	3.61543	0	0.151623	154.737	116.489	147.694	31.407	0	45.0802	26.9121	70.3767	0	0	1.98301	0	0	0	47.9077	29.3866	162.046	0	37.6414	15.815	80.988	0	0	0.245017	0	29.9727	15.6635	0	0.969961	1.30432	1.05576	8.62723	0.193176	3.84215	16.5754	0.271755	17.6677	262.819	1.37821	8.23732	0.546379
ENSG00000004864	16.2768	5.04071	28.3442	2.5764	29.6339	1.80772	2.53856	11.5992	13.6032	14.0914	19.4334	14.8146	13.6608	4.02502	4.75555	2.78121	7.53477	10.0679	5.94902	5.58929	3.37018	4.56866	9.1823	6.57449	3.68287	11.0016	3.25743	4.81326	4.10809	3.87615	3.85032	6.98299	5.51886	4.81705	3.91589	10.0038	11.1546	21.9226	10.0297	30.1953	4.926	6.24349	14.5035	16.1694	10.1589	3.26639	14.8502	11.9746	5.09953
ENSG00000004864	16.2768	5.04071	28.3442	2.5764	29.6339	1.80772	2.53856	11.5992	13.6032	14.0914	19.4334	14.8146	13.6608	4.02502	4.75555	2.78121	7.53477	10.0679	5.94902	5.58929	3.37018	4.56866	9.1823	6.57449	3.68287	11.0016	3.25743	4.81326	4.10809	3.87615	3.85032	6.98299	5.51886	4.81705	3.91589	10.0038	11.1546	21.9226	10.0297	30.1953	4.926	6.24349	14.5035	16.1694	10.1589	3.26639	14.8502	11.9746	5.09953
ENSG00000004866	13.2652	3.46549	22.8284	1.38729	22.6699	1.70729	1.18466	11.5234	4.53441	1.69097	6.8017	5.92585	13.6608	3.22001	6.05252	5.68334	14.4071	6.04072	4.62702	9.0953	4.49358	2.92394	4.39154	3.6623	4.60359	13.2019	3.61936	5.05883	5.98607	9.04435	5.58508	3.92027	4.50223	5.45932	3.5599	14.7577	10.6696	11.488	6.33456	6.52137	2.51129	4.32241	2.87768	14.5389	10.6006	1.75882	18.3302	12.0509	9.69822
ENSG00000004866	13.2652	3.46549	22.8284	1.38729	22.6699	1.70729	1.18466	11.5234	4.53441	1.69097	6.8017	5.92585	13.6608	3.22001	6.05252	5.68334	14.4071	6.04072	4.62702	9.0953	4.49358	2.92394	4.39154	3.6623	4.60359	13.2019	3.61936	5.05883	5.98607	9.04435	5.58508	3.92027	4.50223	5.45932	3.5599	14.7577	10.6696	11.488	6.33456	6.52137	2.51129	4.32241	2.87768	14.5389	10.6006	1.75882	18.3302	12.0509	9.69822
ENSG00000004897	18.6789	3.78053	13.4877	3.76551	14.3724	2.00857	2.87704	36.9202	13.8866	11.461	17.4901	31.7033	20.4912	20.9301	18.4278	15.478	17.4707	25.7118	7.93203	26.8794	10.1106	8.58909	9.58153	30.3574	13.8108	22.0032	20.9923	18.0743	15.376	21.9648	23.9058	20.2139	15.1042	31.3643	4.80586	31.1689	11.1546	22.8758	14.7806	17.7979	6.08506	12.2468	22.9063	10.8702	10.1589	17.337	37.2807	20.7458	16.3458
ENSG00000004897	18.6789	3.78053	13.4877	3.76551	14.3724	2.00857	2.87704	36.9202	13.8866	11.461	17.4901	31.7033	20.4912	20.9301	18.4278	15.478	17.4707	25.7118	7.93203	26.8794	10.1106	8.58909	9.58153	30.3574	13.8108	22.0032	20.9923	18.0743	15.376	21.9648	23.9058	20.2139	15.1042	31.3643	4.80586	31.1689	11.1546	22.8758	14.7806	17.7979	6.08506	12.2468	22.9063	10.8702	10.1589	17.337	37.2807	20.7458	16.3458
ENSG00000004939	0.501927	0	5.47559	0.396369	5.63044	0	0	1.21298	0	0	0	1.18517	0	0.805003	0	0.483689	3.64319	0	0	4.7763	536.983	8.40634	0	0.529489	1.84143	1.46688	0.723873	0.0982297	0.938991	0	0.0846224	0	0.290466	2.14091	1.42396	0.165352	0	0.100332	6.33456	0.951033	0	11.5264	0.230214	0	0.883384	18.342	2.68752	0.762715	1.09276
ENSG00000004948	0.143408	0	0.161047	0.792739	0.296339	0	0	0.454869	0	0	0	0	0	0	0.108081	0	0	0	0	0.203247	0	0.365493	0	0.0882482	0	0	0	0	0	0	0	0	0	0	0	0.0826761	0	0	0	0	0	0	0	0.271755	0	0	0.137821	0.305086	0
ENSG00000004948	0.286816	0	0.201308	0	0	0.100429	0	0	0.283401	0.187886	0.121459	0	0	0.805003	0.486363	0.483689	0.165599	0	0	0	0	0.913733	0	0.0882482	0	0	0	0.294689	0.234748	0	0	0	0	0.321136	0.177995	0	0	0	0	0.0339655	0.0965882	1.92107	0	0	0.441692	0	0	0.0762715	0.0455316
ENSG00000004948	0.286816	0	0.201308	0	0	0.100429	0	0	0.283401	0.187886	0.121459	0	0	0.805003	0.486363	0.483689	0.165599	0	0	0	0	0.913733	0	0.0882482	0	0	0	0.294689	0.234748	0	0	0	0	0.321136	0.177995	0	0	0	0	0.0339655	0.0965882	1.92107	0	0	0.441692	0	0	0.0762715	0.0455316
ENSG00000004961	6.16653	1.68024	3.05989	1.45335	3.65484	0.26781	1.01542	4.8014	6.23482	4.50925	5.66808	7.11101	3.03572	6.44002	3.53064	3.3052	3.53279	3.30433	5.72868	4.84405	2.24679	0.609155	3.9923	5.76555	3.68287	2.20032	2.17162	3.89645	3.12997	3.44546	3.49772	4.24696	1.83962	6.35136	3.2039	2.75587	4.52648	6.42127	4.04708	3.46448	0.837097	4.16232	4.45081	2.35521	2.35569	3.76891	4.61701	2.49154	5.40308
ENSG00000004961	6.16653	1.68024	3.05989	1.45335	3.65484	0.26781	1.01542	4.8014	6.23482	4.50925	5.66808	7.11101	3.03572	6.44002	3.53064	3.3052	3.53279	3.30433	5.72868	4.84405	2.24679	0.609155	3.9923	5.76555	3.68287	2.20032	2.17162	3.89645	3.12997	3.44546	3.49772	4.24696	1.83962	6.35136	3.2039	2.75587	4.52648	6.42127	4.04708	3.46448	0.837097	4.16232	4.45081	2.35521	2.35569	3.76891	4.61701	2.49154	5.40308
ENSG00000004961	6.16653	1.68024	3.05989	1.45335	3.65484	0.26781	1.01542	4.8014	6.23482	4.50925	5.66808	7.11101	3.03572	6.44002	3.53064	3.3052	3.53279	3.30433	5.72868	4.84405	2.24679	0.609155	3.9923	5.76555	3.68287	2.20032	2.17162	3.89645	3.12997	3.44546	3.49772	4.24696	1.83962	6.35136	3.2039	2.75587	4.52648	6.42127	4.04708	3.46448	0.837097	4.16232	4.45081	2.35521	2.35569	3.76891	4.61701	2.49154	5.40308
ENSG00000004975	22.3716	5.04071	10.468	1.18911	11.1127	2.00857	0.67695	16.9818	25.7895	29.6859	28.9072	20.1479	13.6608	5.63502	15.7798	12.0922	12.9168	15.489	5.28802	14.9387	6.74037	2.7412	12.7754	13.6785	27.6215	8.80127	7.23873	23.4769	11.9721	18.0887	21.6633	14.701	12.7805	11.5609	3.20391	25.2162	19.3992	16.0532	13.197	24.3872	3.09082	8.64483	10.8201	9.51144	6.18369	18.342	16.4007	14.4916	17.9394
ENSG00000005007	83.1048	19.8478	45.3346	17.0439	44.7471	11.8506	9.81577	65.3495	25.2227	52.9837	46.1544	22.5182	50.0895	32.2001	41.0707	34.5837	39.4127	74.0376	19.1691	49.7955	12.3573	15.5335	44.7138	48.0953	51.5602	47.6735	39.813	48.2308	30.9867	40.0535	60.8435	60.0292	47.6365	48.5987	15.3076	57.2119	69.8372	61.2027	40.6468	67.2516	15.4541	19.2107	47.6544	54.6228	31.8018	39.6992	40.4505	43.0171	54.3647
ENSG00000005020	41.2297	12.9168	36.7186	1.98185	37.635	11.248	9.13882	82.3313	2.55061	1.50308	5.58711	4.14809	109.286	36.2251	42.5838	30.9561	62.2654	151.793	8.59303	79.3679	88.7482	37.6458	28.7446	33.6226	5.5243	126.151	21.7162	25.8344	15.0239	27.133	15.1474	14.701	6.39026	38.1082	13.8836	35.6334	64.9874	54.7814	109.271	34.0334	9.27247	31.6977	26.4747	33.6977	56.5366	6.78404	26.5995	59.6443	53.7272
ENSG00000005022	150.65	122.867	130.045	27.7458	130.982	10.2437	20.647	116.447	145.101	192.019	165.184	195.553	122.947	107.87	65.1727	102.784	77.5005	170.689	23.7961	137.395	78.6376	51.169	178.057	133.078	86.5474	159.156	115.82	67.975	125.121	86.5673	40.5341	145.785	58.0932	140.444	49.8385	101.692	375.375	365.21	223.293	74.4523	28.9765	47.0663	166.675	81.2548	224.379	74.8757	134.858	73.3732	223.742
ENSG00000005059	10.9707	23.9434	9.26019	9.90923	11.6313	0.200857	11.5081	26.534	29.7571	47.3472	48.0977	20.7405	9.10718	8.05003	4.86363	17.4128	11.7576	53.9018	2.64401	16.7679	65.1569	4.75141	7.18615	6.17737	49.7187	34.4716	5.06711	4.12565	20.1883	2.5841	0.169245	0.245017	1.7428	7.27909	4.27187	17.9407	20.3692	12.6419	28.5055	11.752	10.8179	10.5659	6.21579	2.98931	20.3178	23.6185	58.7808	10.9831	18.5769
ENSG00000005073	28.2513	0.315044	2.09361	0	3.92649	3.21372	1.01542	1.9711	0	0	0	12.4443	4.55359	0	0	0.483689	0.496798	5.88583	0	41.564	0	2.55845	0	0.0882482	0	4.40063	0	0	0	1.29205	0	0	0	0	1.77995	82.0147	35.8886	18.7621	29.5613	0	2.12494	0	0	8.69617	0	1.00504	0.0689106	17.0848	0.0910631
ENSG00000005075	30.4742	19.5327	30.4378	7.53102	27.8558	4.21801	4.0617	18.9529	50.1619	54.111	65.5878	34.3699	81.9646	32.2001	33.7212	22.2497	56.8006	26.3314	20.4911	32.2146	35.9486	7.30986	36.7292	27.5334	29.4629	96.8139	47.7756	31.9247	23.4748	36.1774	16.9245	29.6471	13.6519	31.6855	24.9193	23.1493	71.7771	33.0093	62.2899	26.7648	6.37482	47.5465	31.3092	27.1755	53.003	17.337	27.9088	38.2883	30.0508
ENSG00000005100	5.34194	2.36283	2.81832	0.396369	1.88916	0.703001	0.169237	4.32126	2.69231	4.50925	5.70857	4.14809	2.27679	3.22001	3.78282	3.38582	2.31839	4.64671	0.661002	3.15033	0	1.00511	8.78307	6.26562	2.76215	1.10016	4.34324	4.51857	2.6996	1.93807	3.13103	5.02285	1.59756	5.24523	0.35599	4.17514	2.4249	4.41462	2.90334	5.63827	0.579529	0.720402	4.02875	3.12519	4.85861	4.77395	4.34137	2.1356	3.41487
ENSG00000005100	5.34194	2.36283	2.81832	0.396369	1.88916	0.703001	0.169237	4.32126	2.69231	4.50925	5.70857	4.14809	2.27679	3.22001	3.78282	3.38582	2.31839	4.64671	0.661002	3.15033	0	1.00511	8.78307	6.26562	2.76215	1.10016	4.34324	4.51857	2.6996	1.93807	3.13103	5.02285	1.59756	5.24523	0.35599	4.17514	2.4249	4.41462	2.90334	5.63827	0.579529	0.720402	4.02875	3.12519	4.85861	4.77395	4.34137	2.1356	3.41487
ENSG00000005102	0.979953	0.315044	0.134205	0	0.0493897	0.133905	0.789774	7.22736	0.755735	0.501028	0.971671	0.197528	0	0	0	0	1.32479	1.85868	1.10167	1.7276	0	0.304577	0	0	0	2.20032	0	0	0	0	0	0	0	0	0.237327	3.25193	0.32332	0.702326	1.05576	0	0.772705	3.68206	0	0.634095	1.4723	0	0.849898	1.72882	2.4587
ENSG00000005102	1.55358	1.10265	0.738131	0.594554	0.53094	0.334762	1.46672	13.1407	0.755735	0.688913	0.971671	0.197528	0	0	0	0	2.15279	5.26627	3.41518	2.54059	0	0.213204	0	0	0	7.70111	0	0	0	0	0	0	0	0	0.415321	6.97235	1.77826	1.55515	2.11152	0	1.642	4.88273	0	1.04173	3.23907	0	1.29782	2.33899	5.28166
ENSG00000005102	1.55358	1.10265	0.738131	0.594554	0.53094	0.334762	1.46672	13.1407	0.755735	0.688913	0.971671	0.197528	0	0	0	0	2.15279	5.26627	3.41518	2.54059	0	0.213204	0	0	0	7.70111	0	0	0	0	0	0	0	0	0.415321	6.97235	1.77826	1.55515	2.11152	0	1.642	4.88273	0	1.04173	3.23907	0	1.29782	2.33899	5.28166
ENSG00000005108	10.6839	0.945133	16.1047	1.18911	14.002	2.20943	3.04627	25.9275	2.26721	4.88502	5.83003	1.18517	9.10718	3.22001	8.21413	12.3341	5.29918	8.67386	3.30501	9.65423	1.12339	4.02042	12.7754	9.08956	31.3044	14.6688	11.582	10.6088	14.7891	5.1682	4.48499	2.69519	16.5566	13.2736	0.35599	24.0588	4.84981	6.92293	8.44608	4.00792	2.51129	9.60536	10.1294	4.34808	7.06707	31.1563	15.0914	7.32206	4.37103
ENSG00000005156	19.9337	7.71858	7.16658	3.76551	7.5196	1.70729	1.52314	9.17319	16.7206	12.2126	21.4982	15.1109	13.6608	14.4901	8.48434	7.61809	6.87238	9.13853	3.63551	12.0424	1.68509	2.55845	8.78307	10.4133	7.36574	8.06783	11.582	9.77386	7.39456	14.2125	12.0587	11.5158	10.1663	9.31296	3.20391	15.3364	8.72965	10.6352	6.86244	14.6051	1.73859	5.28295	7.82729	7.8809	10.1589	12.8143	11.4736	10.7543	9.28844
ENSG00000005156	19.9337	7.71858	7.16658	3.76551	7.5196	1.70729	1.52314	9.17319	16.7206	12.2126	21.4982	15.1109	13.6608	14.4901	8.48434	7.61809	6.87238	9.13853	3.63551	12.0424	1.68509	2.55845	8.78307	10.4133	7.36574	8.06783	11.582	9.77386	7.39456	14.2125	12.0587	11.5158	10.1663	9.31296	3.20391	15.3364	8.72965	10.6352	6.86244	14.6051	1.73859	5.28295	7.82729	7.8809	10.1589	12.8143	11.4736	10.7543	9.28844
ENSG00000005175	4.58905	3.04543	6.25398	3.69945	6.2972	3.48153	0.676949	8.1371	29.1903	7.64068	13.5224	11.8517	4.55359	12.6117	11.2404	6.52979	3.80878	13.7336	5.28802	9.04449	6.74037	2.61937	3.46	10.2662	1.84143	6.11199	9.65164	11.3292	6.10344	17.658	13.3421	8.08556	4.93793	11.6323	5.93316	10.4172	3.2332	9.6319	7.39032	5.16275	2.51129	7.68429	10.9736	7.06564	9.12829	5.36022	8.31522	7.11867	8.04391
ENSG00000005175	4.58905	3.04543	6.25398	3.69945	6.2972	3.48153	0.676949	8.1371	29.1903	7.64068	13.5224	11.8517	4.55359	12.6117	11.2404	6.52979	3.80878	13.7336	5.28802	9.04449	6.74037	2.61937	3.46	10.2662	1.84143	6.11199	9.65164	11.3292	6.10344	17.658	13.3421	8.08556	4.93793	11.6323	5.93316	10.4172	3.2332	9.6319	7.39032	5.16275	2.51129	7.68429	10.9736	7.06564	9.12829	5.36022	8.31522	7.11867	8.04391
ENSG00000005175	4.58905	3.04543	6.25398	3.69945	6.2972	3.48153	0.676949	8.1371	29.1903	7.64068	13.5224	11.8517	4.55359	12.6117	11.2404	6.52979	3.80878	13.7336	5.28802	9.04449	6.74037	2.61937	3.46	10.2662	1.84143	6.11199	9.65164	11.3292	6.10344	17.658	13.3421	8.08556	4.93793	11.6323	5.93316	10.4172	3.2332	9.6319	7.39032	5.16275	2.51129	7.68429	10.9736	7.06564	9.12829	5.36022	8.31522	7.11867	8.04391
ENSG00000005187	4.19468	0.945133	21.1374	0.198185	21.855	0.502144	0.169237	0.530681	0.708502	0	0.485836	0.592585	2.27679	0	0	0	0.496798	2.78803	0	2.74383	0.561697	0.27412	0.399231	0	0	0	0	0	0	0	0	0.122509	0	0	0	1.65352	2.4249	3.4113	5.80668	0.101896	0.193176	0.480268	0	2.58168	4.41692	0	0.723562	2.1356	1.54807
ENSG00000005187	4.19468	0.945133	21.1374	0.198185	21.855	0.502144	0.169237	0.530681	0.708502	0	0.485836	0.592585	2.27679	0	0	0	0.496798	2.78803	0	2.74383	0.561697	0.27412	0.399231	0	0	0	0	0	0	0	0	0.122509	0	0	0	1.65352	2.4249	3.4113	5.80668	0.101896	0.193176	0.480268	0	2.58168	4.41692	0	0.723562	2.1356	1.54807
ENSG00000005189	57.148	0.315044	0.161047	0.264246	0.444508	0.334762	0.112825	0.859197	1.417	0.751541	1.70042	1.18517	3.03572	1.07334	0.648484	1.28984	0.496798	1.65216	0	0.575866	0	0.609155	0	0.647153	3.06906	1.2224	1.44775	0.949554	1.33024	0.861366	0.705186	0.980068	3.00148	0.713636	0.355989	0.551174	0.96996	0.668882	0.8798	0.588734	0.193176	0.320178	0.844119	0.18117	0.883383	1.50756	1.56197	0.711867	0.424961
ENSG00000005189	57.148	0.315044	0.161047	0.264246	0.444508	0.334762	0.112825	0.859197	1.417	0.751541	1.70042	1.18517	3.03572	1.07334	0.648484	1.28984	0.496798	1.65216	0	0.575866	0	0.609155	0	0.647153	3.06906	1.2224	1.44775	0.949554	1.33024	0.861366	0.705186	0.980068	3.00148	0.713636	0.355989	0.551174	0.96996	0.668882	0.8798	0.588734	0.193176	0.320178	0.844119	0.18117	0.883383	1.50756	1.56197	0.711867	0.424961
ENSG00000005189	57.148	0.315044	0.161047	0.264246	0.444508	0.334762	0.112825	0.859197	1.417	0.751541	1.70042	1.18517	3.03572	1.07334	0.648484	1.28984	0.496798	1.65216	0	0.575866	0	0.609155	0	0.647153	3.06906	1.2224	1.44775	0.949554	1.33024	0.861366	0.705186	0.980068	3.00148	0.713636	0.355989	0.551174	0.96996	0.668882	0.8798	0.588734	0.193176	0.320178	0.844119	0.18117	0.883383	1.50756	1.56197	0.711867	0.424961
ENSG00000005194	39.4371	5.98584	12.2395	2.37822	10.9645	1.20514	1.69237	16.8302	47.8947	26.6797	31.3364	22.5182	45.5359	11.27	12.5374	19.1057	6.62398	13.0108	1.98301	10.9753	3.37018	5.84789	22.3569	28.8572	27.6215	10.2681	10.1342	13.261	14.5544	21.9648	16.8399	18.3763	13.6519	21.195	4.98385	13.8896	20.3692	16.1535	7.39032	19.3603	1.93176	11.0462	24.8632	7.60915	12.3674	18.8445	20.6732	8.38987	13.6595
ENSG00000005206	27.7853	8.34867	7.93155	4.95462	8.51974	2.109	3.38475	7.50534	6.09311	54.8626	38.7454	13.0369	15.9376	9.25754	10.2677	9.67377	12.42	30.5134	7.60153	5.84335	3.93188	1.64472	18.7638	8.4277	27.6215	9.90143	13.3916	10.6088	9.97678	16.7966	14.4281	22.2966	12.7805	8.99182	6.05182	10.9959	44.6182	22.5246	29.5613	18.4772	4.82941	11.5264	11.856	14.8107	31.8018	14.6987	10.1988	20.8984	7.10292
ENSG00000005206	27.7853	8.34867	7.93155	4.95462	8.51974	2.109	3.38475	7.50534	6.09311	54.8626	38.7454	13.0369	15.9376	9.25754	10.2677	9.67377	12.42	30.5134	7.60153	5.84335	3.93188	1.64472	18.7638	8.4277	27.6215	9.90143	13.3916	10.6088	9.97678	16.7966	14.4281	22.2966	12.7805	8.99182	6.05182	10.9959	44.6182	22.5246	29.5613	18.4772	4.82941	11.5264	11.856	14.8107	31.8018	14.6987	10.1988	20.8984	7.10292
ENSG00000005238	12.6199	5.98584	9.42123	3.17095	10.4459	1.00429	5.75407	9.8555	11.6194	13.152	13.6034	4.74068	9.10718	5.63502	5.51212	11.1248	10.5984	8.0543	2.64401	9.24774	11.2339	5.4824	6.38769	4.85365	9.20717	1.46688	3.61936	6.38493	6.10344	7.7523	5.50045	5.39038	7.55212	5.13818	2.13594	8.10226	16.4893	12.3409	8.97396	7.26861	5.21576	4.32241	6.90643	7.60915	6.18369	9.79916	22.7405	5.64409	19.0322
ENSG00000005243	12.7633	12.2867	8.616	4.75643	9.77918	5.42315	8.46187	34.4184	0.283401	3.38194	5.34419	59.851	91.0718	7.24503	7.67373	2.66029	95.2197	11.1521	29.7451	32.2146	2.24679	14.8025	11.9769	4.41241	3.68287	47.6735	7.23873	3.53627	0.469496	1.29205	3.13103	5.14536	1.7428	16.0568	19.2234	34.3933	27.1589	21.2704	18.4758	9.17067	14.2951	57.1519	5.75536	15.2183	17.6677	3.26639	54.8529	32.1866	22.9479
ENSG00000005249	37.5728	1.57522	16.9099	2.77458	15.4096	9.64116	2.7078	272.618	13.0364	11.6489	16.2755	17.185	191.251	75.6703	33.2889	41.5972	17.3879	44.6084	6.61002	30.9952	115.71	74.7433	50.3031	63.5387	147.315	637.358	79.626	75.3422	69.4853	7.7523	18.7015	14.456	7.84259	78.9996	6.7638	21.9919	32.0087	62.3064	31.1449	14.8089	6.18165	46.586	46.9637	11.4137	25.6181	137.44	19.7774	14.6441	34.604
ENSG00000005302	3.7764	0.735103	3.27462	0.396369	3.18564	0.133905	1.01542	3.43679	4.53441	2.63039	5.42516	11.0616	1.51786	3.48835	2.34175	1.93475	2.04239	2.78802	1.76267	2.60834	1.87232	0.365493	1.33077	4.38299	3.68286	1.46688	1.44774	3.50353	4.14721	3.44546	1.94631	1.4701	1.64597	3.71091	0.830642	1.98423	1.29328	2.20731	1.05576	2.8531	1.80298	1.60089	2.83931	1.53995	1.47231	4.10392	2.7794	1.88136	2.67118
ENSG00000005302	4.35004	0.735103	3.87854	0.594553	3.66719	0.133905	1.01542	3.43679	4.25101	2.63039	5.911	11.0616	1.51786	4.69585	2.82811	1.57199	1.87679	3.25269	3.08468	2.76077	1.87232	0.456866	1.73	5.75084	3.68286	1.46688	2.17162	4.04379	3.44297	4.73751	2.36943	1.96014	1.79121	4.67432	0.830642	2.31493	1.29328	2.25748	1.05576	3.12482	1.51321	2.56143	3.06952	1.67582	1.47231	5.10896	2.95167	2.49154	2.76225
ENSG00000005302	4.35004	0.735103	3.87854	0.594553	3.66719	0.133905	1.01542	3.43679	4.25101	2.63039	5.911	11.0616	1.51786	4.69585	2.82811	1.57199	1.87679	3.25269	3.08468	2.76077	1.87232	0.456866	1.73	5.75084	3.68286	1.46688	2.17162	4.04379	3.44297	4.73751	2.36943	1.96014	1.79121	4.67432	0.830642	2.31493	1.29328	2.25748	1.05576	3.12482	1.51321	2.56143	3.06952	1.67582	1.47231	5.10896	2.95167	2.49154	2.76225
ENSG00000005302	1.57749	0.945133	2.25465	0.792739	4.29691	0.602572	0.338475	2.57759	4.53441	1.12731	1.45751	2.37034	0	1.61001	1.51313	2.41844	2.31839	7.74452	0	3.96332	5.61697	0.913733	0.798461	1.23547	0	3.66719	0.723873	1.27699	1.17374	0	2.20018	1.4701	2.03326	0.856364	0	1.81887	3.87985	2.40798	2.6394	2.03793	0.579529	0.480268	0.920858	1.90229	1.76677	2.26135	3.16989	1.52543	1.7302
ENSG00000005339	2.58134	0.78761	0.72471	0.396369	0.555635	0.200857	0.169237	0.530681	1.8421	2.6304	1.82188	0.888877	0	0.402502	0.486363	1.93475	0.910797	1.5489	0.991503	0.660553	1.68509	0.27412	1.19769	0.705985	1.84143	1.46688	0.361936	0.687608	1.29111	0	1.81938	2.45017	1.7428	0.642273	1.42396	1.32282	1.45494	1.20399	1.58364	0.713275	0.289765	0.720402	0.920858	0.679388	0.441692	2.38698	0.723562	0.762715	0.318721
ENSG00000005339	2.58134	0.78761	0.72471	0.396369	0.555635	0.200857	0.169237	0.530681	1.8421	2.6304	1.82188	0.888877	0	0.402502	0.486363	1.93475	0.910797	1.5489	0.991503	0.660553	1.68509	0.27412	1.19769	0.705985	1.84143	1.46688	0.361936	0.687608	1.29111	0	1.81938	2.45017	1.7428	0.642273	1.42396	1.32282	1.45494	1.20399	1.58364	0.713275	0.289765	0.720402	0.920858	0.679388	0.441692	2.38698	0.723562	0.762715	0.318721
ENSG00000005379	15.1295	0.157522	0.322093	0.792739	0.148169	0.200857	0.67695	0.227435	2.55061	4.32137	5.46565	0.888877	0	89.3554	105.973	73.8834	1.0764	6.50539	0	0.0508117	2.80849	0.182747	60.6831	42.7562	50.6394	0	79.2641	78.4855	69.8375	63.3104	65.8785	26.8294	184.156	39.928	9.07773	0.289366	1.93992	0.451495	1.3197	16.1336	0.676118	0	26.7049	0.135878	0.441692	41.458	1.75722	0.152543	0.182126
ENSG00000005379	15.1295	0.157522	0.322093	0.792739	0.148169	0.200857	0.67695	0.227435	2.55061	4.32137	5.46565	0.888877	0	89.3554	105.973	73.8834	1.0764	6.50539	0	0.0508117	2.80849	0.182747	60.6831	42.7562	50.6394	0	79.2641	78.4855	69.8375	63.3104	65.8785	26.8294	184.156	39.928	9.07773	0.289366	1.93992	0.451495	1.3197	16.1336	0.676118	0	26.7049	0.135878	0.441692	41.458	1.75722	0.152543	0.182126
ENSG00000005381	1.36237	0	0.322093	0	0.444508	0	0	0	0	0	0	0	0	0	0	0.483689	0.496798	0	0	0	3.37018	2.3757	0	0	0	0	0	0	0	0	0.253867	0	0.290466	0	0	0.0826761	0	0	2.11152	1.01896	0.386353	3.84215	0	0	0	0.251261	2.68752	0	0
ENSG00000005421	1.72089	0.315044	253.729	0	275.076	0	0.338475	0	0	0	0.971671	0.592585	13.6608	0	0	0	0	0.309781	0	0	0	0	10.38	0	0	0	0	0	0	0	0	0	0	0	0	0.165352	0	0.100332	0	0.475516	0.193176	0	0.230214	0	0	0	0.0689106	0.305086	0.0910631
ENSG00000005436	6.16653	1.57522	6.41503	1.98185	7.30969	0.602572	0.112825	5.76168	5.00674	3.25668	3.48182	3.55551	1.51786	4.29335	4.39528	2.33783	3.36719	6.71191	4.84735	7.01202	2.24679	1.09648	5.85538	4.23591	3.06905	3.42271	5.79098	4.42034	2.42573	6.02956	5.69791	4.65532	3.87288	5.28091	2.2546	10.555	3.2332	6.35438	4.22304	6.54401	1.09467	5.44304	6.82969	4.71042	4.41692	5.86275	7.28156	6.40681	5.03883
ENSG00000005436	6.20239	1.57522	6.45529	1.38729	7.42081	0.602572	0.282062	5.98911	5.00674	3.25668	3.48182	2.96292	1.51786	4.29335	4.39528	2.45875	3.36719	6.71191	4.84735	7.11364	2.24679	1.09648	5.85538	4.28004	3.06905	3.42271	5.79098	4.32211	2.42573	6.02956	5.6556	4.16529	3.87288	5.38796	2.2546	10.5963	3.2332	6.25405	4.22304	6.57798	1.09467	5.68317	6.82969	4.71042	4.41692	5.36022	7.28156	6.40681	5.08436
ENSG00000005436	6.20239	1.57522	6.45529	1.38729	7.42081	0.602572	0.282062	5.98911	5.00674	3.25668	3.48182	2.96292	1.51786	4.29335	4.39528	2.45875	3.36719	6.71191	4.84735	7.11364	2.24679	1.09648	5.85538	4.28004	3.06905	3.42271	5.79098	4.32211	2.42573	6.02956	5.6556	4.16529	3.87288	5.38796	2.2546	10.5963	3.2332	6.25405	4.22304	6.57798	1.09467	5.68317	6.82969	4.71042	4.41692	5.36022	7.28156	6.40681	5.08436
ENSG00000005448	22.2999	0.945133	3.05989	0.792739	2.8893	1.20514	3.38475	4.24545	43.9271	235.233	102.025	47.4068	9.10718	8.85504	8.32221	26.361	5.46478	7.74452	2.64401	8.12988	2.24679	1.09648	12.7754	17.3849	33.1458	7.33439	13.7536	16.0114	20.6578	24.5489	10.0701	12.7409	16.847	14.7723	2.49193	9.09437	1.93992	6.62193	12.1412	9.30653	2.31812	3.84215	13.1222	10.5985	6.18369	22.8647	5.51285	10.8306	4.27997
ENSG00000005469	3.29838	3.30796	5.6769	0.396369	5.74156	1.30557	0.846187	2.27435	23.3806	13.5278	11.4171	4.14809	4.55359	8.45253	4.21515	2.53936	3.22919	3.2527	1.98301	6.55471	1.12339	1.46197	3.19384	3.57405	2.76215	2.56704	3.61936	4.9606	3.28647	3.23012	3.46952	3.92027	3.34036	2.56909	0.889974	5.04324	4.84981	5.91961	5.01486	3.19275	0.579529	0.960536	3.79854	9.64731	7.50876	2.51261	4.58256	7.16952	6.9208
ENSG00000005469	3.29838	3.30796	5.6769	0.396369	5.74156	1.30557	0.846187	2.27435	23.3806	13.5278	11.4171	4.14809	4.55359	8.45253	4.21515	2.53936	3.22919	3.2527	1.98301	6.55471	1.12339	1.46197	3.19384	3.57405	2.76215	2.56704	3.61936	4.9606	3.28647	3.23012	3.46952	3.92027	3.34036	2.56909	0.889974	5.04324	4.84981	5.91961	5.01486	3.19275	0.579529	0.960536	3.79854	9.64731	7.50876	2.51261	4.58256	7.16952	6.9208
ENSG00000005471	0.334618	0.105015	11.0854	0.924861	10.0755	0.133905	0.564124	0.454869	0.188934	0	0.161945	0	6.07145	0	0.216161	0.322459	1.82159	5.16301	1.322	0.541991	0.748929	0.67007	2.39538	0.235328	0	0.244479	0.241291	0.196459	0.469495	0.430683	0.0564149	0.0816723	0.580932	0.499545	1.06797	0.358263	0.32332	0.568549	1.40768	0.452872	0.579529	1.28071	0.306952	0	1.17784	0.25126	0.551285	0.406781	0.637441
ENSG00000005471	0.334618	0.105015	11.0854	0.924861	10.0755	0.133905	0.564124	0.454869	0.188934	0	0.161945	0	6.07145	0	0.216161	0.322459	1.82159	5.16301	1.322	0.541991	0.748929	0.67007	2.39538	0.235328	0	0.244479	0.241291	0.196459	0.469495	0.430683	0.0564149	0.0816723	0.580932	0.499545	1.06797	0.358263	0.32332	0.568549	1.40768	0.452872	0.579529	1.28071	0.306952	0	1.17784	0.25126	0.551285	0.406781	0.637441
ENSG00000005471	0.334618	0.105015	11.0854	0.924861	10.0755	0.133905	0.564124	0.454869	0.188934	0	0.161945	0	6.07145	0	0.216161	0.322459	1.82159	5.16301	1.322	0.541991	0.748929	0.67007	2.39538	0.235328	0	0.244479	0.241291	0.196459	0.469495	0.430683	0.0564149	0.0816723	0.580932	0.499545	1.06797	0.358263	0.32332	0.568549	1.40768	0.452872	0.579529	1.28071	0.306952	0	1.17784	0.25126	0.551285	0.406781	0.637441
ENSG00000005483	19.611	12.1292	18.923	2.97277	18.4471	4.21801	5.4156	33.5087	23.5223	45.2804	32.4295	38.8143	22.7679	28.1751	22.805	26.9656	28.1519	45.228	11.237	39.4807	19.0977	7.76673	15.1708	25.4155	23.0179	22.3699	34.384	23.6734	23.5922	56.2042	50.3926	30.8722	57.6575	27.1896	6.9418	43.7357	26.189	34.3136	25.6022	27.546	8.49976	15.6087	25.784	21.6045	21.6429	48.3677	35.4201	21.1272	19.4875
ENSG00000005483	19.611	12.1292	18.923	2.97277	18.4471	4.21801	5.4156	33.5087	23.5223	45.2804	32.4295	38.8143	22.7679	28.1751	22.805	26.9656	28.1519	45.228	11.237	39.4807	19.0977	7.76673	15.1708	25.4155	23.0179	22.3699	34.384	23.6734	23.5922	56.2042	50.3926	30.8722	57.6575	27.1896	6.9418	43.7357	26.189	34.3136	25.6022	27.546	8.49976	15.6087	25.784	21.6045	21.6429	48.3677	35.4201	21.1272	19.4875
ENSG00000005486	71.7039	7.24602	24.8415	3.96369	26.0408	4.41886	3.21551	16.4511	22.3887	92.0639	60.2436	16.8887	261.831	192.396	73.0085	70.0139	22.1075	17.5026	6.61002	24.1864	11.7956	3.83768	122.564	118.826	77.3402	37.0387	153.099	103.19	47.4191	45.2217	21.4095	51.6986	8.71399	119.57	13.8836	26.291	19.3992	27.6917	18.7397	62.5304	4.05671	9.36523	102.215	100.006	28.71	31.9101	80.1431	37.068	18.9411
ENSG00000005486	71.7039	7.24602	24.8415	3.96369	26.0408	4.41886	3.21551	16.4511	22.3887	92.0639	60.2436	16.8887	261.831	192.396	73.0085	70.0139	22.1075	17.5026	6.61002	24.1864	11.7956	3.83768	122.564	118.826	77.3402	37.0387	153.099	103.19	47.4191	45.2217	21.4095	51.6986	8.71399	119.57	13.8836	26.291	19.3992	27.6917	18.7397	62.5304	4.05671	9.36523	102.215	100.006	28.71	31.9101	80.1431	37.068	18.9411
ENSG00000005513	8.46106	0.315044	0.0805234	0.396369	0.296339	0.200857	0	0.151623	0.566801	6.01234	4.37252	1.18517	0	15.2951	35.9909	17.8965	4.13999	2.47825	2.64401	0.914611	0	0	60.6831	35.3875	31.3044	0	26.0594	34.3804	21.5968	9.04435	9.22384	11.0258	3.77606	14.7723	4.27187	0.744085	2.90988	0.501662	0.52788	112.154	0.579529	3.84215	49.9565	0.543511	2.65015	6.78404	1.9295	0.610172	0.728505
ENSG00000005801	4.75636	1.05015	3.86512	0.528492	3.28442	0.26781	0.338475	6.01438	10.2024	9.14376	11.2552	8.69124	9.10717	7.24503	4.75555	6.5298	1.32479	7.64126	1.76267	4.13269	1.49786	2.01021	3.9923	6.44212	6.75192	3.66719	6.99744	6.15573	6.10344	10.3364	7.84167	5.96208	6.77754	4.71	2.37326	5.37395	4.8498	6.5216	4.75092	9.14803	1.22345	1.76098	5.75536	3.71399	5.00584	10.888	4.68592	4.47459	2.67118
ENSG00000005801	4.75636	1.05015	3.86512	0.528492	3.28442	0.26781	0.338475	6.01438	10.2024	9.14376	11.2552	8.69124	9.10717	7.24503	4.75555	6.5298	1.32479	7.64126	1.76267	4.13269	1.49786	2.01021	3.9923	6.44212	6.75192	3.66719	6.99744	6.15573	6.10344	10.3364	7.84167	5.96208	6.77754	4.71	2.37326	5.37395	4.8498	6.5216	4.75092	9.14803	1.22345	1.76098	5.75536	3.71399	5.00584	10.888	4.68592	4.47459	2.67118
ENSG00000005801	4.75636	1.05015	3.86512	0.528492	3.28442	0.26781	0.338475	6.01438	10.2024	9.14376	11.2552	8.69124	9.10717	7.24503	4.75555	6.5298	1.32479	7.64126	1.76267	4.13269	1.49786	2.01021	3.9923	6.44212	6.75192	3.66719	6.99744	6.15573	6.10344	10.3364	7.84167	5.96208	6.77754	4.71	2.37326	5.37395	4.8498	6.5216	4.75092	9.14803	1.22345	1.76098	5.75536	3.71399	5.00584	10.888	4.68592	4.47459	2.67118
ENSG00000005810	36.7124	63.0088	26.8948	5.54917	26.8927	5.42315	6.43102	82.1797	18.421	13.152	17.0042	18.3701	36.4287	88.5504	86.3565	50.0618	37.4255	108.113	19.8301	35.1617	23.5913	17.9092	43.1169	64.6859	53.4016	64.5426	51.395	74.851	46.7148	58.1422	81.3221	51.9436	73.1975	82.8532	18.1555	52.4993	14.5494	40.3336	21.6431	29.2782	17.3859	20.6515	54.791	26.3603	27.3849	45.9807	52.5788	26.2374	45.7137
ENSG00000005812	51.4834	17.0124	45.9788	18.233	45.6362	8.83773	10.8312	98.4034	17.5708	22.5463	16.0326	8.88877	54.6431	31.3951	63.5515	42.0809	57.2974	61.9561	46.9312	66.4618	33.7018	12.975	41.52	69.8926	31.3044	97.5474	36.9175	65.7157	40.3766	59.4343	80.5605	49.2484	62.1598	96.7691	20.6474	93.2587	24.249	62.808	74.959	50.2689	24.5334	38.4215	69.755	49.1877	35.3353	38.9454	76.9043	55.6782	57.4608
ENSG00000005844	6.70431	1.26018	3.4625	0.198185	2.74113	0.502144	1.3539	3.03246	0	0	0	0	0	0	1.67525	1.0883	2.81519	38.8775	0.661002	1.47354	26.9615	0.913733	0	0.573613	0	0.733439	0	1.03141	0.821617	0	0.33849	0.245017	0.145233	0.535227	2.31393	1.57085	6.30475	3.86279	3.16728	3.19275	0.386353	0.240134	0.345322	0.407633	10.6006	0.502521	5.34058	1.29662	2.32211
ENSG00000005844	6.70431	1.26018	3.4625	0.198185	2.74113	0.502144	1.3539	3.03246	0	0	0	0	0	0	1.67525	1.0883	2.81519	38.8775	0.661002	1.47354	26.9615	0.913733	0	0.573613	0	0.733439	0	1.03141	0.821617	0	0.33849	0.245017	0.145233	0.535227	2.31393	1.57085	6.30475	3.86279	3.16728	3.19275	0.386353	0.240134	0.345322	0.407633	10.6006	0.502521	5.34058	1.29662	2.32211
ENSG00000005882	0.454125	0	0.617346	0	0.543288	0.0669524	0	0.202164	0	0	0	0	0	1.61001	1.15286	1.6123	0.331199	1.0326	0	0.0254059	0	0.182747	0	1.25754	1.84143	0	1.68904	2.03008	1.17374	2.5841	2.39763	1.87846	2.32373	2.42636	0.35599	0.275587	0	0	0.52788	0.271724	0.0482941	0.800447	0.613905	0	0	1.2563	0.0689106	0	0.0303543
ENSG00000005882	52.057	4.51563	15.9705	1.98185	15.7306	2.6781	1.01542	20.7724	4.53441	12.4004	12.8746	4.74067	63.7502	51.5202	28.8215	17.4128	23.7359	12.8043	37.2365	24.0085	3.74465	4.08134	33.5354	49.441	23.3248	22.9811	46.0866	46.0043	12.9111	77.9537	76.8653	69.2582	30.2085	35.4677	24.9193	24.0863	36.5352	36.9892	44.3419	33.6484	4.04061	31.0573	30.465	14.0407	19.4344	13.8193	21.0637	56.4409	18.6376
ENSG00000005882	53.3238	4.51563	15.9168	1.98185	15.706	2.61115	1.01542	20.7218	4.53441	12.7762	12.8746	4.74067	63.7502	51.5202	29.1818	18.7026	23.9015	12.701	37.8975	24.0085	3.74465	4.08134	35.9307	50.3235	23.3248	22.9811	46.5692	46.6264	12.9111	77.9537	77.5141	70.5649	30.7894	36.4668	24.9193	24.2241	36.5352	37.0895	44.3419	34.3277	4.04061	32.178	31.6929	14.0407	19.4344	13.8193	21.2015	57.8138	18.6983
ENSG00000005884	21.1168	5.04071	8.01207	3.36914	7.89002	1.90815	2.87704	14.6316	2.83401	4.69714	4.61544	4.14809	22.7679	1.61001	3.18838	4.71596	32.4575	9.44831	4.95752	16.8187	0	1.82747	5.98846	3.75055	11.0486	6.23423	3.25743	3.68361	3.99071	2.5841	4.61192	5.26787	1.7428	7.60023	2.31393	11.4506	16.4893	20.819	11.0855	2.54741	2.89765	3.84215	3.79854	5.57098	7.06707	7.53782	4.99602	9.30512	10.882
ENSG00000005884	21.1168	5.04071	8.01207	3.36914	7.89002	1.90815	2.87704	14.6316	2.83401	4.69714	4.61544	4.14809	22.7679	1.61001	3.18838	4.71596	32.4575	9.44831	4.95752	16.8187	0	1.82747	5.98846	3.75055	11.0486	6.23423	3.25743	3.68361	3.99071	2.5841	4.61192	5.26787	1.7428	7.60023	2.31393	11.4506	16.4893	20.819	11.0855	2.54741	2.89765	3.84215	3.79854	5.57098	7.06707	7.53782	4.99602	9.30512	10.882
ENSG00000005889	2.04595	1.13416	3.18336	0.475643	3.10662	0.401715	0.609255	6.67141	3.68421	4.58441	5.57092	6.63695	2.73215	1.127	3.50181	1.01575	1.92095	3.46438	1.58641	4.28851	0.898716	0.657887	1.27754	1.90616	1.10486	8.3612	2.75072	3.47733	1.69018	6.46025	6.90801	1.56811	1.6847	2.18373	1.25783	7.6062	5.81977	4.17382	6.96802	2.74441	0.888612	1.72897	1.33524	2.13781	3.0035	1.40706	5.00291	1.83052	3.26006
ENSG00000005889	2.04595	1.13416	3.18336	0.475643	3.10662	0.401715	0.609255	6.67141	3.68421	4.58441	5.57092	6.63695	2.73215	1.127	3.50181	1.01575	1.92095	3.38693	1.58641	4.28851	0.898716	0.657887	1.27754	1.90616	1.10486	8.3612	2.75072	3.47733	1.69018	6.46025	6.8657	1.56811	1.6847	2.18373	1.25783	7.6062	5.81977	4.17382	6.96802	2.74441	0.888612	1.72897	1.33524	2.13781	3.0035	1.40706	5.00291	1.83052	3.26006
ENSG00000005889	2.04595	1.13416	3.18336	0.475643	3.10662	0.401715	0.609255	6.67141	3.68421	4.58441	5.57092	6.63695	2.73215	1.127	3.50181	1.01575	1.92095	3.46438	1.58641	4.28851	0.898716	0.657887	1.27754	1.96499	1.10486	8.3612	2.75072	3.51008	1.76843	6.46025	6.90801	1.56811	1.6847	2.18373	1.25783	7.6062	5.81977	4.17382	6.96802	2.74441	0.888612	1.72897	1.33524	2.13781	3.0035	1.40706	5.00291	1.88136	3.26006
ENSG00000005889	2.23716	1.13416	3.23704	0.673828	3.15601	0.502144	0.609255	7.35372	3.68421	4.77229	5.73286	6.63695	2.73215	1.93201	3.8801	1.25759	2.41775	3.36112	1.58641	4.64419	0.898716	0.749261	1.67677	2.49448	2.02558	8.3612	3.11265	4.19768	1.76843	7.7523	7.38753	1.56811	1.97517	2.39782	1.13917	8.35029	5.81977	4.42465	7.4959	3.0501	0.9852	1.72897	1.56546	1.95664	3.4452	1.90958	5.20964	2.11018	3.39665
ENSG00000005889	2.23716	1.13416	3.23704	0.673828	3.15601	0.502144	0.609255	7.35372	3.68421	4.77229	5.73286	6.63695	2.73215	1.93201	3.8801	1.25759	2.41775	3.36112	1.58641	4.64419	0.898716	0.749261	1.67677	2.49448	2.02558	8.3612	3.11265	4.19768	1.76843	7.7523	7.38753	1.56811	1.97517	2.39782	1.13917	8.35029	5.81977	4.42465	7.4959	3.0501	0.9852	1.72897	1.56546	1.95664	3.4452	1.90958	5.20964	2.11018	3.39665
ENSG00000005893	59.4186	20.0578	72.4173	3.17095	72.1832	2.00857	4.17452	79.7537	7.08501	14.7803	13.1985	9.28382	50.0895	70.8403	103.433	31.601	36.3215	17.5542	23.7961	47.7292	31.0806	21.2595	75.0553	165.083	19.0281	51.8297	102.549	75.3095	36.4641	55.9888	43.2138	35.5275	21.4945	74.7891	12.4596	61.3457	26.8356	47.3234	37.8314	290.45	6.11725	29.4564	200.67	63.1378	39.4578	10.9717	58.7119	40.2714	67.8117
ENSG00000005893	59.4186	20.0578	72.4173	3.17095	72.1832	2.00857	4.17452	79.7537	7.08501	14.7803	13.1985	9.28382	50.0895	70.8403	103.433	31.601	36.3215	17.5542	23.7961	47.7292	31.0806	21.2595	75.0553	165.083	19.0281	51.8297	102.549	75.3095	36.4641	55.9888	43.2138	35.5275	21.4945	74.7891	12.4596	61.3457	26.8356	47.3234	37.8314	290.45	6.11725	29.4564	200.67	63.1378	39.4578	10.9717	58.7119	40.2714	67.8117
ENSG00000005893	59.4186	20.0578	72.4173	3.17095	72.1832	2.00857	4.17452	79.7537	7.08501	14.7803	13.1985	9.28382	50.0895	70.8403	103.433	31.601	36.3215	17.5542	23.7961	47.7292	31.0806	21.2595	75.0553	165.083	19.0281	51.8297	102.549	75.3095	36.4641	55.9888	43.2138	35.5275	21.4945	74.7891	12.4596	61.3457	26.8356	47.3234	37.8314	290.45	6.11725	29.4564	200.67	63.1378	39.4578	10.9717	58.7119	40.2714	67.8117
ENSG00000005961	0.286816	0	0.161047	0	0.592677	0	0	0	0	0	0	0	0	0.805003	0.108081	0.241844	0	0	0	0.203247	49.4294	0.365493	0	0.176496	0	0.733439	0	0	0	0	0	0	0	0	0	0	0	0.200665	0.52788	0.0679309	0	0	0	0	0	0.502521	0.0689106	0.152543	0.0910631
ENSG00000005981	0.0717039	0.157522	0.24157	0	0.222254	0	0	0.151623	0	0	0	0.888877	54.6431	0	0.0540404	0	0	0	1.98301	0	0	0	0	0.0441241	0	0	0	0.147345	0	0	0	0	0	0.214091	1.42396	0	0	0	0	0.679309	0	0.240134	0	0	0	0.12563	0	0.152543	0.0455316
ENSG00000005981	0.0717039	0.157522	0.24157	0	0.222254	0	0	0.151623	0	0	0	0.888877	54.6431	0	0.0540404	0	0	0	1.98301	0	0	0	0	0.0441241	0	0	0	0.147345	0	0	0	0	0	0.214091	1.42396	0	0	0	0	0.679309	0	0.240134	0	0	0	0.12563	0	0.152543	0.0455316
ENSG00000006007	55.1403	15.7522	34.0614	5.1528	33.9308	5.62401	3.38475	39.422	23.5223	48.4745	64.6161	29.6292	86.5182	65.2053	50.3656	37.7277	30.3047	34.6954	34.3721	64.6325	83.1312	16.4472	73.4584	66.8039	42.353	76.2777	66.5963	44.9892	33.0994	32.3012	23.7789	44.8381	21.204	71.5064	14.5956	33.5665	94.0862	50.8685	81.2936	70.784	6.76118	33.6188	97.6109	48.3724	53.003	26.6336	53.957	41.0341	51.3596
ENSG00000006015	11.616	5.04071	9.05888	1.58548	8.74199	2.00857	5.07712	12.3573	8.78542	18.6007	18.7047	9.48135	15.9376	15.6976	17.401	16.5663	10.8468	23.2336	17.5166	9.45098	7.30207	3.92905	21.5585	21.4443	26.7008	8.06783	14.4775	20.8247	12.3243	14.2125	25.3867	26.3393	11.0377	31.0432	10.3237	15.0884	16.9743	20.1166	12.6691	14.707	5.31235	12.2468	22.7912	15.8977	7.95045	18.9702	8.75165	17.3136	10.9731
ENSG00000006015	11.616	5.04071	9.05888	1.58548	8.74199	2.00857	5.07712	12.3573	8.78542	18.6007	18.7047	9.48135	15.9376	15.6976	17.401	16.5663	10.8468	23.2336	17.5166	9.45098	7.30207	3.92905	21.5585	21.4443	26.7008	8.06783	14.4775	20.8247	12.3243	14.2125	25.3867	26.3393	11.0377	31.0432	10.3237	15.0884	16.9743	20.1166	12.6691	14.707	5.31235	12.2468	22.7912	15.8977	7.95045	18.9702	8.75165	17.3136	10.9731
ENSG00000006016	9.68003	13.5469	11.1927	14.6657	12.5203	0.401715	7.44645	29.2632	0.566801	1.87886	2.18626	14.8146	40.9823	15.2951	17.9414	15.9617	104.99	2.78803	9.91503	12.6013	0	0.182747	47.1092	26.3862	1.84143	55.7414	31.8504	24.7539	6.10344	1.29205	0.592357	2.94021	0	60.3737	4.62786	16.3699	6.78973	5.91961	11.0855	40.6906	28.7833	2.88161	22.561	12.7725	0	2.01008	15.6427	44.5426	26.3172
ENSG00000006025	9.1781	1.26018	2.81832	0	1.9262	1.60686	1.01542	7.42953	4.81781	10.8974	13.1176	12.4443	0	7.24503	12.5374	8.46455	6.12718	19.5162	7.27103	4.87793	3.37018	2.92394	5.58923	9.97204	9.20717	2.93376	6.51486	13.0646	8.45092	11.6284	11.1702	11.5158	18.5898	8.13546	3.91589	13.1455	36.8585	33.7117	6.33456	20.3113	2.31812	3.84215	8.0575	8.69617	16.7843	8.2916	13.2308	6.40681	3.4604
ENSG00000006042	11.9028	1.73274	4.06643	1.18911	3.8524	0.80343	1.01542	4.54869	18.2793	29.498	32.0652	17.7775	22.7679	7.64753	5.07979	3.38582	15.4835	7.58963	3.96601	7.57095	0	1.00511	17.9654	12.7519	17.4936	8.43455	22.0781	4.81326	3.40384	8.39832	4.61192	8.82062	6.82596	10.7045	4.09388	13.9309	39.2834	17.508	21.1152	51.7294	0.772706	6.00335	33.266	3.94045	24.7347	9.92479	11.6804	15.5594	5.69144
ENSG00000006042	11.9028	1.73274	4.06643	1.18911	3.8524	0.80343	1.01542	4.54869	18.2793	29.498	32.0652	17.7775	22.7679	7.64753	5.07979	3.38582	15.4835	7.58963	3.96601	7.57095	0	1.00511	17.9654	12.7519	17.4936	8.43455	22.0781	4.81326	3.40384	8.39832	4.61192	8.82062	6.82596	10.7045	4.09388	13.9309	39.2834	17.508	21.1152	51.7294	0.772706	6.00335	33.266	3.94045	24.7347	9.92479	11.6804	15.5594	5.69144
ENSG00000006047	99.7401	0	0.805234	0.396369	0.296339	0	0	2.42597	1.9838	3.00617	1.94334	5.33326	0	0.805003	1.18889	0.725533	0	4.33693	0.661002	1.01623	0	0.54824	0.798461	0.882482	0	0.733439	0	0.196459	0	0	0	0	0	1.07045	0.35599	1.32282	8.72965	4.31429	3.16728	0.203793	0.193176	0.480268	0.230214	2.17404	0	1.75882	0.0689106	2.59323	1.54807
ENSG00000006062	22.2999	6.30088	8.05234	2.77458	8.44565	1.60686	4.0617	11.675	4.53441	7.13965	7.77337	4.74068	4.55359	5.63502	7.88989	5.07873	9.93596	43.0595	7.27103	13.4143	4.49358	2.19296	2.39538	6.79511	11.0486	8.06783	14.4775	10.0194	5.63395	9.04435	11.6779	10.0457	4.35699	8.56364	4.27187	16.5352	18.4293	21.8724	8.44608	13.0427	5.60212	12.0067	8.97836	8.15266	7.06707	5.77899	22.6716	9.45767	16.6645
ENSG00000006071	5.37779	0.315044	0.161047	0.396369	0.0740847	1.60686	0	0.454869	1.1336	0.751542	2.91501	1.18517	4.55359	8.05003	11.7808	8.94824	0.827997	0.309781	0	0.406494	0	0.365493	24.7523	16.3259	16.5729	2.20032	7.9626	16.2079	5.16445	47.8058	53.9045	40.6728	36.3083	12.4173	1.06797	2.97634	2.90988	1.80598	0	8.76309	0.193176	1.92107	5.75536	13.5878	24.7347	8.04034	1.99841	2.74577	0.455316
ENSG00000006116	1.7926	0	0	0.396369	0	0.401715	0	0	0	0	0	0	0	20.9301	7.24141	8.22271	0	0	0	0	0	0	2.39538	8.64832	3.68287	0	2.17162	4.12565	1.64323	0	0.33849	0	0.290466	6.20864	0	0	0	0	0	0.679309	0	0	1.6115	0	0	5.77899	0.137821	0	0
ENSG00000006118	11.1141	1.89027	7.93155	0.198185	9.00129	0.301286	0.338475	1.51623	9.49392	26.8676	31.8222	12.4443	6.83038	28.9801	26.75	42.5646	2.31839	2.47825	1.322	1.27029	0	1.09648	37.9269	27.9747	74.5781	1.10016	15.5633	14.6853	15.1412	20.0268	15.9513	29.4021	20.3326	34.7898	3.5599	3.63775	1.93992	1.55515	1.58364	18.9188	0.482941	2.40134	24.1725	1.35878	1.32508	42.0861	3.47999	0.99153	3.09615
ENSG00000006118	11.1141	1.89027	7.93155	0.198185	9.00129	0.301286	0.338475	1.51623	9.49392	26.8676	31.8222	12.4443	6.83038	28.9801	26.75	42.5646	2.31839	2.47825	1.322	1.27029	0	1.09648	37.9269	27.9747	74.5781	1.10016	15.5633	14.6853	15.1412	20.0268	15.9513	29.4021	20.3326	34.7898	3.5599	3.63775	1.93992	1.55515	1.58364	18.9188	0.482941	2.40134	24.1725	1.35878	1.32508	42.0861	3.47999	0.99153	3.09615
ENSG00000006125	70.951	4.88318	24.7207	4.55825	24.6702	3.91672	7.78492	38.9671	62.3482	36.6377	41.0531	49.4808	25.0447	64.4003	56.0939	63.1214	20.6999	31.4427	10.576	33.0276	21.9062	8.31497	40.7215	79.8205	60.7673	26.4038	55.7382	48.4764	55.9873	45.2217	44.5114	30.7496	40.9557	68.8303	13.5276	29.5981	25.219	26.2369	23.7546	69.5952	9.852	13.2074	61.6975	22.4198	18.1094	66.5841	35.5579	27.9154	22.9024
ENSG00000006125	70.951	4.88318	24.7207	4.55825	24.6702	3.91672	7.78492	38.9671	62.3482	36.6377	41.0531	49.4808	25.0447	64.4003	56.0939	63.1214	20.6999	31.4427	10.576	33.0276	21.9062	8.31497	40.7215	79.8205	60.7673	26.4038	55.7382	48.4764	55.9873	45.2217	44.5114	30.7496	40.9557	68.8303	13.5276	29.5981	25.219	26.2369	23.7546	69.5952	9.852	13.2074	61.6975	22.4198	18.1094	66.5841	35.5579	27.9154	22.9024
ENSG00000006128	1.452	0	0.181178	0.0990923	0.111127	0.0502144	0	0.227435	2.19636	2.16068	0.971671	0.592585	1.1384	8.45253	1.08081	6.95302	0	3.48503	0.330501	0.177841	0	0.27412	7.98461	3.00044	2.30179	0.366719	59.3576	15.7904	31.4562	1.93807	0.465423	0.367526	1.45233	5.8875	3.20391	0.268697	0.727471	1.90631	3.16728	0.322672	0	0	53.4097	0.0679388	0.220846	1.2563	0.396236	0	0.227658
ENSG00000006128	1.452	0	0.181178	0.0990923	0.111127	0.0502144	0	0.227435	2.19636	2.16068	0.971671	0.592585	1.1384	8.45253	1.08081	6.95302	0	3.48503	0.330501	0.177841	0	0.27412	7.98461	3.00044	2.30179	0.366719	59.3576	15.7904	31.4562	1.93807	0.465423	0.367526	1.45233	5.8875	3.20391	0.268697	0.727471	1.90631	3.16728	0.322672	0	0	53.4097	0.0679388	0.220846	1.2563	0.396236	0	0.227658
ENSG00000006128	1.452	0	0.181178	0.0990923	0.111127	0.0502144	0	0.227435	2.19636	2.16068	0.971671	0.592585	1.1384	8.45253	1.08081	6.95302	0	3.48503	0.330501	0.177841	0	0.27412	7.98461	3.00044	2.30179	0.366719	59.3576	15.7904	31.4562	1.93807	0.465423	0.367526	1.45233	5.8875	3.20391	0.268697	0.727471	1.90631	3.16728	0.322672	0	0	53.4097	0.0679388	0.220846	1.2563	0.396236	0	0.227658
ENSG00000006194	15.2729	3.46549	8.05234	0.396369	8.14932	1.20514	0.67695	11.8266	13.0364	19.1643	11.1742	11.2591	13.6608	19.3201	10.7	13.7851	7.78317	10.2228	7.27103	12.0932	4.49358	3.47218	18.3646	12.443	20.2558	8.80127	7.9626	12.9663	13.1459	19.3807	13.0318	16.6612	9.58539	10.2764	2.49193	13.6416	12.6095	9.43124	5.2788	13.4503	2.12494	4.80268	11.5107	7.06564	10.6006	13.0655	13.1619	9.9153	8.92418
ENSG00000006210	73.2097	2.8354	19.8893	1.58548	18.9657	5.22229	3.72322	60.8008	2.55061	3.38194	8.01629	0.592585	0	92.5754	36.6394	129.87	99.6908	22.9238	22.4741	75.9127	0	9.68556	91.823	74.4815	71.8159	90.9464	59.3576	35.9521	159.159	7.7523	7.10828	17.3962	5.22839	73.4332	7.11979	35.8814	13.5795	16.0532	8.44608	29.2103	11.2042	9.1251	87.7117	22.2839	10.6006	14.0706	100.334	26.8476	27.1368
ENSG00000006282	46.249	13.5469	19.1646	3.96369	22.744	8.83773	9.81577	21.6821	6.80162	40.2075	27.6926	11.2591	118.393	13.6851	23.6697	21.5241	37.0943	50.804	12.559	26.3205	12.3573	10.782	38.3261	36.27	55.243	17.6025	23.8878	24.4592	25.8223	33.5933	24.2866	76.2003	15.6852	49.6691	18.1555	31.9957	41.7083	42.5409	39.0631	33.4899	12.7496	27.3753	34.0717	31.5236	36.2187	27.6387	60.0901	50.0341	21.3088
ENSG00000006283	0.568852	0.0630092	0.0322094	0	0.0296339	0.0669528	0.0451302	0.040433	0.113361	0.977007	0.874506	2.88392	0	0.590338	0.46835	2.98275	0.12144	0.0619565	0	0.0474244	0	0	1.65016	0.847183	4.9105	0.293376	0.193034	0.111327	1.23634	2.23956	2.56124	4.09995	5.55759	0.72791	0.118663	1.48817	0.0646644	0.0133777	0.0351922	0.470988	0.051514	0.512288	1.78033	0.0543513	0.0588925	1.79233	0.225108	0.101696	0.060709
ENSG00000006283	0.568852	0.0630092	0.0322094	0	0.0296339	0.0669528	0.0451302	0.040433	0.113361	0.977007	0.874506	2.88392	0	0.590338	0.46835	2.98275	0.12144	0.0619565	0	0.0474244	0	0	1.65016	0.847183	4.9105	0.293376	0.193034	0.111327	1.23634	2.23956	2.56124	4.09995	5.55759	0.72791	0.118663	1.48817	0.0646644	0.0133777	0.0351922	0.470988	0.051514	0.512288	1.78033	0.0543513	0.0588925	1.79233	0.225108	0.101696	0.060709
ENSG00000006283	0.568852	0.0630092	0.0322094	0	0.0296339	0.0669528	0.0451302	0.040433	0.113361	0.977007	0.874506	2.88392	0	0.590338	0.46835	2.98275	0.12144	0.0619565	0	0.0474244	0	0	1.65016	0.847183	4.9105	0.293376	0.193034	0.111327	1.23634	2.23956	2.56124	4.09995	5.55759	0.72791	0.118663	1.48817	0.0646644	0.0133777	0.0351922	0.470988	0.051514	0.512288	1.78033	0.0543513	0.0588925	1.79233	0.225108	0.101696	0.060709
ENSG00000006283	0.568852	0.0630092	0.0322094	0	0.0296339	0.0669528	0.0451302	0.040433	0.113361	0.977007	0.874506	2.88392	0	0.590338	0.46835	2.98275	0.12144	0.0619565	0	0.0474244	0	0	1.65016	0.847183	4.9105	0.293376	0.193034	0.111327	1.23634	2.23956	2.56124	4.09995	5.55759	0.72791	0.118663	1.48817	0.0646644	0.0133777	0.0351922	0.470988	0.051514	0.512288	1.78033	0.0543513	0.0588925	1.79233	0.225108	0.101696	0.060709
ENSG00000006283	0.568852	0.0630092	0.0322094	0	0.0296339	0.0669528	0.0451302	0.040433	0.113361	0.977007	0.874506	2.88392	0	0.590338	0.46835	2.98275	0.12144	0.0619565	0	0.0474244	0	0	1.65016	0.847183	4.9105	0.293376	0.193034	0.111327	1.23634	2.23956	2.56124	4.09995	5.55759	0.72791	0.118663	1.48817	0.0646644	0.0133777	0.0351922	0.470988	0.051514	0.512288	1.78033	0.0543513	0.0588925	1.79233	0.225108	0.101696	0.060709
ENSG00000006283	0.568852	0.0630092	0.0322094	0	0.0296339	0.0669528	0.0451302	0.040433	0.113361	0.977007	0.874506	2.88392	0	0.590338	0.46835	2.98275	0.12144	0.0619565	0	0.0474244	0	0	1.65016	0.847183	4.9105	0.293376	0.193034	0.111327	1.23634	2.23956	2.56124	4.09995	5.55759	0.72791	0.118663	1.48817	0.0646644	0.0133777	0.0351922	0.470988	0.051514	0.512288	1.78033	0.0543513	0.0588925	1.79233	0.225108	0.101696	0.060709
ENSG00000006283	0.568852	0.0630092	0.0322094	0	0.0296339	0.0669528	0.0451302	0.040433	0.113361	0.977007	0.874506	2.88392	0	0.590338	0.46835	2.98275	0.12144	0.0619565	0	0.0474244	0	0	1.65016	0.847183	4.9105	0.293376	0.193034	0.111327	1.23634	2.23956	2.56124	4.09995	5.55759	0.72791	0.118663	1.48817	0.0646644	0.0133777	0.0351922	0.470988	0.051514	0.512288	1.78033	0.0543513	0.0588925	1.79233	0.225108	0.101696	0.060709
ENSG00000006283	0.568852	0.0630092	0.0322094	0	0.0296339	0.0669528	0.0451302	0.040433	0.113361	0.977007	0.874506	2.88392	0	0.590338	0.46835	2.98275	0.12144	0.0619565	0	0.0474244	0	0	1.65016	0.847183	4.9105	0.293376	0.193034	0.111327	1.23634	2.23956	2.56124	4.09995	5.55759	0.72791	0.118663	1.48817	0.0646644	0.0133777	0.0351922	0.470988	0.051514	0.512288	1.78033	0.0543513	0.0588925	1.79233	0.225108	0.101696	0.060709
ENSG00000006283	0.568852	0.0630092	0.0322094	0	0.0296339	0.0669528	0.0451302	0.040433	0.113361	0.977007	0.874506	2.88392	0	0.590338	0.46835	2.98275	0.12144	0.0619565	0	0.0474244	0	0	1.65016	0.847183	4.9105	0.293376	0.193034	0.111327	1.23634	2.23956	2.56124	4.09995	5.55759	0.72791	0.118663	1.48817	0.0646644	0.0133777	0.0351922	0.470988	0.051514	0.512288	1.78033	0.0543513	0.0588925	1.79233	0.225108	0.101696	0.060709
ENSG00000006283	0.568852	0.0630092	0.0322094	0	0.0296339	0.0669528	0.0451302	0.040433	0.113361	0.977007	0.874506	2.88392	0	0.590338	0.46835	2.98275	0.12144	0.0619565	0	0.0474244	0	0	1.65016	0.847183	4.9105	0.293376	0.193034	0.111327	1.23634	2.23956	2.56124	4.09995	5.55759	0.72791	0.118663	1.48817	0.0646644	0.0133777	0.0351922	0.470988	0.051514	0.512288	1.78033	0.0543513	0.0588925	1.79233	0.225108	0.101696	0.060709
ENSG00000006283	0.568852	0.0630092	0.0322094	0	0.0296339	0.0669528	0.0451302	0.040433	0.113361	0.977007	0.874506	2.88392	0	0.590338	0.46835	2.98275	0.12144	0.0619565	0	0.0474244	0	0	1.65016	0.847183	4.9105	0.293376	0.193034	0.111327	1.23634	2.23956	2.56124	4.09995	5.55759	0.72791	0.118663	1.48817	0.0646644	0.0133777	0.0351922	0.470988	0.051514	0.512288	1.78033	0.0543513	0.0588925	1.79233	0.225108	0.101696	0.060709
ENSG00000006283	0.568852	0.0630092	0.0322094	0	0.0296339	0.0669528	0.0451302	0.040433	0.113361	0.977007	0.874506	2.88392	0	0.590338	0.46835	2.98275	0.12144	0.0619565	0	0.0474244	0	0	1.65016	0.847183	4.9105	0.293376	0.193034	0.111327	1.23634	2.23956	2.56124	4.09995	5.55759	0.72791	0.118663	1.48817	0.0646644	0.0133777	0.0351922	0.470988	0.051514	0.512288	1.78033	0.0543513	0.0588925	1.79233	0.225108	0.101696	0.060709
ENSG00000006283	0.568852	0.0630092	0.0322094	0	0.0296339	0.0669528	0.0451302	0.040433	0.113361	0.977007	0.874506	2.88392	0	0.590338	0.46835	2.98275	0.12144	0.0619565	0	0.0474244	0	0	1.65016	0.847183	4.9105	0.293376	0.193034	0.111327	1.23634	2.23956	2.56124	4.09995	5.55759	0.72791	0.118663	1.48817	0.0646644	0.0133777	0.0351922	0.470988	0.051514	0.512288	1.78033	0.0543513	0.0588925	1.79233	0.225108	0.101696	0.060709
ENSG00000006283	0.568852	0.0630092	0.0322094	0	0.0296339	0.0669528	0.0451302	0.040433	0.113361	0.977007	0.874506	2.88392	0	0.590338	0.46835	2.98275	0.12144	0.0619565	0	0.0474244	0	0	1.65016	0.847183	4.9105	0.293376	0.193034	0.111327	1.23634	2.23956	2.56124	4.09995	5.55759	0.72791	0.118663	1.48817	0.0646644	0.0133777	0.0351922	0.470988	0.051514	0.512288	1.78033	0.0543513	0.0588925	1.79233	0.225108	0.101696	0.060709
ENSG00000006327	27.0324	7.24602	48.5556	4.75643	48.97	5.02144	9.4773	23.9564	21.8219	98.452	92.7946	58.0733	22.7679	8.05003	1.83737	34.1	143.74	12.0814	35.6941	30.0805	1.12339	20.1021	0.798461	5.73613	11.0486	38.8723	16.6491	2.6522	38.2639	3.87615	0.676979	2.20515	6.39026	12.4173	15.3076	19.0982	15.5194	40.6346	9.50184	6.92895	10.6247	28.3358	3.223	7.06564	30.035	8.79412	18.1924	18.6102	21.8551
ENSG00000006377	9.03469	13.2319	5.79768	1.18911	7.55664	0.401715	3.04627	0.303246	2.83401	0.375771	1.94334	9.48135	0	7.24503	3.3505	7.01348	0.662398	0	0.661002	0.30487	0	8.40634	3.99231	5.64788	25.7801	0	71.6634	36.4432	67.8421	0	0	0	0.290466	3.42546	3.5599	2.89366	0.969961	0.100332	1.05576	2.10586	0.965882	0	26.7049	0	0	23.6185	5.65067	0.762715	0.364252
ENSG00000006432	7.3855	1.57522	2.33518	0.396369	2.44479	0.200857	1.01542	0.454869	5.38461	20.2916	7.53045	4.14809	4.55359	11.27	7.02525	8.94824	1.98719	2.16846	0	0.914611	2.24679	0	15.1708	9.7073	12.89	2.20032	3.61936	7.46546	4.69496	10.3364	20.2247	26.2168	8.42352	13.2736	0.35599	1.57085	4.84981	3.81263	0.52788	3.46448	0	0	10.1294	1.63053	1.76677	6.53277	0.826928	1.52543	6.19229
ENSG00000006451	35.7802	24.8885	35.5108	4.75643	35.9311	4.61972	18.6161	45.6385	34.0081	37.9529	44.9398	63.9991	27.3215	33.8101	39.3414	39.1788	17.3879	37.4835	15.2031	27.7432	7.86376	17.5437	26.3492	36.27	29.4629	57.9417	28.9549	44.7928	34.2732	31.0092	28.6024	22.0515	24.9801	40.6773	18.5115	42.8262	43.6483	47.4572	39.0631	38.313	13.3292	22.0923	44.4314	13.5878	43.2858	56.5336	27.2197	22.8815	74.5807
ENSG00000006453	24.5944	9.13628	27.0558	2.37822	24.5961	8.0343	3.04627	9.8555	32.3077	38.7044	27.2068	31.9996	27.3215	1.61001	2.16161	2.90213	9.77036	41.2008	2.64401	35.7715	1.12339	3.65493	2.39538	0.794234	1.84143	21.2697	0.723873	0.785838	1.17374	1.29205	0.253867	0.245017	0.290466	0.856364	1.42396	13.8069	73.7171	60.2997	83.933	2.58137	1.73859	1.92107	0.920858	15.4901	40.6356	1.50756	2.68752	8.08478	31.1436
ENSG00000006459	23.2321	12.6018	20.5335	5.94554	19.3361	1.80772	2.7078	51.5518	11.6194	24.8009	12.6317	12.4443	0	8.05003	12.9697	12.5759	25.8335	47.0867	5.28802	32.5195	40.4422	3.65493	23.1554	9.7073	11.0486	33.0048	7.23873	9.52828	13.3806	16.7966	17.9399	15.1911	18.0089	12.4173	6.05182	24.7202	41.7083	35.5176	48.0371	13.5183	9.65882	13.4475	13.8129	9.23968	23.8514	12.3118	25.1524	15.5594	25.7709
ENSG00000006468	0.968003	0.157522	0.0402617	0.396369	0.148169	0.100429	0.67695	0.151623	2.12551	0.563657	0.121459	1.48146	4.55359	0.402502	0.162121	0.967377	0.413999	0	0	0.101623	0	0.54824	0	0.132372	0	0.366719	0	0.196459	1.05637	1.93807	1.65014	0.980068	1.01663	0.428182	0	0.165352	0.484981	0.200665	0.52788	0.0339655	0.193176	0.240134	0.115107	0	0	0.12563	0.551285	0.152543	0.0910631
ENSG00000006468	1.03971	0.157522	0.0402617	0	0.222254	0.100429	0	0.151623	2.12551	0.563657	0.121459	1.48146	4.55359	0.402502	0.162121	0.967377	0.248399	0	0	0.101623	0	0.365493	0	0.132372	0	0.366719	0	0.491149	1.05637	1.93807	2.15787	1.22509	1.01663	0.642273	0	0.165352	0.484981	0.300997	0.52788	0.101896	0	0.720402	0.115107	0	0	0.12563	0.551285	0.152543	0.0910631
ENSG00000006468	0.454124	0.105015	0.187888	0	0.0740846	0	0.112825	0.050541	0.755734	0.751542	0.566808	0.592584	0	1.87834	1.18889	3.06336	0.331198	1.5489	0.220334	0.0677489	0	0	0.79846	1.35314	1.22762	0	4.10194	1.60442	4.30371	49.5286	52.889	38.9577	25.4642	1.64136	0	0.0275587	0.32332	1.37121	2.81536	0.883101	0	0.160089	6.98317	0	1.76677	1.75882	0.0459404	0	0.303543
ENSG00000006468	0.454124	0.105015	0.187888	0	0.0740846	0	0.112825	0.050541	0.755734	0.751542	0.566808	0.592584	0	1.87834	1.18889	3.06336	0.331198	1.5489	0.220334	0.0677489	0	0	0.79846	1.35314	1.22762	0	4.10194	1.60442	4.30371	49.5286	52.889	38.9577	25.4642	1.64136	0	0.0275587	0.32332	1.37121	2.81536	0.883101	0	0.160089	6.98317	0	1.76677	1.75882	0.0459404	0	0.303543
ENSG00000006468	0.454124	0.105015	0.187888	0	0.0740846	0	0.112825	0.050541	0.755734	0.751542	0.566808	0.592584	0	1.87834	1.18889	3.06336	0.331198	1.5489	0.220334	0.0677489	0	0	0.79846	1.35314	1.22762	0	4.10194	1.60442	4.30371	49.5286	52.889	38.9577	25.4642	1.64136	0	0.0275587	0.32332	1.37121	2.81536	0.883101	0	0.160089	6.98317	0	1.76677	1.75882	0.0459404	0	0.303543
ENSG00000006468	5.80802	0.472566	6.24056	0.198185	5.51931	0.401715	0	2.95665	25.3644	3.9456	9.4738	18.6664	11.384	13.6851	14.3747	15.1153	4.13999	1.70379	0.661002	4.16656	0	0.822359	9.58153	13.4137	7.36574	4.03391	11.22	12.4261	9.27254	77.523	77.7257	51.9436	34.8559	12.5243	1.24596	3.8031	4.84981	2.20731	3.9591	7.13275	0.965882	2.40134	21.7553	0.815266	2.20846	15.2013	3.20435	1.6017	3.09615
ENSG00000006468	5.80802	0.472566	6.24056	0.198185	5.51931	0.401715	0	2.95665	25.3644	3.9456	9.4738	18.6664	11.384	13.6851	14.3747	15.1153	4.13999	1.70379	0.661002	4.16656	0	0.822359	9.58153	13.4137	7.36574	4.03391	11.22	12.4261	9.27254	77.523	77.7257	51.9436	34.8559	12.5243	1.24596	3.8031	4.84981	2.20731	3.9591	7.13275	0.965882	2.40134	21.7553	0.815266	2.20846	15.2013	3.20435	1.6017	3.09615
ENSG00000006534	6.52505	0	0.563663	0.396369	0.296339	0	0	0	0	0	0	0	4.55359	0	0.216161	0	0.496798	0.309781	0.661002	0.203247	0	0	0	1.23547	0	0	0.723873	0.392919	0.234748	1.29205	0	0.245017	0	0.214091	0	0.744085	0	3.31097	0.52788	2.78517	0.579529	0	1.6115	0	2.65015	0	0.275643	0.610172	0.182126
ENSG00000006534	10.8631	0	4.79114	0.396369	4.88959	0	1.01542	7.12628	0.283401	0	0.242918	0	9.10718	1.2075	0.594444	0.725533	7.53477	2.16846	0.661002	5.69091	7.30207	3.28944	0	1.41197	0	1.46688	1.08581	0.834953	0.352122	0	0.211556	0.122509	0	1.28455	1.60195	4.91923	2.90988	4.81595	3.16728	2.07189	2.12494	0.720402	1.38129	0.679388	2.65015	0.251261	16.952	4.2712	1.7302
ENSG00000006534	10.8631	0	4.79114	0.396369	4.88959	0	1.01542	7.12628	0.283401	0	0.242918	0	9.10718	1.2075	0.594444	0.725533	7.53477	2.16846	0.661002	5.69091	7.30207	3.28944	0	1.41197	0	1.46688	1.08581	0.834953	0.352122	0	0.211556	0.122509	0	1.28455	1.60195	4.91923	2.90988	4.81595	3.16728	2.07189	2.12494	0.720402	1.38129	0.679388	2.65015	0.251261	16.952	4.2712	1.7302
ENSG00000006555	5.66461	6.45841	0.885757	0.198185	1.2224	1.10472	0	0	0	0.187886	0	0.296292	0	0	0.918686	0.362766	1.3248	4.33693	0	0.965423	1.12339	0	0	0.308869	0	0.366719	0	3.68361	1.40849	0	0.0846224	0	0	0.321136	0	13.0215	14.0644	11.1369	11.0855	0.203793	0.0965882	0	0.345322	2.30992	6.18369	0.12563	0.103366	1.83052	36.1065
ENSG00000006555	5.66461	6.45841	0.885757	0.198185	1.2224	1.10472	0	0	0	0.187886	0	0.296292	0	0	0.918686	0.362766	1.3248	4.33693	0	0.965423	1.12339	0	0	0.308869	0	0.366719	0	3.68361	1.40849	0	0.0846224	0	0	0.321136	0	13.0215	14.0644	11.1369	11.0855	0.203793	0.0965882	0	0.345322	2.30992	6.18369	0.12563	0.103366	1.83052	36.1065
ENSG00000006576	0	0	0	0	0	0	0	0.050541	0.188934	0	0	0	0	0	0.0360269	0.0806147	0.165599	0.10326	12.559	0.0338745	0	0	0	0	0	0.244479	0.241291	0.130973	0	0	0.141037	0	0.096822	0	3.67856	0.0275587	0	0.0334441	0	0.0226436	0.0643921	1.92107	0.0767381	0	0	0	0.0459404	0.0508476	0.0607087
ENSG00000006576	0	0	0	0	0	0	0	0.050541	0.188934	0	0	0	0	0	0.0360269	0.0806147	0.165599	0.10326	12.559	0.0338745	0	0	0	0	0	0.244479	0.241291	0.130973	0	0	0.141037	0	0.096822	0	3.67856	0.0275587	0	0.0334441	0	0.0226436	0.0643921	1.92107	0.0767381	0	0	0	0.0459404	0.0508476	0.0607087
ENSG00000006576	0	0	0	0	0	0	0	0.050541	0.188934	0	0	0	0	0	0.0360269	0.0806147	0.165599	0.10326	12.559	0.0338745	0	0	0	0	0	0.244479	0.241291	0.130973	0	0	0.141037	0	0.096822	0	3.67856	0.0275587	0	0.0334441	0	0.0226436	0.0643921	1.92107	0.0767381	0	0	0	0.0459404	0.0508476	0.0607087
ENSG00000006576	10.6122	3.78053	6.24056	1.18911	5.40818	1.30557	0.846187	9.24901	11.4777	6.20022	8.13775	5.33326	11.384	9.66004	7.72777	7.73902	12.3372	26.1765	10.576	9.55261	6.74037	3.83768	5.98846	9.92792	8.28645	4.76735	10.4962	7.51457	7.51193	15.5046	8.92766	6.37044	10.1663	8.34955	4.80586	10.1692	6.78973	6.77243	5.01486	12.4653	1.83518	7.92442	7.9424	5.84274	10.6006	15.2013	18.158	6.17799	7.6493
ENSG00000006576	10.6122	3.78053	6.24056	1.18911	5.40818	1.30557	0.846187	9.24901	11.4777	6.20022	8.13775	5.33326	11.384	9.66004	7.72777	7.73902	12.3372	26.1765	10.576	9.55261	6.74037	3.83768	5.98846	9.92792	8.28645	4.76735	10.4962	7.51457	7.51193	15.5046	8.92766	6.37044	10.1663	8.34955	4.80586	10.1692	6.78973	6.77243	5.01486	12.4653	1.83518	7.92442	7.9424	5.84274	10.6006	15.2013	18.158	6.17799	7.6493
ENSG00000006606	0	0	0	0	0	0	0.338475	0	0	0	0	0	0	0	0	0.241844	0	0	0	0.101623	0	0.182747	0	0	0	0	0	0	0	0	0.0846224	0.245017	0.290466	0.214091	0	0.992114	0	0.100332	0	0	0	0.480268	0	0.271755	0	0	0.137821	0.610172	0.182126
ENSG00000006607	44.8866	20.1628	14.4942	9.51286	16.3727	5.82487	6.7695	18.9529	15.0202	9.77005	12.1459	9.48135	18.2144	15.2951	18.4818	13.0596	28.4831	39.0324	3.96601	23.5766	0	7.12711	22.3569	17.3849	18.4143	19.8029	21.7162	14.7345	13.3806	36.1774	43.0728	24.9917	44.7318	19.9105	11.3917	21.3304	61.1076	44.1462	33.7843	45.4458	6.95435	16.3291	20.9495	21.7404	24.7347	13.0655	36.7983	16.7797	17.0288
ENSG00000006611	10.5763	0	0.161047	0.198185	0.111127	0	0.169237	0	0	0.187886	0.121459	0	0	0.805003	1.24293	0	0.331199	4.64671	0.661002	0.0508117	0	0	1.19769	1.80909	0	0	2.17162	0.589378	0.352122	0	0.423112	0.367526	0	1.39159	0.533984	0	13.0945	24.9326	18.7397	5.94395	0	0	2.76257	0	18.5511	0.251261	6.89106	5.41528	0.0455316
ENSG00000006611	10.5763	0	0.161047	0.198185	0.111127	0	0.169237	0	0	0.187886	0.121459	0	0	0.805003	1.24293	0	0.331199	4.64671	0.661002	0.0508117	0	0	1.19769	1.80909	0	0	2.17162	0.589378	0.352122	0	0.423112	0.367526	0	1.39159	0.533984	0	13.0945	24.9326	18.7397	5.94395	0	0	2.76257	0	18.5511	0.251261	6.89106	5.41528	0.0455316
ENSG00000006625	4.37394	2.52035	6.26069	0.198185	6.26016	0.200857	0.507712	6.78513	23.664	6.29416	9.95963	14.222	4.55359	12.4776	4.83661	5.26011	3.27059	6.66029	2.80926	7.46933	1.68509	3.38081	4.99038	6.75099	3.22251	9.16799	2.89549	4.27299	3.11041	2.5841	2.22134	3.49149	3.63083	9.36648	1.51296	6.24205	6.06226	8.40283	5.54274	3.20974	0.676118	2.52141	5.98557	5.57098	4.19607	4.1458	8.14868	8.77122	11.0869
ENSG00000006625	4.37394	2.52035	6.26069	0.198185	6.26016	0.200857	0.507712	6.78513	23.664	6.29416	9.95963	14.222	4.55359	12.4776	4.83661	5.26011	3.27059	6.66029	2.80926	7.46933	1.68509	3.38081	4.99038	6.75099	3.22251	9.16799	2.89549	4.27299	3.11041	2.5841	2.22134	3.49149	3.63083	9.36648	1.51296	6.24205	6.06226	8.40283	5.54274	3.20974	0.676118	2.52141	5.98557	5.57098	4.19607	4.1458	8.14868	8.77122	11.0869
ENSG00000006625	4.37394	2.52035	6.26069	0.198185	6.26016	0.200857	0.507712	6.78513	23.664	6.29416	9.95963	14.222	4.55359	12.4776	4.83661	5.26011	3.27059	6.66029	2.80926	7.46933	1.68509	3.38081	4.99038	6.75099	3.22251	9.16799	2.89549	4.27299	3.11041	2.5841	2.22134	3.49149	3.63083	9.36648	1.51296	6.24205	6.06226	8.40283	5.54274	3.20974	0.676118	2.52141	5.98557	5.57098	4.19607	4.1458	8.14868	8.77122	11.0869
ENSG00000006625	4.37394	2.52035	6.26069	0.198185	6.26016	0.200857	0.507712	6.78513	23.664	6.29416	9.95963	14.222	4.55359	12.4776	4.83661	5.26011	3.27059	6.66029	2.80926	7.46933	1.68509	3.38081	4.99038	6.75099	3.22251	9.16799	2.89549	4.27299	3.11041	2.5841	2.22134	3.49149	3.63083	9.36648	1.51296	6.24205	6.06226	8.40283	5.54274	3.20974	0.676118	2.52141	5.98557	5.57098	4.19607	4.1458	8.14868	8.77122	11.0869
ENSG00000006634	42.1619	6.93097	6.28082	3.17095	5.03776	0.401715	3.72322	6.67141	40.2429	26.304	42.2677	31.9996	9.10718	8.85504	3.56666	9.43193	4.80238	27.5705	1.322	8.84124	4.49358	5.1169	3.19384	4.41241	3.68287	15.4022	11.582	8.34953	11.5026	21.9648	8.54686	6.37044	8.42352	8.77773	3.91589	9.09437	19.3992	11.2372	13.7249	2.78517	3.09082	6.24349	5.06472	3.53282	15.9009	10.0504	14.8847	5.64409	8.46887
ENSG00000006638	4.6249	0.78761	3.74434	0	4.48212	0.602572	0	3.10827	0	0	0.121459	0	20.4912	0.805003	0.702525	0.483689	36.5147	1.85868	2.31351	4.7763	7.30207	1.46197	0.399231	0.617737	2.76215	2.20032	0.361936	0.540263	0.469496	0.646025	0.465423	0.122509	0.290466	0.856364	1.06797	10.6239	4.36483	3.21063	3.43122	1.22276	1.35224	2.16121	0.575536	2.30992	2.65015	1.00504	2.6186	2.74577	4.96294
ENSG00000006638	4.6249	0.78761	3.74434	0	4.48212	0.602572	0	3.10827	0	0	0.121459	0	20.4912	0.805003	0.702525	0.483689	36.5147	1.85868	2.31351	4.7763	7.30207	1.46197	0.399231	0.617737	2.76215	2.20032	0.361936	0.540263	0.469496	0.646025	0.465423	0.122509	0.290466	0.856364	1.06797	10.6239	4.36483	3.21063	3.43122	1.22276	1.35224	2.16121	0.575536	2.30992	2.65015	1.00504	2.6186	2.74577	4.96294
ENSG00000006652	0.645335	0.315044	0.563663	0.396369	0.370423	0	0.338475	1.06136	0.283401	0.375771	0.242918	0.592585	0	0	0.756565	0.967377	0.827997	0	0	0.30487	0	0.913733	0	0.176496	1.84143	0	0.723873	0.589378	1.17374	0	0.169245	0.490034	0	0.214091	0.711979	0.413381	0.969961	0.100332	0.52788	0.407585	0.386353	0.480268	0.230214	0	0	0	0.620196	0.457629	0.182126
ENSG00000006652	2.93986	0	0.402617	0.198185	0.407466	0.200857	0.67695	0.227435	0.1417	0.187886	0.728754	0	2.27679	0.805003	2.43182	1.20922	0	0	0	0.254059	6.74037	0.456866	0	0.926606	0	0.733439	3.25743	1.52256	1.52586	1.29205	2.15787	0.245017	0.435699	0.749318	0.35599	0.124014	0	0.100332	0	2.07189	0.193176	0.240134	0.575536	0.407633	0	0	0.0344553	0.305086	0.136595
ENSG00000006652	2.93986	0	0.402617	0.198185	0.407466	0.200857	0.67695	0.227435	0.1417	0.187886	0.728754	0	2.27679	0.805003	2.43182	1.20922	0	0	0	0.254059	6.74037	0.456866	0	0.926606	0	0.733439	3.25743	1.52256	1.52586	1.29205	2.15787	0.245017	0.435699	0.749318	0.35599	0.124014	0	0.100332	0	2.07189	0.193176	0.240134	0.575536	0.407633	0	0	0.0344553	0.305086	0.136595
ENSG00000006652	42.7355	11.3416	71.3437	5.1528	65.8613	6.82915	19.6315	71.4145	52.4291	74.4027	112.957	116.739	31.8751	36.2251	44.6373	88.7569	72.0357	41.8204	36.3551	53.3523	88.7482	12.244	31.9384	32.5636	38.6701	88.7461	46.3279	51.3741	123.008	63.3104	40.1956	31.8522	62.7407	73.8614	32.751	40.1806	30.0688	73.8446	40.1189	52.3747	26.6583	27.8556	53.1795	29.6213	40.6356	55.5286	30.045	32.9493	32.2363
ENSG00000006659	0	0	58.0573	0	59.6382	0.200857	0.169237	0	0	0	0.121459	0.296292	0	0	0	0.120922	0	0	0	0	0	0	0	0	0	0	0	0	0.117374	0	0	0	0	0	0	0	0	0	2.6394	0	0.289765	0	0	0	0	0	0	0	0
ENSG00000006659	0	0	58.0573	0	59.6382	0.200857	0.169237	0	0	0	0.121459	0.296292	0	0	0	0.120922	0	0	0	0	0	0	0	0	0	0	0	0	0.117374	0	0	0	0	0	0	0	0	0	2.6394	0	0.289765	0	0	0	0	0	0	0	0
ENSG00000006695	11.0424	2.52035	4.02617	1.18911	4.29691	0.401715	0	3.33571	5.66801	2.25463	8.01629	3.55551	4.55359	4.83002	4.21515	6.77164	2.98079	6.50539	5.28802	3.86169	1.12339	0.730986	4.79077	4.41241	11.0486	5.86751	8.68647	4.81326	6.80769	3.87615	5.41583	6.37044	4.64746	3.21136	3.5599	4.38184	10.6696	13.2439	6.33456	4.89103	1.35224	15.3686	4.60429	1.90229	6.18369	7.0353	5.09939	3.2034	5.9191
ENSG00000006704	4.66075	7.141	1.69099	1.18911	1.80273	1.13819	0.564124	3.23462	12.6586	24.1746	16.3565	7.70359	15.1786	1.87834	2.62996	3.38582	3.86398	4.02715	5.94902	6.84265	0	0.974647	2.39538	4.08883	9.20716	4.15615	1.20645	3.99467	5.00795	2.15341	2.82074	3.26689	3.19513	2.71182	3.79722	6.25583	6.78973	4.58184	8.97396	6.27229	1.73859	3.36188	2.83931	4.07633	5.3003	7.62157	5.51285	5.59324	6.76902
ENSG00000006704	4.66075	7.141	1.69099	1.18911	1.80273	1.13819	0.564124	3.23462	12.6586	24.1746	16.3565	7.70359	15.1786	1.87834	2.62996	3.38582	3.86398	4.02715	5.94902	6.84265	0	0.974647	2.39538	4.08883	9.20716	4.15615	1.20645	3.99467	5.00795	2.15341	2.82074	3.26689	3.19513	2.71182	3.79722	6.25583	6.78973	4.58184	8.97396	6.27229	1.73859	3.36188	2.83931	4.07633	5.3003	7.62157	5.51285	5.59324	6.76902
ENSG00000006704	4.66075	7.141	1.69099	1.18911	1.80273	1.13819	0.564124	3.23462	12.6586	24.1746	16.3565	7.70359	15.1786	1.87834	2.62996	3.38582	3.86398	4.02715	5.94902	6.84265	0	0.974647	2.39538	4.08883	9.20716	4.15615	1.20645	3.99467	5.00795	2.15341	2.82074	3.26689	3.19513	2.71182	3.79722	6.25583	6.78973	4.58184	8.97396	6.27229	1.73859	3.36188	2.83931	4.07633	5.3003	7.62157	5.51285	5.59324	6.76902
ENSG00000006712	88.8411	16.3823	34.3835	6.73828	38.0795	13.2566	11.8466	42.9093	11.336	37.9529	44.454	13.6294	59.1967	50.7152	42.0434	33.3745	40.4063	77.755	24.4571	58.3319	19.0977	19.1884	57.4892	65.3037	57.0845	70.4101	57.186	44.891	45.3063	36.1774	45.4422	45.5732	22.6564	64.6555	19.5794	61.1803	31.0388	56.4871	46.4535	81.585	13.9087	28.8161	70.2154	38.5893	24.7347	62.0614	30.114	49.729	53.454
ENSG00000006715	19.8978	5.51327	18.1983	2.97277	18.7805	2.30986	2.03085	33.0538	28.3401	5.82445	16.397	11.8517	6.83038	43.8727	25.9934	17.05	13.8276	24.3178	4.95752	21.6966	5.05528	18.5488	14.3723	47.7423	14.7315	9.53471	26.0594	26.7676	17.8408	18.7347	18.6592	14.456	16.2661	35.325	5.87383	25.1335	7.75969	19.4645	12.1412	31.1463	5.50553	6.24349	32.23	14.2672	11.0423	20.2265	36.4193	19.7543	20.5803
ENSG00000006715	19.8978	5.51327	18.1983	2.97277	18.7805	2.30986	2.03085	33.0538	28.3401	5.82445	16.397	11.8517	6.83038	43.8727	25.9934	17.05	13.8276	24.3178	4.95752	21.6966	5.05528	18.5488	14.3723	47.7423	14.7315	9.53471	26.0594	26.7676	17.8408	18.7347	18.6592	14.456	16.2661	35.325	5.87383	25.1335	7.75969	19.4645	12.1412	31.1463	5.50553	6.24349	32.23	14.2672	11.0423	20.2265	36.4193	19.7543	20.5803
ENSG00000006740	18.3562	0.945133	4.26774	0.396369	6.07494	1.60686	1.3539	3.18408	1.9838	9.39428	6.31586	8.29618	0	24.9551	32.8565	27.3284	8.27997	14.8695	3.30501	3.25195	0	1.27923	36.7292	28.6807	23.9386	5.86751	20.9923	33.2999	19.7188	43.9297	44.0883	42.388	18.8803	34.4687	3.91589	8.01958	46.5581	16.8558	11.0855	9.84998	2.12494	3.84215	28.0862	9.51144	5.3003	14.0706	3.16989	8.08478	2.73189
ENSG00000006744	17.9977	6.19587	7.2471	2.11397	7.16152	1.53991	1.46672	11.9277	13.6032	10.5216	13.9273	10.864	24.2858	8.31836	6.52087	5.07873	8.55597	11.3586	5.06768	11.2463	3.74465	1.94929	10.38	10.3839	12.89	9.04574	6.99743	8.80793	5.47745	8.61366	7.22111	10.4541	6.48708	7.85	3.91588	10.7479	10.9929	12.9763	5.2788	14.2655	1.35223	6.24348	15.7313	6.88447	5.3003	8.4591	12.0594	6.55935	10.624
ENSG00000006744	17.9977	6.19587	7.2471	2.11397	7.16152	1.53991	1.46672	11.9277	13.6032	10.5216	13.9273	10.864	24.2858	8.31836	6.52087	5.07873	8.55597	11.3586	5.06768	11.2463	3.74465	1.94929	10.38	10.3839	12.89	9.04574	6.99743	8.80793	5.47745	8.61366	7.22111	10.4541	6.48708	7.85	3.91588	10.7479	10.9929	12.9763	5.2788	14.2655	1.35223	6.24348	15.7313	6.88447	5.3003	8.4591	12.0594	6.55935	10.624
ENSG00000006744	17.9977	6.19587	7.2471	2.11397	7.16152	1.53991	1.46672	11.9277	13.6032	10.5216	13.9273	10.864	24.2858	8.31836	6.52087	5.07873	8.55597	11.3586	5.06768	11.2463	3.74465	1.94929	10.38	10.3839	12.89	9.04574	6.99743	8.80793	5.47745	8.61366	7.22111	10.4541	6.48708	7.85	3.91588	10.7479	10.9929	12.9763	5.2788	14.2655	1.35223	6.24348	15.7313	6.88447	5.3003	8.4591	12.0594	6.55935	10.624
ENSG00000006747	0	0	1.61047	0	1.33352	0.200857	0.67695	0	0	0.375771	0	0	0	0	0	0.241844	0	0	0	0	0	0	0	0	0	0	0	0.0982297	0	0	0	0	0	0	0	0	0	0.200665	0	0	0	0	0.230214	0.271755	0	0	0	0	0
ENSG00000006747	13.552	2.20531	14.4137	0.792739	13.7057	0.80343	1.3539	13.0396	0	0	0.485836	0.592585	4.55359	1.61001	33.6131	15.2362	2.31839	10.8423	0.661002	3.55682	0	4.75141	3.99231	14.5609	0	0.733439	11.582	30.5494	28.874	1.29205	4.40036	2.69519	4.06653	1.49864	6.05182	2.72831	24.249	36.7216	14.7806	22.7569	1.15906	0.480268	10.3596	3.26106	4.41692	1.75882	2.13623	1.37289	11.8382
ENSG00000006756	12.7274	3.30796	11.7564	0.594554	12.4092	2.51072	1.01542	7.96021	4.95951	9.95793	9.10942	2.66663	18.2144	2.41501	2.43182	1.57199	9.10797	12.3912	0.661002	5.48767	3.93188	2.92394	6.38769	2.77982	6.44502	7.33439	2.89549	2.40663	1.29111	1.93807	0.761601	4.90034	2.46896	2.56909	0.711979	11.0373	30.0688	17.0063	21.6431	5.36654	2.02835	4.80268	5.64025	18.0717	14.1341	4.27143	6.99443	17.0085	8.28674
ENSG00000006757	6.85967	2.20531	3.97249	0	4.46978	0.200857	0.451299	4.14436	11.7139	12.651	8.09726	3.95056	12.1429	4.02502	4.57542	2.1766	1.60079	3.40758	3.74568	2.26959	1.12339	0.852817	4.52461	4.82423	1.22762	2.4448	6.03227	6.77785	3.12997	2.5841	1.83348	1.87846	1.64597	4.42455	4.03455	3.58263	4.20316	4.28084	5.10284	4.48344	0.547333	8.32465	4.56592	3.98574	5.88922	2.5126	5.46691	5.13561	5.22095
ENSG00000006757	6.85967	2.20531	3.97249	0	4.46978	0.200857	0.451299	4.14436	11.7139	12.651	8.09726	3.95056	12.1429	4.02502	4.57542	2.1766	1.60079	3.40758	3.74568	2.26959	1.12339	0.852817	4.52461	4.82423	1.22762	2.4448	6.03227	6.77785	3.12997	2.5841	1.83348	1.87846	1.64597	4.42455	4.03455	3.58263	4.20316	4.28084	5.10284	4.48344	0.547333	8.32465	4.56592	3.98574	5.88922	2.5126	5.46691	5.13561	5.22095
ENSG00000006757	6.85967	2.20531	3.97249	0	4.46978	0.200857	0.451299	4.14436	11.7139	12.651	8.09726	3.95056	12.1429	4.02502	4.6835	2.66029	1.60079	3.40758	3.74568	2.26959	1.12339	0.852817	4.52461	4.82423	1.22762	2.4448	6.03227	6.77785	3.59946	2.5841	1.83348	1.87846	1.64597	4.42455	4.03455	3.58263	4.20316	4.28084	5.10284	4.48344	0.450745	8.32465	4.45081	3.98574	5.88922	2.5126	5.46691	5.13561	5.22095
ENSG00000006788	0	0	0	0	0	0	4.40017	0	0	0	0	0	0	0	0	0	0	0	0	0	0	0	0	0	0	0	0	0	0	0	0	0	0	0	0	0	0	0	0	0	2.31812	0	0	0	0	0	0	0	0
ENSG00000006831	54.9969	17.3274	56.6884	11.0983	57.4156	7.03001	6.7695	109.775	18.9878	21.0432	20.8909	14.8146	95.6254	30.5901	72.4141	22.0078	23.8463	48.3258	25.1181	31.1984	19.0977	17.1782	65.4738	62.7445	14.7315	69.6767	44.1562	53.5352	22.301	25.841	41.7188	28.667	16.847	43.0323	25.6312	32.8224	33.9486	68.0253	45.9256	174.379	14.8746	13.9278	92.0858	54.8946	20.3178	22.6135	34.3175	19.5255	44.5299
ENSG00000006837	2.65304	0.472566	0.96628	0.792739	1.48169	0.703001	0.169237	0.606492	3.54251	4.88502	4.37252	1.48146	4.55359	2.41501	1.83737	4.23227	0.827997	1.70379	0.661002	0.609741	0	0.0913733	1.19769	1.14723	1.84143	0.366719	3.9813	3.19247	5.63395	3.23012	2.20018	1.96014	6.24502	1.60568	0.711979	0.992114	0.969961	0.501662	0.79182	2.03793	0.482941	0.480268	1.72661	2.58168	1.32508	3.51765	1.55049	3.58476	0.227658
ENSG00000006837	2.65304	0.472566	0.96628	0.792739	1.48169	0.703001	0.169237	0.606492	3.54251	4.88502	4.37252	1.48146	4.55359	2.41501	1.83737	4.23227	0.827997	1.70379	0.661002	0.609741	0	0.0913733	1.19769	1.14723	1.84143	0.366719	3.9813	3.19247	5.63395	3.23012	2.20018	1.96014	6.24502	1.60568	0.711979	0.992114	0.969961	0.501662	0.79182	2.03793	0.482941	0.480268	1.72661	2.58168	1.32508	3.51765	1.55049	3.58476	0.227658
ENSG00000007001	0	0	0	0.396369	0	0	0.67695	0	0	0	0	0	0	0	0.324242	0	0	0	0	0	0	0.182747	0	0	0	0	0	0	0.234748	0	0	0	0.580932	0.214091	0	0	0	0	0	0.0679309	0	0	0.230214	0	0	0.251261	0	0	0
ENSG00000007001	2.79645	0	0.644187	0	0.370423	0	0	0	0	0	0	0	0	0	0	0	0	0	0	0	0	0	0	0	0	0	0	0	0	0	0	0	0.290466	0	0	0	0	0	0	0	0	0	0	0	0	0	0	0.152543	0
ENSG00000007038	2.82035	0	0.0268411	0	0.0493897	0.0669524	0.564124	0.151623	0	0.125257	0	0	1.51786	0	0.0360269	0.161229	0	0	0	0.0338745	0.374465	0	0	0	0	0	0	0	0	0	0	0	0	0	0.355989	0.0275587	0.32332	0.0334441	0	0	0.515137	0	0.0767381	0.18117	0	0	0.0229702	0.0508476	0.121417
ENSG00000007038	2.82035	0	0.0268411	0	0.0493897	0.0669524	0.564124	0.151623	0	0.125257	0	0	1.51786	0	0.0360269	0.161229	0	0	0	0.0338745	0.374465	0	0	0	0	0	0	0	0	0	0	0	0	0	0.355989	0.0275587	0.32332	0.0334441	0	0	0.515137	0	0.0767381	0.18117	0	0	0.0229702	0.0508476	0.121417
ENSG00000007038	2.82035	0	0.0268411	0	0.0493897	0.0669524	0.564124	0.151623	0	0.125257	0	0	1.51786	0	0.0360269	0.161229	0	0	0	0.0338745	0.374465	0	0	0	0	0	0	0	0	0	0	0	0	0	0.355989	0.0275587	0.32332	0.0334441	0	0	0.515137	0	0.0767381	0.18117	0	0	0.0229702	0.0508476	0.121417
ENSG00000007047	12.5482	6.30088	3.82486	1.78366	3.48198	1.50643	0.846187	3.71476	8.78542	16.9097	12.8746	8.29618	11.384	9.66004	13.7803	13.7851	8.52837	9.29342	1.98301	8.84124	6.17867	1.46197	15.57	11.3399	39.5908	13.5686	13.0297	14.4398	14.9065	10.9824	12.101	13.721	5.22839	20.1246	3.5599	7.77156	6.78973	5.86944	9.76578	6.65723	1.54541	5.52308	15.6546	7.20152	5.3003	11.6836	7.27007	8.54241	7.42164
ENSG00000007047	12.5482	6.30088	3.82486	1.78366	3.48198	1.50643	0.846187	3.71476	8.78542	16.9097	12.8746	8.29618	11.384	9.66004	13.7803	13.7851	8.52837	9.29342	1.98301	8.84124	6.17867	1.46197	15.57	11.3399	39.5908	13.5686	13.0297	14.4398	14.9065	10.9824	12.101	13.721	5.22839	20.1246	3.5599	7.77156	6.78973	5.86944	9.76578	6.65723	1.54541	5.52308	15.6546	7.20152	5.3003	11.6836	7.27007	8.54241	7.42164
ENSG00000007062	0.129067	0	0.048314	0	0.0740847	0	0	0	0.340081	0	0.0485836	0.237034	0	0	0.0216161	0.0483689	0.264959	0.185868	0	0.0406494	0	0.0365493	0.159692	0.0176496	0	0.293376	0	0.0196459	0.0469496	0	0.0169245	0	0	0	0	0.0661409	0.581977	0.120399	0.52788	0.0543447	0	0.0960536	0.0460429	0	0.53003	0.100504	0	0.0610172	0
ENSG00000007062	0.129067	0	0.048314	0	0.0740847	0	0	0	0.340081	0	0.0485836	0.237034	0	0	0.0216161	0.0483689	0.264959	0.185868	0	0.0406494	0	0.0365493	0.159692	0.0176496	0	0.293376	0	0.0196459	0.0469496	0	0.0169245	0	0	0	0	0.0661409	0.581977	0.120399	0.52788	0.0543447	0	0.0960536	0.0460429	0	0.53003	0.100504	0	0.0610172	0
ENSG00000007062	0.129067	0	0.048314	0	0.0740847	0	0	0	0.340081	0	0.0485836	0.237034	0	0	0.0216161	0.0483689	0.264959	0.185868	0	0.0406494	0	0.0365493	0.159692	0.0176496	0	0.293376	0	0.0196459	0.0469496	0	0.0169245	0	0	0	0	0.0661409	0.581977	0.120399	0.52788	0.0543447	0	0.0960536	0.0460429	0	0.53003	0.100504	0	0.0610172	0
ENSG00000007062	0.129067	0	0.048314	0	0.0740847	0	0	0	0.340081	0	0.0485836	0.237034	0	0	0.0216161	0.0483689	0.264959	0.185868	0	0.0406494	0	0.0365493	0.159692	0.0176496	0	0.293376	0	0.0196459	0.0469496	0	0.0169245	0	0	0	0	0.0661409	0.581977	0.120399	0.52788	0.0543447	0	0.0960536	0.0460429	0	0.53003	0.100504	0	0.0610172	0
ENSG00000007062	0.129067	0	0.048314	0	0.0740847	0	0	0	0.340081	0	0.0485836	0.237034	0	0	0.0216161	0.0483689	0.264959	0.185868	0	0.0406494	0	0.0365493	0.159692	0.0176496	0	0.293376	0	0.0196459	0.0469496	0	0.0169245	0	0	0	0	0.0661409	0.581977	0.120399	0.52788	0.0543447	0	0.0960536	0.0460429	0	0.53003	0.100504	0	0.0610172	0
ENSG00000007062	9.1064	0	3.70407	0.396369	3.29677	0.301286	0	0	9.06882	0.751542	4.25106	15.1109	0	1.2075	0.702525	2.05568	12.5856	17.0379	0.330501	2.28653	0	0	1.99615	1.36785	23.9386	6.60095	1.80968	0.638493	2.11273	0	0.465423	0.735051	0.435699	1.49864	0.177995	12.2361	29.0988	8.92957	13.4609	3.90603	0.0965882	1.68094	1.72661	1.35878	19.8761	7.78908	1.3093	3.43222	1.27488
ENSG00000007062	9.03469	0	3.7846	0.396369	3.37085	0.301286	0	0	8.78542	0.751542	4.25106	15.1109	0	1.2075	0.702525	1.81383	12.5856	17.3477	0.330501	2.28653	0	0	1.19769	1.36785	23.9386	6.60095	1.80968	0.638493	2.11273	0	0.465423	0.735051	0.435699	1.49864	0.177995	12.3187	31.0388	8.92957	13.9888	3.8381	0.0965882	1.68094	1.72661	1.35878	19.8761	8.2916	1.17148	3.43222	1.27488
ENSG00000007080	0	0	0	0	0	0.200857	0	0	0.566801	0.375771	0.242918	0.592585	0	0	0.216161	0	0	0	0	0	0	0	0	0	0	0	0	0	0.234748	0	0.0846224	0	0	0	0.35599	0	0	0	0	0.0679309	0.386353	0	0	0	0	0	0	0	0
ENSG00000007080	23.4472	16.6973	17.7151	17.8366	19.1879	5.82487	6.43102	22.5918	40.8097	19.5401	28.6643	29.0366	18.2144	32.2001	21.1838	23.2171	21.3623	28.19	23.7961	24.7961	10.1106	7.49261	29.5431	28.2394	47.8773	23.47	25.3356	20.3336	15.9628	15.5046	11.5933	14.211	11.9091	63.585	24.5633	20.8344	26.189	27.2904	8.97396	24.1155	14.4882	17.7699	44.4314	17.3923	6.18369	33.9202	19.7084	23.1865	28.2296
ENSG00000007168	96.2983	24.8885	42.5969	14.6657	40.228	6.42744	14.2159	51.2486	142.551	66.5115	95.7096	129.183	27.3215	103.04	121.807	55.6242	46.699	75.8963	27.7621	64.3277	26.9615	9.86831	83.04	150.287	66.2916	30.071	66.5963	121.019	39.9071	96.9037	128.034	77.1804	30.7894	181.549	38.4469	72.4243	30.0688	90.4997	41.7025	93.1333	17.3859	26.895	122.934	37.5022	16.7843	86.9362	53.7503	59.9494	53.363
ENSG00000007171	0	0	0.161047	0.396369	0.0740847	0.200857	0	0	0.566801	0	0	0	0	0	0.108081	0	1.98719	12.0814	0	0	0	0.182747	0	0	0	0	0	0	0	0	0.0846224	0	0	0	0.35599	0.0826761	0.969961	5.81927	0	0	0.386353	0	0	0	0.883384	0	0	0	0
ENSG00000007174	0.143408	0	0	0	0	0.200857	0.338475	0	0	0	0	0	0	0	0.108081	0	0	0	0	0	0	0	0	0	0	0	0	0	0	0	0	0	0	0	0.35599	0	0	0	0	0.0679309	0.193176	0	0	0	0	0	0	0	0
ENSG00000007174	5.16268	0	2.25465	0	2.74113	0	0.67695	1.21298	0.283401	2.6304	1.70042	0	0	8.85504	3.24242	6.28795	6.95518	0	0	0.203247	0	0.54824	4.79077	4.58891	3.68287	1.46688	19.5446	10.1177	9.15516	0	0.507734	0.735051	1.16186	8.99182	1.42396	1.48817	0	0.702326	0	13.722	0.193176	0.960536	7.13665	2.4458	0	2.76387	1.24039	9.9153	0
ENSG00000007202	60.5181	22.3681	41.8721	2.77458	42.3764	3.61543	4.73865	51.2486	23.5223	61.6264	50.7698	39.7032	204.912	45.8852	39.4495	33.3745	37.7567	46.1573	25.1181	26.5237	24.7147	11.3303	61.4815	40.2412	75.4988	60.142	40.5369	40.9618	34.0384	34.8853	34.1874	45.0831	34.8559	36.6096	12.4596	34.1452	63.0475	41.6379	19.5316	65.9609	5.40894	30.7372	46.2731	32.8824	42.4024	51.0059	66.5677	30.3561	36.8806
ENSG00000007216	30.2112	0.105015	0.134205	0.396369	0.197559	0.0669524	0.112825	0	0	0	0	0	0	0	0	0	3.42239	0	0	0.440368	0	0	0	0	0	0.244479	0	0	0.0782492	0	0	0	0	0	0.118663	0	6.78973	276.215	39.591	0.0452872	0.0643921	0.160089	0	17.2112	7.36153	0	0.0459404	0.86441	0.0303543
ENSG00000007216	30.2112	0.105015	0.134205	0.396369	0.197559	0.0669524	0.112825	0	0	0	0	0	0	0	0	0	3.42239	0	0	0.440368	0	0	0	0	0	0.244479	0	0	0.0782492	0	0	0	0	0	0.118663	0	6.78973	276.215	39.591	0.0452872	0.0643921	0.160089	0	17.2112	7.36153	0	0.0459404	0.86441	0.0303543
ENSG00000007237	28.0362	6.30088	11.6759	3.96369	12.0017	3.01286	4.0617	53.3713	4.53441	29.3101	17.9759	5.33326	27.3215	9.66004	10.4838	19.5894	10.764	23.8531	12.559	30.1822	7.86376	8.40634	23.1554	25.4155	47.8773	32.2713	8.68647	9.23359	22.0663	2.5841	9.47771	7.35051	10.1663	16.485	3.5599	62.7512	19.3992	16.2538	20.5873	62.5644	8.88612	25.9345	30.1581	6.79388	9.71722	36.9353	45.481	18.6102	20.6713
ENSG00000007237	24.451	1.57522	5.47559	6.34191	7.18621	1.60686	5.4156	12.2815	0	1.50308	4.85836	2.37034	9.10718	12.8801	27.3444	4.3532	12.0888	19.2064	19.1691	24.3896	6.74037	2.3757	42.3184	80.3058	1.84143	3.66719	24.6117	15.4221	2.81697	24.5489	16.9245	21.5615	6.68072	8.99182	9.61172	15.8738	16.4893	15.0498	14.2528	211.129	3.09082	11.5264	86.5606	7.33739	8.83384	0.251261	38.9345	18.6102	24.7692
ENSG00000007237	4.08712	0	0.0805234	0	0	0.602572	0.67695	0	0	0	0.485836	0	0	6.44003	5.51212	2.90213	2.64959	0.309781	0.661002	0.101623	0	0	27.1477	30.1809	5.5243	0.733439	52.8427	100.882	74.1803	286.835	341.79	323.423	99.6299	39.8209	4.98385	12.8148	1.93992	0.200665	3.69516	4.75516	0	0.480268	45.8127	0.271755	0.883384	3.51765	0.964749	1.22034	0
ENSG00000007237	26.1719	0	0	0	0	0	0	0	0	0	0	0	0	90.9654	56.202	50.5455	0	0.309781	0	0	0	0	111.785	132.461	82.8645	0	53.5666	54.4193	35.9164	0	0	0	0	98.2678	3.5599	0	0	0	0.52788	6.52137	0.193176	0	31.0789	0	0	37.4378	2.34296	0	0
ENSG00000007255	8.10254	2.52035	3.30146	0.792739	4.22283	0	0.67695	2.42597	16.1538	7.51542	11.6601	5.33326	9.10718	3.22001	4.64747	2.66029	3.31199	6.19561	0.661002	2.43896	5.61697	0.730986	6.38769	6.70686	7.36574	1.46688	6.51486	6.38493	2.58223	1.29205	1.35396	5.88041	2.6142	6.42273	2.49193	2.97634	6.78973	5.41794	7.39032	8.21964	0.579529	2.88161	12.6618	1.90229	12.3674	1.00504	1.9295	8.23732	2.82296
ENSG00000007264	1.07556	0	0	0	0	0	0	0	0	0	0.242918	0	0	3.22001	4.64747	9.91562	0	0	0	0	0	0	1.59692	2.02971	11.0486	0	0	2.45574	3.52122	0	0.0846224	0.245017	0.580932	4.28182	0.35599	0.0826761	0	0	0	0.74724	0.193176	0	2.76257	0	0	8.2916	0.206732	0.762715	0
ENSG00000007264	3.6569	0	1.12733	0	0.814932	0.301286	0	9.32482	0.1417	1.12731	1.33605	1.77775	0	4.02502	6.53888	6.04611	0.331199	3.71737	0.330501	0.508117	7.86376	1.09648	9.58153	7.1481	9.20717	0	2.17162	4.9606	1.99536	0.646025	0.423112	0.735051	0.871399	10.0623	0.533984	0.537395	0.969961	0.852825	1.05576	1.49448	0.386353	0.480268	4.25897	0	3.53353	2.26135	0.964749	0.457629	0.500847
ENSG00000007264	3.6569	0	1.12733	0	0.814932	0.301286	0	9.32482	0.1417	1.12731	1.33605	1.77775	0	4.02502	6.53888	6.04611	0.331199	3.71737	0.330501	0.508117	7.86376	1.09648	9.58153	7.1481	9.20717	0	2.17162	4.9606	1.99536	0.646025	0.423112	0.735051	0.871399	10.0623	0.533984	0.537395	0.969961	0.852825	1.05576	1.49448	0.386353	0.480268	4.25897	0	3.53353	2.26135	0.964749	0.457629	0.500847
ENSG00000007312	0.262914	0	0.214729	0	0.296339	0	0.112825	0.151623	0	0	0	0.197528	0	0	0.0360269	0	0.220799	29.1194	0	1.28723	5.24251	0	0	0.029416	0	0.244479	0	0	0	0	0	0	0	0	0	0.137793	2.58656	0.635438	3.87112	0	0.128784	0.320179	0	0	0.588922	0	0.114851	0.101695	1.03205
ENSG00000007312	0.262914	0	0.214729	0	0.296339	0	0.112825	0.151623	0	0	0	0.197528	0	0	0.0360269	0	0.220799	29.1194	0	1.28723	5.24251	0	0	0.029416	0	0.244479	0	0	0	0	0	0	0	0	0	0.137793	2.58656	0.635438	3.87112	0	0.128784	0.320179	0	0	0.588922	0	0.114851	0.101695	1.03205
ENSG00000007312	0.262914	0	0.214729	0	0.296339	0	0.112825	0.151623	0	0	0	0.197528	0	0	0.0360269	0	0.220799	29.1194	0	1.28723	5.24251	0	0	0.029416	0	0.244479	0	0	0	0	0	0	0	0	0	0.137793	2.58656	0.635438	3.87112	0	0.128784	0.320179	0	0	0.588922	0	0.114851	0.101695	1.03205
ENSG00000007314	0	0.315044	0	0	0	0.200857	0	0	0	0	0	0	0	0	0	0	0	0	3.96601	0	0	0	0	0	0	0	0	0	0	0	0.0846224	0	0	0	1.06797	0	0	0	1.05576	0	0	0.960536	0	0	0	0	0	0	0.182126
ENSG00000007341	10.5405	2.44159	3.86512	0.891831	4.25987	0.954073	0.67695	4.51079	8.43117	6.29416	5.7693	1.9259	9.10718	4.42752	4.24217	4.47412	4.71958	5.96328	3.63551	5.36064	1.96594	1.18785	4.39154	4.65509	4.14323	5.31743	4.70517	6.04113	5.86869	7.10627	7.51024	5.69665	10.1663	4.71	1.60195	7.11015	8.00218	6.49652	2.77137	8.28757	1.73859	3.72208	4.66184	3.87251	3.53353	7.0353	4.87543	5.72036	4.34826
ENSG00000007341	10.5405	2.44159	3.86512	0.891831	4.25987	0.954073	0.67695	4.51079	8.43117	6.29416	5.7693	1.9259	9.10718	4.42752	4.24217	4.47412	4.71958	5.96328	3.63551	5.36064	1.96594	1.18785	4.39154	4.65509	4.14323	5.31743	4.70517	6.04113	5.86869	7.10627	7.51024	5.69665	10.1663	4.71	1.60195	7.11015	8.00218	6.49652	2.77137	8.28757	1.73859	3.72208	4.66184	3.87251	3.53353	7.0353	4.87543	5.72036	4.34826
ENSG00000007341	10.5405	2.44159	3.86512	0.891831	4.25987	0.954073	0.67695	4.51079	8.43117	6.29416	5.7693	1.9259	9.10718	4.42752	4.24217	4.47412	4.71958	5.96328	3.63551	5.36064	1.96594	1.18785	4.39154	4.65509	4.14323	5.31743	4.70517	6.04113	5.86869	7.10627	7.51024	5.69665	10.1663	4.71	1.60195	7.11015	8.00218	6.49652	2.77137	8.28757	1.73859	3.72208	4.66184	3.87251	3.53353	7.0353	4.87543	5.72036	4.34826
ENSG00000007341	10.5405	2.44159	3.86512	0.891831	4.25987	0.954073	0.67695	4.51079	8.43117	6.29416	5.7693	1.9259	9.10718	4.42752	4.24217	4.47412	4.71958	5.96328	3.63551	5.36064	1.96594	1.18785	4.39154	4.65509	4.14323	5.31743	4.70517	6.04113	5.86869	7.10627	7.51024	5.69665	10.1663	4.71	1.60195	7.11015	8.00218	6.49652	2.77137	8.28757	1.73859	3.72208	4.66184	3.87251	3.53353	7.0353	4.87543	5.72036	4.34826
ENSG00000007350	0.501927	0	0	0	0	0.602572	0.338475	0.151623	0.566801	0.751542	0	0	0	0	0.108081	0	0	0	0	0	0	0	0	0.0882482	0	0	0	0.589378	2.11273	0	0	0	0	0	0	0	0	0	0	0.203793	0	0	0.230214	0	0	0.251261	3.30771	0.152543	0.0910631
ENSG00000007350	37.8238	0	0.0805234	0	0.111127	0	0	0	0	0	0	0	0	0.402502	0	0	0	0	0	0	0.561697	0	0	0	0	0	0	0	0	0	0	0	0	0.214091	0	0	0	0	0	0.0339655	0.0965882	0	0	0	0	0	0	0.228815	0
ENSG00000007350	37.8238	0	0.0805234	0	0.111127	0	0	0	0	0	0	0	0	0.402502	0	0	0	0	0	0	0.561697	0	0	0	0	0	0	0	0	0	0	0	0	0.214091	0	0	0	0	0	0.0339655	0.0965882	0	0	0	0	0	0	0.228815	0
ENSG00000007372	1.21897	0	0	0.792739	0.0740847	0	0.338475	0	23.2389	93.9428	79.4341	9.48135	0	8.05003	8.86262	2.66029	0	0	0	0	0	0	15.9692	5.91263	11.0486	0	11.582	6.67962	17.3713	28.4251	14.4704	14.946	59.2551	11.775	0.711979	0	0	1.00332	0.52788	12.7031	0.193176	0	3.91364	0	12.3674	6.28151	0.551285	0.152543	0
ENSG00000007372	2.86816	0.315044	0.0402617	0	0.148169	0	0.169237	0	246.984	174.921	119.88	28.7403	0	16.5026	23.6697	14.5107	0.827997	0.15489	0.330501	0.0508117	0	0.0913733	15.57	13.2372	11.9693	0	40.8988	14.6853	24.7659	208.666	158.117	72.6476	231.211	16.5921	3.91589	0	0.484981	0.601994	0.26394	19.632	0	0.240134	13.928	0	9.27553	11.8092	0.379009	0	0
ENSG00000007372	2.86816	0.315044	0.0402617	0	0.148169	0	0.169237	0	246.984	174.921	119.88	28.7403	0	16.5026	23.6697	14.5107	0.827997	0.15489	0.330501	0.0508117	0	0.0913733	15.57	13.2372	11.9693	0	40.8988	14.6853	24.7659	208.666	158.117	72.6476	231.211	16.5921	3.91589	0	0.484981	0.601994	0.26394	19.632	0	0.240134	13.928	0	9.27553	11.8092	0.379009	0	0
ENSG00000007376	11.3292	2.20531	4.34826	1.58548	5.85269	1.80772	1.01542	5.00356	4.53441	10.8974	12.8746	8.29618	13.6608	0.805003	8.10605	6.28795	4.96798	12.3912	2.64401	4.26819	4.49358	4.20317	10.38	13.2372	23.9386	9.53471	4.34324	7.46546	8.21617	6.46025	8.80073	10.7808	4.93793	9.42	2.13594	7.93691	11.6395	10.0332	4.22304	9.17067	1.54541	4.32241	13.8129	4.34808	7.95045	6.78404	15.0225	11.4407	7.46718
ENSG00000007384	8.24595	3.46549	7.08605	5.94554	6.51945	1.406	1.69237	6.21655	1.7004	21.4189	5.83003	8.88877	0	5.63502	3.67474	2.1766	18.8783	7.74452	11.898	11.5851	0	1.64472	5.58923	3.44168	0	11.735	2.17162	4.51857	1.17374	0	1.60783	2.20515	0.290466	2.14091	1.06797	18.4368	8.72965	6.42127	6.33456	4.00792	2.12494	7.68429	2.99279	3.53282	6.18369	0.251261	16.7453	6.25426	10.8365
ENSG00000007392	35.3859	13.2319	16.5475	5.35098	15.8912	5.62401	5.07712	20.0901	47.3279	34.383	46.7617	21.333	29.5983	41.0552	27.9389	25.1518	23.8463	40.4264	14.2115	17.6825	5.61697	5.57377	32.3377	21.1796	53.4016	30.8044	29.3169	30.2056	27.5829	69.7707	42.9882	32.7098	40.2296	21.7302	10.8577	31.4583	30.5538	26.9894	29.5613	37.396	9.46565	20.6515	23.597	22.4198	26.0598	45.1013	19.5362	28.2205	13.3407
ENSG00000007392	35.3859	13.2319	16.5475	5.35098	15.8912	5.62401	5.07712	20.0901	47.3279	34.383	46.7617	21.333	29.5983	41.0552	27.9389	25.1518	23.8463	40.4264	14.2115	17.6825	5.61697	5.57377	32.3377	21.1796	53.4016	30.8044	29.3169	30.2056	27.5829	69.7707	42.9882	32.7098	40.2296	21.7302	10.8577	31.4583	30.5538	26.9894	29.5613	37.396	9.46565	20.6515	23.597	22.4198	26.0598	45.1013	19.5362	28.2205	13.3407
ENSG00000007402	5.66461	0.210029	1.23469	0	1.4323	0.669524	0.22565	0.303246	4.43994	15.9076	11.3362	7.90112	0	1.07334	1.83737	4.51443	0.717597	1.85868	0.220334	0.474243	2.24679	0.121831	2.39538	3.67701	3.68287	0.977918	4.58453	8.18581	12.4416	10.7671	12.6652	11.4341	12.3932	4.28182	0.711979	1.54329	3.2332	0.936435	1.58364	1.44919	0.0643921	1.28071	4.75776	0.72468	1.76677	4.10392	2.11326	0.762715	0.455315
ENSG00000007402	5.66461	0.210029	1.23469	0	1.4323	0.669524	0.22565	0.303246	4.43994	15.9076	11.3362	7.90112	0	1.07334	1.83737	4.51443	0.717597	1.85868	0.220334	0.474243	2.24679	0.121831	2.39538	3.67701	3.68287	0.977918	4.58453	8.18581	12.4416	10.7671	12.6652	11.4341	12.3932	4.28182	0.711979	1.54329	3.2332	0.936435	1.58364	1.44919	0.0643921	1.28071	4.75776	0.72468	1.76677	4.10392	2.11326	0.762715	0.455315
ENSG00000007402	5.66461	0.210029	1.23469	0	1.4323	0.669524	0.22565	0.303246	4.43994	15.9076	11.3362	7.90112	0	1.07334	1.83737	4.51443	0.717597	1.85868	0.220334	0.474243	2.24679	0.121831	2.39538	3.67701	3.68287	0.977918	4.58453	8.18581	12.4416	10.7671	12.6652	11.4341	12.3932	4.28182	0.711979	1.54329	3.2332	0.936435	1.58364	1.44919	0.0643921	1.28071	4.75776	0.72468	1.76677	4.10392	2.11326	0.762715	0.455315
ENSG00000007516	0.143408	0	0	0	0	0	0.338475	0	0	0.751542	0.242918	0	0	0	0.540404	3.38582	0	0	0	0	0	0	0.798461	0.441241	1.84143	0	0.723873	0.0982297	2.34748	0	0	0.245017	0	0	0	0	0	0.100332	0	0.475516	0	0	0	0	0	0.251261	0	0	0.0910631
ENSG00000007516	0.394371	0	0	0	0	0.401715	0	0	0	1.22126	0.789483	0	0	0.805003	1.43207	2.90213	0	0	0	0.101623	0	0	1.59692	0.639799	0	0	0	2.06282	1.23243	0	0	0	0	0.856364	0	0	0	0	0	0.679309	0.193176	0	0.230214	0	0	0.251261	0	0	0
ENSG00000007516	4.48149	0	0.348935	0.528492	0.444508	0.133905	0.338475	0.657033	0.2834	8.23565	3.54255	0.592584	1.51786	16.6367	30.6499	21.3629	0.883197	0.516301	0.220334	0.474243	0.374465	0.0609154	8.51691	15.4361	3.68287	0.488959	5.06711	15.3238	8.8226	0	0.0282074	0	0.387288	20.6241	2.2546	0.496057	0.32332	1.10366	0.70384	12.5446	0.128784	0.160089	4.2206	0.905851	2.06123	2.17759	0.275642	3.3051	0.121418
ENSG00000007516	4.48149	0	0.348935	0.528492	0.444508	0.133905	0.338475	0.657033	0.2834	8.23565	3.54255	0.592584	1.51786	16.6367	30.6499	21.3629	0.883197	0.516301	0.220334	0.474243	0.374465	0.0609154	8.51691	15.4361	3.68287	0.488959	5.06711	15.3238	8.8226	0	0.0282074	0	0.387288	20.6241	2.2546	0.496057	0.32332	1.10366	0.70384	12.5446	0.128784	0.160089	4.2206	0.905851	2.06123	2.17759	0.275642	3.3051	0.121418
ENSG00000007516	4.48149	0	0.348935	0.528492	0.444508	0.133905	0.338475	0.657033	0.2834	8.23565	3.54255	0.592584	1.51786	16.6367	30.6499	21.3629	0.883197	0.516301	0.220334	0.474243	0.374465	0.0609154	8.51691	15.4361	3.68287	0.488959	5.06711	15.3238	8.8226	0	0.0282074	0	0.387288	20.6241	2.2546	0.496057	0.32332	1.10366	0.70384	12.5446	0.128784	0.160089	4.2206	0.905851	2.06123	2.17759	0.275642	3.3051	0.121418
ENSG00000007520	22.0131	4.09557	13.689	1.58548	13.0389	1.406	2.36932	11.9782	13.8866	27.0555	27.9356	11.2591	45.5359	8.85504	11.2404	13.0596	17.2223	21.0651	17.1861	13.3127	12.3573	6.03063	36.7292	15.3552	53.4016	38.8723	4.34324	17.8778	11.0331	3.87615	10.3239	21.3165	4.93793	20.7668	4.98385	13.4762	27.1589	20.9695	20.5873	19.2924	1.93176	13.4475	26.2444	14.6748	7.95045	17.0857	13.5065	18.3052	17.2109
ENSG00000007541	13.3369	2.36283	3.4625	1.18911	3.96353	0.703001	1.3539	5.15518	3.11741	18.2249	16.0326	6.22214	13.6608	5.63502	7.94393	7.73902	4.71958	7.58963	3.96601	4.42062	2.24679	0.822359	12.3761	10.6339	6.44502	4.76735	5.42905	7.17077	5.86869	1.29205	7.65833	7.35051	3.48559	7.49318	0.889974	6.0767	4.84981	5.11695	3.9591	8.21964	1.25565	1.20067	5.64025	6.658	3.53353	8.16597	6.99443	10.3729	4.50762
ENSG00000007541	13.3369	2.36283	3.4625	1.18911	3.96353	0.703001	1.3539	5.15518	3.11741	18.2249	16.0326	6.22214	13.6608	5.63502	7.94393	7.73902	4.71958	7.58963	3.96601	4.42062	2.24679	0.822359	12.3761	10.6339	6.44502	4.76735	5.42905	7.17077	5.86869	1.29205	7.65833	7.35051	3.48559	7.49318	0.889974	6.0767	4.84981	5.11695	3.9591	8.21964	1.25565	1.20067	5.64025	6.658	3.53353	8.16597	6.99443	10.3729	4.50762
ENSG00000007545	2.29452	0.945133	1.85204	1.18911	1.85212	1.406	0.338475	2.88084	5.66801	6.38811	5.10127	4.14809	0	1.61001	2.05353	2.90213	1.49039	3.40759	0	1.11786	1.12339	0.365493	3.19384	1.76496	5.5243	3.66719	1.44775	1.47345	2.58223	0	2.79254	2.94021	4.35699	0.856364	1.42396	3.38972	5.81977	2.70897	2.11152	1.69827	1.15906	4.80268	0.920858	1.08702	2.65015	3.26639	4.68592	2.89832	2.18551
ENSG00000007866	25.0964	20.7929	40.8253	11.4947	40.7466	8.23516	7.44645	15.0107	8.50202	15.7824	11.4171	32.5921	13.6608	2.41501	3.99899	2.66029	62.431	23.5433	11.898	126.013	1.12339	3.65493	0	2.73569	12.89	34.4716	5.79098	4.42034	3.52122	3.87615	2.36943	1.22509	0.871399	4.49591	7.47578	75.814	73.7171	64.7143	60.1783	3.26068	8.11341	21.6121	1.84172	32.3389	35.3353	1.50756	19.0193	34.6273	67.751
ENSG00000007908	12.0463	4.41062	4.75088	1.58548	5.55635	0.401715	0	5.76168	0.283401	0	0	0	0	3.22001	1.18889	5.32057	13.5792	56.3801	3.30501	6.40228	0	1.64472	0.798461	4.67715	3.68287	1.46688	0.723873	0.392919	0.938991	0	0.253867	0	0.290466	3.63955	0.35599	23.8107	0	2.30764	0.52788	2.37758	0.386353	0.480268	0	4.34808	0	0	21.569	4.88138	8.55993
ENSG00000007923	48.4001	8.50619	20.2919	7.92739	18.5212	2.41029	6.43102	21.2272	28.9069	11.2731	29.8789	74.0731	27.3215	34.6151	30.5868	19.3475	15.0695	37.4835	17.1861	17.3776	3.37018	5.29965	31.9384	38.6527	36.8287	13.9353	20.9923	28.8795	17.8408	16.7966	26.9099	16.9062	20.6231	25.905	12.4596	26.8697	29.0988	34.715	12.1412	32.6748	7.92023	13.4475	29.007	12.5007	11.484	27.1361	29.9072	18.9153	20.3071
ENSG00000007933	3.37008	2.67788	134.192	0	141.205	0.100429	1.3539	16.1479	0	0	0	0	2.27679	0	0	0	1.73879	1.5489	0.330501	0.203247	0	4.29454	6.38769	0.132372	0	1.46688	0	0.0982297	0	0	0.126934	0.367526	0	0.749318	0.889974	0.124014	0	1.55515	0	0.101896	2.60788	0	0.230214	0.135878	0	0	0.620196	1.98306	2.41317
ENSG00000007933	3.37008	2.67788	134.192	0	141.205	0.100429	1.3539	16.1479	0	0	0	0	2.27679	0	0	0	1.73879	1.5489	0.330501	0.203247	0	4.29454	6.38769	0.132372	0	1.46688	0	0.0982297	0	0	0.126934	0.367526	0	0.749318	0.889974	0.124014	0	1.55515	0	0.101896	2.60788	0	0.230214	0.135878	0	0	0.620196	1.98306	2.41317
ENSG00000007944	45.9622	6.61593	76.2556	9.11649	72.3807	4.82058	7.44645	59.4362	7.65182	7.13965	19.6763	15.4072	18.2144	13.6851	15.5636	40.388	71.5389	31.2879	29.0841	47.8647	30.3317	14.2542	19.1631	15.8847	27.6215	34.4716	14.4775	13.6539	24.6485	15.5046	12.101	12.7409	8.71399	24.4064	11.0357	79.3691	42.6783	39.8319	25.3383	47.0761	16.9995	32.178	20.2589	29.3496	29.1517	16.5832	28.529	30.5086	27.3189
ENSG00000007952	0	0	0.0805234	0	0.0740847	0.100429	0.169237	0	0	0	0	0	0	0	0	0	0	5.26627	0	0.152435	0	0.0913733	0	0	0	0	0	0.0491149	0	0	0	0	0	0	0	0	30.0688	9.28074	17.9479	0	0	0	0	5.16335	0	0	0	0	0
ENSG00000007952	0	0	0.0805234	0	0.0740847	0.100429	0.169237	0	0	0	0	0	0	0	0	0	0	5.26627	0	0.152435	0	0.0913733	0	0	0	0	0	0.0491149	0	0	0	0	0	0	0	0	30.0688	9.28074	17.9479	0	0	0	0	5.16335	0	0	0	0	0
ENSG00000008018	179.547	74.6655	135.843	26.9531	140.539	14.4617	20.647	192.106	743.643	294.98	348.83	387.55	286.876	132.826	90.2474	116.085	168.58	142.499	148.065	165.85	98.8587	76.9363	157.297	133.255	152.839	183.36	152.737	120.135	120.426	130.497	84.4531	152.891	81.3305	152.433	62.2982	126.825	170.713	154.712	140.944	127.099	43.0783	104.698	166.675	113.594	136.924	103.017	201.081	153.001	146.703
ENSG00000008056	22.1207	0	0.201308	0	0.111127	0	0.338475	0.0758115	0.425101	1.87886	0.850212	1.77775	4.55359	111.493	56.6343	59.8565	0.248399	0.619561	0.330501	0.152435	0	0.27412	89.8269	131.975	46.9566	0	30.0407	38.9481	27.2307	47.1598	51.4081	42.2654	12.3448	99.0171	2.31393	0.0826761	1.45494	0.551828	1.58364	10.801	0.193176	0	38.5609	0	0.883384	23.116	3.51444	0.0762715	0.318721
ENSG00000008056	22.1207	0	0.201308	0	0.111127	0	0.338475	0.0758115	0.425101	1.87886	0.850212	1.77775	4.55359	111.493	56.6343	59.8565	0.248399	0.619561	0.330501	0.152435	0	0.27412	89.8269	131.975	46.9566	0	30.0407	38.9481	27.2307	47.1598	51.4081	42.2654	12.3448	99.0171	2.31393	0.0826761	1.45494	0.551828	1.58364	10.801	0.193176	0	38.5609	0	0.883384	23.116	3.51444	0.0762715	0.318721
ENSG00000008083	39.222	69.6248	19.3256	2.77458	19.9288	1.80772	20.9854	44.2739	143.401	71.3965	130.447	309.922	31.8751	16.1001	21.9404	40.1462	31.9607	52.0432	11.237	26.727	31.4551	11.3303	31.14	19.7676	42.353	19.0694	34.7459	22.1999	70.1896	104.656	130.403	99.967	152.204	15.8427	19.2234	31.4996	51.4079	39.1296	30.0892	44.9703	21.8289	34.099	17.7265	27.9908	44.1692	43.2168	49.1333	23.1865	30.233
ENSG00000008086	0.717039	0	0	0	0	0	0	0	0.283401	0	0.242918	0	0	0	0.108081	0	0	0	0	0	0	0	0	0.0882482	1.84143	0	0	0	0	0	0	0	0	0	0	0	0	0	0	0	0	0	0	0	0	0	0.0689106	0.152543	0
ENSG00000008086	21.2244	0.945133	8.93809	0.792739	9.11242	0.602572	1.01542	8.64251	13.3198	8.64273	8.98796	7.7036	0	61.1802	27.8848	39.6625	15.4007	4.95649	3.96601	8.33313	2.24679	2.7412	44.7138	65.6566	25.7801	5.86751	74.5589	35.2645	36.1512	21.9648	12.778	8.82062	13.9424	51.81	3.91589	11.9054	1.93992	5.41794	5.80668	33.9655	2.89765	2.88161	40.9782	6.52213	3.53353	43.9706	13.2308	6.55935	7.74036
ENSG00000008118	11.3292	0	0.48314	0	0.444508	1.00429	1.01542	0	7.36842	6.76388	4.37252	6.51843	0	74.8653	15.2394	21.5241	0.165599	0	0.661002	0.609741	0	0.365493	43.1169	58.9498	14.7315	0	67.3202	56.7768	22.301	6.46025	1.26934	1.4701	2.03326	48.3846	1.06797	0.909437	0	0.100332	1.58364	4.27965	0.579529	0	30.1581	4.34808	0	10.0504	1.58494	3.05086	0.182126
ENSG00000008128	4.53527	1.06327	3.01963	1.13956	3.20416	0.80343	0.761568	4.24545	4.28644	1.55006	2.73283	1.48146	0.569199	1.81126	4.10707	1.66268	2.60819	8.13174	0.495752	3.65845	0.98297	0.890889	2.19577	2.37167	1.61125	2.7504	2.80501	3.57311	1.67258	2.26109	8.58917	1.65387	4.28438	1.39159	0.711979	3.43106	3.51611	5.65623	3.69516	4.18624	1.40053	1.38077	1.78416	1.25687	2.42931	2.01008	6.33117	2.38348	2.68636
ENSG00000008128	4.53527	1.06327	3.01963	1.13956	3.20416	0.80343	0.761568	4.24545	4.28644	1.55006	2.73283	1.48146	0.569199	1.81126	4.10707	1.66268	2.60819	8.13174	0.495752	3.65845	0.98297	0.890889	2.19577	2.37167	1.61125	2.7504	2.80501	3.57311	1.67258	2.26109	8.58917	1.65387	4.28438	1.39159	0.711979	3.43106	3.51611	5.65623	3.69516	4.18624	1.40053	1.38077	1.78416	1.25687	2.42931	2.01008	6.33117	2.38348	2.68636
ENSG00000008130	0.717039	0.315044	1.3689	0.396369	1.33352	0.200857	0.338475	0	0	0	0.242918	0	0	0	0.108081	0	0.331199	1.23912	0	0.609741	0	0	1.59692	0	0	0	0	0.0982297	0	0	0.0846224	0	0	0.428182	0	0	0.969961	1.10366	1.58364	0	0.193176	0	0	1.63053	1.76677	0	0.0689106	1.37289	0.0910631
ENSG00000008130	13.552	4.09557	12.5616	2.5764	14.5576	1.10472	1.52314	19.1803	5.24291	6.95176	8.62358	6.81472	47.8127	5.23252	7.83585	5.68334	15.0695	16.1086	4.95752	8.94287	3.93188	4.38592	10.38	6.57449	10.1279	24.9369	5.79098	8.9389	4.46021	3.23012	6.17743	5.88041	3.48559	9.63409	3.02591	11.9054	20.8542	16.6552	8.44608	9.17067	3.38059	5.28295	10.1294	8.42441	8.39214	9.04538	13.9889	10.1441	9.01525
ENSG00000008130	13.6237	4.09557	12.7227	2.97277	14.5576	1.10472	1.52314	19.1803	5.24291	7.32754	9.35234	6.81472	47.8127	5.23252	7.83585	5.68334	15.0695	16.4184	4.95752	8.94287	3.93188	4.20317	10.38	6.48624	10.1279	24.9369	5.79098	9.03713	4.46021	3.23012	6.17743	5.88041	3.19513	9.63409	3.02591	11.8227	22.7941	17.5582	8.44608	9.2386	3.38059	5.28295	10.5899	8.69617	8.39214	9.04538	13.92	10.9068	9.01525
ENSG00000008130	6.09483	0	8.05234	0.396369	7.2603	0.200857	3.38475	9.40063	0	0	0	4.14809	0	0	1.62121	2.90213	2.48399	14.2499	0	2.13409	84.2546	3.28944	1.59692	1.05898	1.84143	0	1.44775	1.08053	3.52122	1.29205	2.03094	0.980068	0.580932	0.428182	2.84792	1.40549	2.90988	3.81263	5.2788	2.64931	4.24988	0	0.920858	0.815266	3.53353	0.753782	8.75165	4.2712	2.82296
ENSG00000008196	2.93986	7.24602	0	5.1528	0	0.602572	0.338475	0	3.68421	16.5339	16.0326	19.5553	0	0	0	0	0.165599	0	0	0.203247	0	0.913733	0	0	0	16.1357	0	0	0	33.5933	5.24659	13.966	22.9468	0.428182	0	0.248028	0	0	0	0.135862	0.579529	0	0	9.78319	0	0.753782	0.0689106	99.6106	10.6544
ENSG00000008197	0	0	0	0	0	0.200857	0.338475	0	0.283401	0	0	1.77775	0	0.805003	0.540404	2.90213	0	0	0	0	0	0	0	0	0	0	0	0	0	0	0	0.245017	0	0	0	0	0	0	0	0	0	0	0	0	0	1.50756	0	0	0
ENSG00000008226	8.13839	0.315044	0.563663	0	0.740847	0	0.67695	0.454869	0	1.12731	0.850212	0	0	0.402502	0.756565	0.967377	3.56039	0.929342	0.991503	0	0	0.365493	0	0.132372	1.84143	0.733439	5.42905	4.91149	2.46485	0	0.0846224	0	0	0.535227	0.533984	0.413381	0.484981	0.351163	0.26394	3.8381	0.0965882	0	0.575536	1.90229	0.441692	0.502521	1.06812	11.4407	0.0455316
ENSG00000008226	8.13839	0.315044	0.563663	0	0.740847	0	0.67695	0.454869	0	1.12731	0.850212	0	0	0.402502	0.756565	0.967377	3.56039	0.929342	0.991503	0	0	0.365493	0	0.132372	1.84143	0.733439	5.42905	4.91149	2.46485	0	0.0846224	0	0	0.535227	0.533984	0.413381	0.484981	0.351163	0.26394	3.8381	0.0965882	0	0.575536	1.90229	0.441692	0.502521	1.06812	11.4407	0.0455316
ENSG00000008256	30.1156	5.35575	25.9285	9.51286	26.5223	3.81629	9.4773	29.5665	9.06882	7.13965	9.71671	32.5921	27.3215	11.27	16.4283	15.2362	69.055	17.3477	15.8641	14.4305	2.24679	19.9194	26.3492	15.2669	29.4629	40.3391	8.68647	15.1274	11.0331	16.7966	17.263	19.6014	11.0377	26.3332	8.18776	20.3383	14.5494	32.909	20.0594	12.5672	16.6132	28.3358	10.3596	6.79388	26.5015	20.3521	26.186	12.9662	15.7539
ENSG00000008277	3.87201	0.189027	0.338198	0.317095	0.38524	0.562401	0.67695	1.27363	1.64372	1.42793	1.50609	1.4222	2.73215	15.4561	10.2677	9.52866	1.68911	1.61086	0.661002	1.23981	0.449358	0.950282	13.5738	15.7964	15.468	1.02681	15.6357	9.41041	10.6575	52.4572	39.3494	32.8323	36.2502	19.8676	1.92234	5.65505	0.387985	0.943124	0.633456	8.13812	1.12042	1.53686	16.6215	1.79358	1.23674	11.9098	8.60005	4.11866	0.491741
ENSG00000008277	3.87201	0.189027	0.338198	0.317095	0.38524	0.562401	0.67695	1.27363	1.64372	1.42793	1.50609	1.4222	2.73215	15.4561	10.2677	9.52866	1.68911	1.61086	0.661002	1.23981	0.449358	0.950282	13.5738	15.7964	15.468	1.02681	15.6357	9.41041	10.6575	52.4572	39.3494	32.8323	36.2502	19.8676	1.92234	5.65505	0.387985	0.943124	0.633456	8.13812	1.12042	1.53686	16.6215	1.79358	1.23674	11.9098	8.60005	4.11866	0.491741
ENSG00000008277	3.87201	0.189027	0.338198	0.317095	0.38524	0.562401	0.67695	1.27363	1.64372	1.42793	1.50609	1.4222	2.73215	15.4561	10.2677	9.52866	1.68911	1.61086	0.661002	1.23981	0.449358	0.950282	13.5738	15.7964	15.468	1.02681	15.6357	9.41041	10.6575	52.4572	39.3494	32.8323	36.2502	19.8676	1.92234	5.65505	0.387985	0.943124	0.633456	8.13812	1.12042	1.53686	16.6215	1.79358	1.23674	11.9098	8.60005	4.11866	0.491741
ENSG00000008277	3.87201	0.189027	0.338198	0.317095	0.38524	0.562401	0.67695	1.27363	1.64372	1.42793	1.50609	1.4222	2.73215	15.4561	10.2677	9.52866	1.68911	1.61086	0.661002	1.23981	0.449358	0.950282	13.5738	15.7964	15.468	1.02681	15.6357	9.41041	10.6575	52.4572	39.3494	32.8323	36.2502	19.8676	1.92234	5.65505	0.387985	0.943124	0.633456	8.13812	1.12042	1.53686	16.6215	1.79358	1.23674	11.9098	8.60005	4.11866	0.491741
ENSG00000008277	3.87201	0.189027	0.338198	0.317095	0.38524	0.562401	0.67695	1.27363	1.64372	1.42793	1.50609	1.4222	2.73215	15.4561	10.2677	9.52866	1.68911	1.61086	0.661002	1.23981	0.449358	0.950282	13.5738	15.7964	15.468	1.02681	15.6357	9.41041	10.6575	52.4572	39.3494	32.8323	36.2502	19.8676	1.92234	5.65505	0.387985	0.943124	0.633456	8.13812	1.12042	1.53686	16.6215	1.79358	1.23674	11.9098	8.60005	4.11866	0.491741
ENSG00000008282	63.5655	13.0743	29.3105	2.18003	30.5599	3.91672	2.87704	57.8442	21.3968	17.0976	24.5347	23.7034	25.0447	10.0625	11.8889	7.49717	36.5975	42.44	27.1011	65.2931	12.3573	11.9699	24.7523	30.9751	14.7315	50.6073	13.3916	11.2964	13.3806	10.3364	10.0278	18.2538	7.55212	13.3807	6.22982	71.7629	42.1933	40.1831	34.0483	67.8969	4.63623	23.0529	35.7983	36.1435	30.035	8.2916	41.9321	38.6697	72.213
ENSG00000008282	64.4977	13.0743	29.3105	2.18003	30.5599	3.71586	2.87704	57.8442	21.3968	17.4734	24.5347	23.7034	25.0447	10.0625	11.8889	7.73902	36.5975	42.44	27.1011	65.2931	12.3573	11.9699	24.7523	30.9751	14.7315	50.6073	13.3916	11.2964	13.8501	10.3364	10.0278	18.2538	7.55212	13.3807	6.22982	71.7629	42.1933	40.1831	34.0483	67.8969	4.63623	23.0529	35.7983	36.1435	30.035	8.2916	42.001	38.6697	72.3041
ENSG00000008283	0.0717039	0	0	0	0.0740847	0	0.338475	0.151623	0	0	0	0	22.7679	0	0	0.241844	0	0	0.661002	0.508117	0	0	0	0	0	0	0	0.0982297	0	0	0	0	0	0.428182	0	0	0	0.200665	0.52788	0.271724	0	0	0	0.271755	0	0	0	0	0.273189
ENSG00000008283	5.4495	3.15044	3.90538	1.38729	3.29677	0.703001	2.36932	2.6534	1.417	6.57599	6.43732	1.77775	11.384	3.62251	4.10707	8.58547	4.47118	4.95649	1.322	2.54059	1.12339	0.456866	6.78692	5.55964	8.28645	11.0016	5.06711	6.33582	7.39456	0.646025	0.846224	2.08265	1.3071	8.34955	2.31393	4.83655	8.24467	10.2339	5.80668	2.47948	0.676118	2.16121	5.98557	25.545	12.8091	4.52269	5.99523	15.1018	5.69144
ENSG00000008283	5.73631	3.15044	4.06643	1.38729	3.51902	0.703001	2.03085	2.80503	1.417	6.57599	6.68024	1.77775	11.384	3.62251	4.10707	8.58547	4.96798	5.26627	1.322	2.64221	2.24679	0.456866	6.78692	5.64788	8.28645	11.735	5.79098	6.63051	7.15981	0.646025	0.846224	2.08265	1.3071	8.56364	2.31393	4.83655	8.24467	10.4346	6.33456	2.54741	0.676118	2.16121	5.98557	25.8168	13.6924	4.77395	6.20196	15.1018	6.0557
ENSG00000008294	43.9545	11.6566	30.6794	5.35098	30.0784	2.61115	8.46187	44.9562	7.79352	14.0914	15.4253	24.8885	11.384	22.9426	23.9399	11.9713	29.7251	35.0052	25.1181	45.3241	7.86376	10.8734	15.1708	29.8279	10.1279	23.47	26.4214	28.3393	12.2069	32.3012	50.2657	24.9917	11.0377	32.1136	13.7056	37.783	18.4293	40.3336	29.8252	32.6408	15.4541	16.5693	28.5466	17.3923	13.6924	17.8395	51.304	24.6357	26.8181
ENSG00000008294	43.9545	11.6566	30.6794	5.35098	30.0784	2.61115	8.46187	44.9562	7.79352	14.0914	15.4253	24.8885	11.384	22.9426	23.9399	11.9713	29.7251	35.0052	25.1181	45.3241	7.86376	10.8734	15.1708	29.8279	10.1279	23.47	26.4214	28.3393	12.2069	32.3012	50.2657	24.9917	11.0377	32.1136	13.7056	37.783	18.4293	40.3336	29.8252	32.6408	15.4541	16.5693	28.5466	17.3923	13.6924	17.8395	51.304	24.6357	26.8181
ENSG00000008300	2.22282	0	0.0805234	0	0	0.200857	0	0	7.93522	4.50925	6.55878	10.6665	0	4.02502	15.7798	4.11135	0.662398	0	0	0.101623	0	0	8.78307	6.26562	20.2558	0	9.41035	12.6716	5.86869	12.9205	27.4177	20.3364	18.2994	6.63682	0.35599	0.0826761	0	0.100332	0.52788	1.35862	0	0	4.14386	0.543511	3.53353	18.0908	0.551285	0	0
ENSG00000008311	21.8697	2.8354	58.3794	9.11649	59.1937	3.01286	5.4156	32.9022	56.6801	21.4189	58.5432	119.702	13.6608	8.05003	20.9677	16.2036	26.9927	21.9944	16.5251	38.3121	1.12339	4.56866	15.1708	16.3259	3.68287	26.4038	18.0968	17.2884	16.9018	3.87615	8.71611	9.55567	20.3326	14.5582	5.69583	56.6332	6.78973	33.511	13.7249	41.1661	7.53388	11.0462	19.5682	19.5664	18.5511	11.8092	25.3591	35.0849	17.0288
ENSG00000008323	0	0	0.161047	0.396369	0.296339	0	0	0	0.566801	0	0	0.592585	0	0	0	0	0	0	0	0.30487	0	0.182747	0	0	0	0.733439	0	0	0	0	0	0	0	0	0	0	0.969961	1.30432	0	0	0.386353	0	0	0.271755	0	0	0	0	0.364252
ENSG00000008323	0.537779	2.36283	3.42224	1.58548	4.59325	0.100429	0.507712	3.33571	0.850202	0.751542	0.971671	5.62955	0	0	0	0	0.662398	6.3505	0.330501	1.7276	0	0.730986	0	0.0441241	0	8.80127	0.361936	0	0	0	0.0423112	0	0	0	0	0.950776	17.4593	18.712	13.4609	0.0339655	0	0.240134	0	0.271755	7.50876	0.12563	0.0344553	0.610172	5.69144
ENSG00000008323	0.466075	2.36283	3.50277	1.58548	4.59325	0.100429	0.169237	3.33571	0.850202	0.751542	0.728754	5.03697	0	0	0	0	0.827997	5.73094	0.330501	1.82922	0	0.54824	0	0.0441241	0	8.80127	0.361936	0	0	0	0.0423112	0	0	0	0	0.950776	19.3992	19.5146	14.5167	0.0339655	0	0.240134	0	0.543511	8.39214	0.12563	0.0344553	0.610172	5.32719
ENSG00000008324	12.0463	8.82124	11.8369	1.58548	12.4462	1.00429	1.01542	14.5558	104.858	19.9159	38.8669	55.7029	0	33.8101	14.0505	16.9291	10.5984	15.1793	6.61002	17.276	15.7275	2.19296	18.3646	21.4443	22.0972	16.1357	20.2684	14.538	10.0942	23.2569	10.9163	19.8464	10.4568	21.4091	3.20391	12.8975	10.6696	16.8558	7.39032	15.4882	1.73859	5.28295	26.2444	5.16335	9.71722	16.3319	16.3318	8.84749	17.5752
ENSG00000008382	3.62105	0.472566	4.58983	0.198185	4.51917	0.602572	0.846187	2.12272	8.21862	9.95793	15.0609	7.7036	2.27679	4.83002	5.13383	9.55285	3.39479	6.50539	0.991503	1.42273	0	0.913733	8.78307	4.54478	11.9693	2.20032	3.9813	3.68361	3.87334	2.5841	3.55414	5.88041	2.75943	4.92409	1.60195	2.23226	7.27471	5.91961	3.9591	2.27569	0.579529	3.12174	4.60429	4.07633	4.41692	4.02017	1.20594	2.1356	3.14168
ENSG00000008382	3.62105	0.472566	4.58983	0.198185	4.51917	0.602572	0.846187	2.12272	8.21862	9.95793	15.0609	7.7036	2.27679	4.83002	5.13383	9.55285	3.39479	6.50539	0.991503	1.42273	0	0.913733	8.78307	4.54478	11.9693	2.20032	3.9813	3.68361	3.87334	2.5841	3.55414	5.88041	2.75943	4.92409	1.60195	2.23226	7.27471	5.91961	3.9591	2.27569	0.579529	3.12174	4.60429	4.07633	4.41692	4.02017	1.20594	2.1356	3.14168
ENSG00000008394	0	0	0.402617	0.396369	0.148169	0	1.01542	7.27791	0.566801	0	0	0	0	0	0.756565	0.241844	0	0	0	0.406494	0	0.182747	0.798461	0.0882482	0	1.46688	0.723873	0.196459	0.234748	0	0.253867	0	0	0.428182	0	0	0	0.200665	0.52788	0.0679309	0.193176	0.480268	0.460429	0	0	0	0	0	0.0910631
ENSG00000008394	3.88396	0.630088	48.9448	0.528492	51.2789	0.133905	0.620537	73.7141	1.8421	1.12731	2.18626	7.30854	77.411	10.0625	15.2754	10.6815	3.53279	6.97007	1.21184	35.6698	0	10.1424	4.52461	8.75128	0.613811	106.838	16.6491	37.1472	13.9284	3.87615	9.53412	3.67526	4.06652	7.99273	1.00864	6.21449	4.68814	11.3041	15.4845	6.88366	2.38251	2.08116	4.8345	1.44936	3.53353	0.335014	3.16989	4.11866	7.33058
ENSG00000008394	78.456	21.5805	559.946	3.69945	574.02	6.96306	9.25165	692.867	51.2955	11.8368	52.2273	137.085	621.565	73.6578	91.094	67.0312	38.8883	78.3745	16.7454	187.14	6.17867	78.0328	38.06	69.113	6.13811	696.156	97.3609	163.029	76.2539	54.2661	52.0146	30.5046	30.0633	59.5887	13.2903	52.0997	93.9246	136.168	69.3283	59.3263	26.433	16.4892	45.0069	12.5913	32.6852	6.36527	40.0715	35.6188	106.498
ENSG00000008394	78.6353	21.5805	560.791	3.69945	574.724	6.96306	9.42088	694.307	51.1538	11.8368	52.2273	137.085	621.565	74.0603	91.2021	67.1521	38.8883	79.149	17.0759	188.156	6.17867	78.1241	38.06	69.1572	6.13811	695.422	97.3609	163.176	76.7234	54.2661	52.0992	30.5046	30.3537	59.5887	13.4683	52.2238	94.4096	136.469	73.0234	59.3943	26.433	16.0089	45.0069	12.5913	32.6852	6.36527	40.0026	35.9239	106.908
ENSG00000008405	50.121	1.89027	17.4736	1.58548	18.0026	3.21372	2.7078	20.4691	22.1053	30.4375	21.8626	19.5553	27.3215	10.465	13.9424	23.9426	26.9927	20.7553	16.5251	19.3085	13.4807	4.20317	12.7754	15.0904	31.3044	35.2051	10.8581	15.7168	32.3952	56.8502	44.6806	40.6728	13.6519	20.1246	6.40781	27.2831	6.78973	32.2067	14.7806	23.9117	3.284	14.408	16.115	7.06564	19.4344	16.3319	28.529	21.356	16.0271
ENSG00000008438	0.501927	0	0.563663	0	0.666762	0	0	0	0	0	0	0.592585	0	0	0	0	0	0	0	0	8.98716	0.913733	0	0.176496	0	0	0	0.0982297	0	0	0	0.245017	0	0	0	0	0	0.300997	1.58364	0.271724	0.386353	0	0	0	0	0	0.620196	0	0.0910631
ENSG00000008441	53.0609	24.8885	22.7881	18.233	23.3367	12.8549	7.44645	85.0605	0.283401	1.87886	2.42918	56.2955	18.2144	34.6151	51.0141	32.4071	126.187	29.7389	76.6763	77.9452	0	9.50282	59.0861	52.4194	64.4502	60.8754	48.4995	39.0954	27.935	51.682	58.1356	52.4337	29.3371	43.2464	35.599	128.231	55.2878	42.6412	22.6989	85.3212	13.9087	80.6851	38.9062	31.2519	17.6677	43.2168	123.143	53.5426	76.8573
ENSG00000008513	19.7186	0.945133	29.4313	5.35098	32.6713	2.30986	5.07712	26.6098	1.9838	3.19405	12.3888	14.222	43.2591	6.84253	6.4308	11.1248	24.5915	18.432	16.5251	23.221	33.1401	6.85299	11.9769	7.76584	34.0665	17.2358	5.06711	4.51857	6.10344	4.52217	6.0505	7.1055	4.79269	11.1327	11.3917	20.545	6.78973	12.1402	11.6134	8.62723	7.43729	14.1679	4.14386	22.9633	11.484	24.8748	27.5987	19.1441	13.6595
ENSG00000008513	19.7186	0.945133	29.4313	5.35098	32.6713	2.30986	5.07712	26.6098	1.9838	3.19405	12.3888	14.222	43.2591	6.84253	6.4308	11.1248	24.5915	18.432	16.5251	23.221	33.1401	6.85299	11.9769	7.76584	34.0665	17.2358	5.06711	4.51857	6.10344	4.52217	6.0505	7.1055	4.79269	11.1327	11.3917	20.545	6.78973	12.1402	11.6134	8.62723	7.43729	14.1679	4.14386	22.9633	11.484	24.8748	27.5987	19.1441	13.6595
ENSG00000008516	2.15112	1.26018	7.00553	0.396369	7.2603	0.200857	0.67695	1.36461	0.566801	0	1.94334	12.4443	0	0	0.648484	0.483689	1.65599	16.7282	0	0.609741	68.5271	0	0	0.617737	1.84143	0	1.44775	0	0.469496	0	0.592357	0.490034	0	0	1.06797	1.81887	4.84981	1.60532	2.11152	0.475516	0.579529	3.36188	0.230214	0.271755	5.3003	2.76387	11.3013	1.0678	0.728505
ENSG00000008517	18.9478	0.315044	13.7192	0.198185	13.4464	0.778323	0.423094	11.9593	0.495951	0.0939428	0.425106	0.370365	3.41519	0.704378	0.324242	1.99522	4.67818	35.2376	74.6106	5.48767	32.8593	2.58129	0.798461	1.16929	1.61125	10.3598	0.542905	0.343804	2.28879	0.323012	0.222134	0.336898	0.726166	1.81977	6.18532	2.88333	8.8509	35.1414	31.1449	1.04444	1.61785	34.5193	0.776974	1.9589	13.9133	1.09927	3.50583	6.15892	4.21167
ENSG00000008517	18.981	0.315044	13.7566	0.198185	13.404	0.83571	0.423094	12.0026	0.495951	0.0939428	0.425106	0.370365	3.41519	0.704378	0.324242	1.99522	4.51258	35.4765	74.7995	5.48767	32.8593	2.53561	0.912527	1.16929	1.61125	10.4646	0.542905	0.343804	2.26364	0.323012	0.234223	0.336898	0.798782	1.81977	6.23618	2.89514	8.98946	35.3098	31.2203	1.05414	1.40398	34.5879	0.776974	1.8392	14.0395	1.09927	3.50583	6.14258	4.2559
ENSG00000008517	18.981	0.315044	13.7566	0.198185	13.404	0.83571	0.423094	12.0026	0.495951	0.0939428	0.425106	0.370365	3.41519	0.704378	0.324242	1.99522	4.51258	35.4765	74.7995	5.48767	32.8593	2.53561	0.912527	1.16929	1.61125	10.4646	0.542905	0.343804	2.26364	0.323012	0.234223	0.336898	0.798782	1.81977	6.23618	2.89514	8.98946	35.3098	31.2203	1.05414	1.40398	34.5879	0.776974	1.8392	14.0395	1.09927	3.50583	6.14258	4.2559
ENSG00000008517	18.981	0.315044	13.7566	0.198185	13.404	0.83571	0.423094	12.0026	0.495951	0.0939428	0.425106	0.370365	3.41519	0.704378	0.324242	1.99522	4.51258	35.4765	74.7995	5.48767	32.8593	2.53561	0.912527	1.16929	1.61125	10.4646	0.542905	0.343804	2.26364	0.323012	0.234223	0.336898	0.798782	1.81977	6.23618	2.89514	8.98946	35.3098	31.2203	1.05414	1.40398	34.5879	0.776974	1.8392	14.0395	1.09927	3.50583	6.14258	4.2559
ENSG00000008517	18.981	0.315044	13.7566	0.198185	13.404	0.83571	0.423094	12.0026	0.495951	0.0939428	0.425106	0.370365	3.41519	0.704378	0.324242	1.99522	4.51258	35.4765	74.7995	5.48767	32.8593	2.53561	0.912527	1.16929	1.61125	10.4646	0.542905	0.343804	2.26364	0.323012	0.234223	0.336898	0.798782	1.81977	6.23618	2.89514	8.98946	35.3098	31.2203	1.05414	1.40398	34.5879	0.776974	1.8392	14.0395	1.09927	3.50583	6.14258	4.2559
ENSG00000008517	18.999	0.315044	13.7767	0.198185	13.404	0.83571	0.423094	12.0026	0.495951	0.0939428	0.425106	0.370365	3.41519	0.704378	0.324242	1.99522	4.51258	35.4146	74.7995	5.48767	32.8593	2.58129	0.912527	1.16929	1.61125	10.4646	0.542905	0.343804	2.32233	0.323012	0.234223	0.336898	0.726166	1.81977	6.23618	2.89514	8.98946	35.2847	31.2203	1.05414	1.45227	34.5879	0.776974	1.99772	14.0395	1.09927	3.50583	6.18072	4.23769
ENSG00000008517	18.999	0.315044	13.7767	0.198185	13.404	0.83571	0.423094	12.0026	0.495951	0.0939428	0.425106	0.370365	3.41519	0.704378	0.324242	1.99522	4.51258	35.4146	74.7995	5.48767	32.8593	2.58129	0.912527	1.16929	1.61125	10.4646	0.542905	0.343804	2.32233	0.323012	0.234223	0.336898	0.726166	1.81977	6.23618	2.89514	8.98946	35.2847	31.2203	1.05414	1.45227	34.5879	0.776974	1.99772	14.0395	1.09927	3.50583	6.18072	4.23769
ENSG00000008517	18.999	0.315044	13.7767	0.198185	13.404	0.83571	0.423094	12.0026	0.495951	0.0939428	0.425106	0.370365	3.41519	0.704378	0.324242	1.99522	4.51258	35.4765	74.7995	5.48767	32.8593	2.58129	0.912527	1.16929	1.61125	10.4646	0.542905	0.343804	2.32233	0.323012	0.234223	0.336898	0.726166	1.81977	6.23618	2.89514	8.98946	35.2847	31.2203	1.05414	1.45227	34.5879	0.776974	1.90714	14.0395	1.09927	3.50583	6.18072	4.2559
ENSG00000008710	0.107556	0	0	0	0	0	0	0.0758115	0	0.187886	0.121459	0	0	0	0.0540404	0	0.165599	0	0	0.152435	0	0.0913733	0.399231	0.132372	0.920717	0	0	0.196459	0.234748	0.646025	1.01547	1.22509	0.580932	0.107045	0	0.165352	0	0.0501662	0	0.135862	0	0	0	0.135878	0.883384	0	0.137821	0.0762715	0.136595
ENSG00000008710	0.107556	0	0	0	0	0	0	0.0758115	0	0.187886	0.121459	0	0	0	0.0540404	0	0.165599	0	0	0.152435	0	0.0913733	0.399231	0.132372	0.920717	0	0	0.196459	0.234748	0.646025	1.01547	1.22509	0.580932	0.107045	0	0.165352	0	0.0501662	0	0.135862	0	0	0	0.135878	0.883384	0	0.137821	0.0762715	0.136595
ENSG00000008735	33.1272	2.8354	0.644187	1.58548	0.963101	0.401715	0.338475	0.454869	3.96761	16.9097	18.7047	3.55551	18.2144	99.0154	84.8434	76.6646	1.65599	4.02715	0.661002	0.609741	1.12339	0	164.483	146.051	191.509	2.20032	66.5963	80.3519	51.8793	89.1514	80.6451	149.95	44.1509	134.663	7.83177	2.39761	1.93992	2.8093	7.9182	23.0965	0.386353	0.960536	82.4168	1.35878	4.41692	74.1219	4.47919	0.915258	1.00169
ENSG00000008838	32.1951	5.51327	10.9512	1.58548	11.2609	1.406	1.52314	15.9962	38.8259	16.9097	18.8261	10.6665	15.9376	15.6976	20.3732	12.5759	13.7448	14.5597	9.58453	10.1115	3.37018	4.84278	18.7638	18.7527	20.2558	15.0355	13.0297	19.2039	17.254	17.4427	29.9986	16.4161	31.0799	11.0257	4.09388	20.2557	20.8542	17.0063	9.76578	22.9946	4.24988	8.16456	13.1222	10.1908	15.4592	22.2366	22.2926	13.1187	15.0709
ENSG00000008838	32.1951	5.51327	10.9512	1.58548	11.2609	1.406	1.52314	15.9962	38.8259	16.9097	18.8261	10.6665	15.9376	15.6976	20.3732	12.5759	13.7448	14.5597	9.58453	10.1115	3.37018	4.84278	18.7638	18.7527	20.2558	15.0355	13.0297	19.2039	17.254	17.4427	29.9986	16.4161	31.0799	11.0257	4.09388	20.2557	20.8542	17.0063	9.76578	22.9946	4.24988	8.16456	13.1222	10.1908	15.4592	22.2366	22.2926	13.1187	15.0709
ENSG00000008853	1.07556	0	0	0	0.0740847	0	0	0	0	0	0	0	0	0	0.756565	1.45107	0	0	0	0	0	0	0	1.58847	0	0	13.0297	12.1805	3.52122	0	0	0	0	0.428182	1.77995	0	0	0	0	0.543447	0.193176	0	8.0575	1.90229	0	0	0.0689106	0.152543	0
ENSG00000008853	3.08327	0	4.42878	0.396369	4.66733	0	0.338475	0.303246	0	0	0.242918	0	4.55359	0	0	0	0	0	0	0.30487	0	0	0	0	0	0	0	0	0	0	0	0.245017	0.290466	0	0.35599	0	0	8.22725	0	0.135862	0	0	0	51.09	0	0	0.0689106	4.72883	0
ENSG00000008853	32.5536	2.20531	9.90437	1.98185	11.7795	2.20943	1.01542	11.8266	6.23482	19.9159	21.1339	10.6665	27.3215	62.7903	34.802	36.7603	18.8783	20.7553	8.59303	17.3776	1.12339	1.46197	91.0246	58.5968	90.2303	12.4685	57.186	28.2902	45.0716	18.0887	16.4167	18.1313	8.42352	64.0132	8.89974	10.9132	7.75969	26.9894	7.9182	26.6289	3.09082	6.24349	48.1148	13.0443	10.6006	40.2017	14.4712	11.5933	8.19568
ENSG00000008869	24.5944	6.93097	16.6683	3.17095	13.6316	0.80343	1.69237	22.8951	25.2227	8.64273	6.8017	4.14809	18.2144	27.3701	21.1838	16.2036	15.7319	26.6411	5.94902	16.1581	10.1106	5.66514	21.5585	30.6221	20.2558	18.336	17.3729	23.9681	23.9443	34.8853	35.9645	24.9917	23.8182	14.9864	1.42396	22.6533	20.3692	23.3774	18.4758	30.9086	3.86353	6.24349	21.8704	14.6748	21.2012	26.8849	25.5658	17.2374	16.9377
ENSG00000008952	17.2089	11.3416	96.2254	17.0439	98.4585	11.6497	14.2159	88.6995	85.8704	16.1582	59.5149	107.85	22.7679	106.26	89.9231	51.7547	19.3751	61.0268	18.5081	134.651	26.9615	14.6197	15.1708	156.905	14.7315	49.1404	103.514	81.4324	47.6538	105.948	77.6833	62.4794	35.4369	149.436	30.2591	100.948	4.84981	91.3024	39.591	61.5454	19.704	20.6515	93.6973	70.9281	16.7843	25.6286	70.0821	65.8986	71.8488
ENSG00000008988	276.239	170.596	279.456	59.4554	275.78	42.9835	60.2485	565.857	974.332	656.284	593.813	539.548	371.117	92.9779	140.127	130.112	373.344	725.661	327.857	611.824	554.957	114.399	162.886	196.926	411.561	639.925	137.174	157.315	176.061	73.0008	66.3439	155.463	99.9204	355.712	184.581	567.82	394.289	463.987	554.802	158.585	100.259	314.095	210.761	246.074	393.989	272.995	400.061	346.196	499.436
ENSG00000008988	276.239	170.596	279.456	59.4554	275.78	42.9835	60.2485	565.857	974.332	656.284	593.813	539.548	371.117	92.9779	140.127	130.112	373.344	725.661	327.857	611.824	554.957	114.399	162.886	196.926	411.561	639.925	137.174	157.315	176.061	73.0008	66.3439	155.463	99.9204	355.712	184.581	567.82	394.289	463.987	554.802	158.585	100.259	314.095	210.761	246.074	393.989	272.995	400.061	346.196	499.436
ENSG00000009307	94.9121	42.846	115.175	9.64498	115.572	14.3948	16.2468	246.084	186.1	77.1583	119.678	231.898	47.0537	106.529	76.4491	48.6913	116.913	92.7277	194.114	251.992	76.3908	58.9053	39.6569	119.782	50.9463	141.798	108.098	74.6218	48.2015	101.641	79.0091	65.1745	45.3127	84.0664	80.0977	148.486	54.3178	141.134	84.6368	102.644	25.7569	84.0469	119.405	83.5195	64.487	89.365	167.292	117.153	180.153
ENSG00000009307	94.9121	42.846	115.215	9.64498	115.572	14.3948	16.2468	246.084	186.1	77.1583	119.799	231.898	47.0537	106.529	76.4491	48.6913	116.913	92.7277	194.114	252.043	76.3908	58.9053	39.6569	119.782	50.9463	141.798	108.098	74.6218	48.2015	101.641	79.0091	65.1745	45.3127	84.0664	80.0977	148.404	54.3178	141.134	84.6368	102.644	25.7569	84.0469	119.405	83.5195	64.487	89.365	167.292	117.153	180.153
ENSG00000009307	94.9121	42.846	115.215	9.64498	115.572	14.3948	16.2468	246.084	186.1	77.1583	119.799	231.898	47.0537	106.529	76.4491	48.6913	116.913	92.7277	194.114	252.043	76.3908	58.9053	39.6569	119.782	50.9463	141.798	108.098	74.6218	48.2015	101.641	79.0091	65.1745	45.3127	84.0664	80.0977	148.404	54.3178	141.134	84.6368	102.644	25.7569	84.0469	119.405	83.5195	64.487	89.365	167.292	117.153	180.153
ENSG00000009335	90.0601	40.3257	43.241	11.4947	45.1176	7.03001	7.44645	81.5732	41.3765	59.3718	55.6282	47.4068	68.3038	52.3252	30.0464	50.5455	41.5655	54.2116	44.2872	63.1082	16.8509	16.9954	55.8923	49.5955	58.9259	48.407	44.8801	38.7025	62.6777	59.4343	48.404	59.7842	49.3793	55.0214	19.5794	75.814	85.3566	82.8745	35.8959	54.4806	11.5906	40.8228	46.9637	34.2412	38.8689	52.0109	75.1815	47.5934	65.6565
ENSG00000009413	42.8072	8.19115	20.0503	7.92739	23.7071	6.82915	4.40017	90.8222	19.838	66.8872	54.8994	68.7398	36.4287	16.1001	28.9656	36.7603	32.7887	46.4671	9.25403	80.1809	14.6041	7.30986	17.5661	25.592	40.5116	66.7429	20.9923	28.9778	43.1936	60.7263	62.8744	56.5989	59.836	26.1191	10.3237	151.463	26.189	56.0858	45.9256	28.3951	19.5108	32.6582	21.8704	43.2091	29.1517	50.5034	57.1269	77.6444	25.0424
ENSG00000009694	0.0717038	0	0.107364	0.132123	0.0740846	0	0	0.050541	0	0	0	0	0	1.07334	0.180134	0.0806147	0	0	0	0	0	0	0	0.176496	0	0	0	0.0982296	0	0	0.761601	0.898395	0.290466	0	0	0.0826761	0	0	0	0.0226436	0.0643921	0	0.230214	0	0	0.335014	0.0689106	0.0508476	0
ENSG00000009694	0.0717038	0	0.107364	0.132123	0.0740846	0	0	0.050541	0	0	0	0	0	1.07334	0.180134	0.0806147	0	0	0	0	0	0	0	0.176496	0	0	0	0.0982296	0	0	0.761601	0.898395	0.290466	0	0	0.0826761	0	0	0	0.0226436	0.0643921	0	0.230214	0	0	0.335014	0.0689106	0.0508476	0
ENSG00000009694	0.0717038	0	0.107364	0.132123	0.0740846	0	0	0.050541	0	0	0	0	0	1.07334	0.180134	0.0806147	0	0	0	0	0	0	0	0.176496	0	0	0	0.0982296	0	0	0.761601	0.898395	0.290466	0	0	0.0826761	0	0	0	0.0226436	0.0643921	0	0.230214	0	0	0.335014	0.0689106	0.0508476	0
ENSG00000009709	0.0239013	0	0	0	0	0	0	0.101082	0.850201	2.37988	1.61945	0.197528	0	0	0	0.0806147	0	0	1.98301	0	0	0.121831	0	0	0	0	0	0	0	0	0	0	0	0	0.118663	0	0	0	0.17596	0	0.0643921	1.4408	0	0	0	0	0	0.254238	0.0607087
ENSG00000009709	0.0239013	0	0	0	0	0	0	0.101082	0.850201	2.37988	1.61945	0.197528	0	0	0	0.0806147	0	0	1.98301	0	0	0.121831	0	0	0	0	0	0	0	0	0	0	0	0	0.118663	0	0	0	0.17596	0	0.0643921	1.4408	0	0	0	0	0	0.254238	0.0607087
ENSG00000009709	0.0239013	0	0	0	0	0	0	0.101082	0.850201	2.37988	1.61945	0.197528	0	0	0	0.0806147	0	0	1.98301	0	0	0.121831	0	0	0	0	0	0	0	0	0	0	0	0	0.118663	0	0	0	0.17596	0	0.0643921	1.4408	0	0	0	0	0	0.254238	0.0607087
ENSG00000009724	0.645335	0	86.4821	0	90.0129	0.100429	0	0	0	0	0	0	0	0	0	0	0	0	0	0	0	0	5.19	0.0441241	0	0	0	0	0	0	0	0	0	0	0	0	0	0	0.26394	0.0679309	0	0	0.115107	0	0	0	0	0.228815	0
ENSG00000009724	0.645335	0	86.4821	0	90.0129	0.100429	0	0	0	0	0	0	0	0	0	0	0	0	0	0	0	0	5.19	0.0441241	0	0	0	0	0	0	0	0	0	0	0	0	0	0	0.26394	0.0679309	0	0	0.115107	0	0	0	0	0.228815	0
ENSG00000009765	6.47725	0	10.9512	0.132123	10.6188	0.0669524	0.22565	0	0	0	0	0	0	0	0	0	0.496798	1.13586	0.881336	0.0677489	0	0	0.266153	0	0	0	0	0	0	0	0	0	0	0	0	0	0.32332	14.983	1.58364	0.113218	0.0643921	0	0	0.090585	3.23907	0	0	0.355933	0
ENSG00000009765	6.47725	0	10.9512	0.132123	10.6188	0.0669524	0.22565	0	0	0	0	0	0	0	0	0	0.496798	1.13586	0.881336	0.0677489	0	0	0.266153	0	0	0	0	0	0	0	0	0	0	0	0	0	0.32332	14.983	1.58364	0.113218	0.0643921	0	0	0.090585	3.23907	0	0	0.355933	0
ENSG00000009765	6.47725	0	10.9512	0.132123	10.6188	0.0669524	0.22565	0	0	0	0	0	0	0	0	0	0.496798	1.13586	0.881336	0.0677489	0	0	0.266153	0	0	0	0	0	0	0	0	0	0	0	0	0	0.32332	14.983	1.58364	0.113218	0.0643921	0	0	0.090585	3.23907	0	0	0.355933	0
ENSG00000009780	6.52505	2.20531	1.78762	1.34766	2.11882	0.723087	0.338475	6.64109	1.58704	2.85586	2.47776	2.01479	2.73215	3.70301	2.42101	2.80539	3.80879	4.89454	3.70161	4.49176	2.24679	1.02338	3.83261	3.97117	1.47315	3.22713	4.19846	3.163	3.23952	4.90979	3.16488	5.19436	2.78848	4.75282	1.77995	5.29127	4.07384	4.11362	3.06171	5.58392	1.00452	4.13031	4.28199	1.95664	3.18018	3.11563	6.2433	4.75934	3.47861
ENSG00000009780	6.52505	2.20531	1.78762	1.34766	2.11882	0.723087	0.338475	6.64109	1.58704	2.85586	2.47776	2.01479	2.73215	3.70301	2.42101	2.80539	3.80879	4.89454	3.70161	4.49176	2.24679	1.02338	3.83261	3.97117	1.47315	3.22713	4.19846	3.163	3.23952	4.90979	3.16488	5.19436	2.78848	4.75282	1.77995	5.29127	4.07384	4.11362	3.06171	5.58392	1.00452	4.13031	4.28199	1.95664	3.18018	3.11563	6.2433	4.75934	3.47861
ENSG00000009780	6.52505	2.20531	1.78762	1.34766	2.11882	0.723087	0.338475	6.64109	1.58704	2.85586	2.47776	2.01479	2.73215	3.70301	2.42101	2.80539	3.80879	4.89454	3.70161	4.49176	2.24679	1.02338	3.83261	3.97117	1.47315	3.22713	4.19846	3.163	3.23952	4.90979	3.16488	5.19436	2.78848	4.75282	1.77995	5.29127	4.07384	4.11362	3.06171	5.58392	1.00452	4.13031	4.28199	1.95664	3.18018	3.11563	6.2433	4.75934	3.47861
ENSG00000009780	6.52505	2.20531	1.78762	1.34766	2.11882	0.723087	0.338475	6.64109	1.58704	2.85586	2.47776	2.01479	2.73215	3.70301	2.42101	2.80539	3.80879	4.89454	3.70161	4.49176	2.24679	1.02338	3.83261	3.97117	1.47315	3.22713	4.19846	3.163	3.23952	4.90979	3.16488	5.19436	2.78848	4.75282	1.77995	5.29127	4.07384	4.11362	3.06171	5.58392	1.00452	4.13031	4.28199	1.95664	3.18018	3.11563	6.2433	4.75934	3.47861
ENSG00000009780	6.52505	2.20531	1.78762	1.34766	2.11882	0.723087	0.338475	6.64109	1.58704	2.85586	2.47776	2.01479	2.73215	3.70301	2.42101	2.80539	3.80879	4.89454	3.70161	4.49176	2.24679	1.02338	3.83261	3.97117	1.47315	3.22713	4.19846	3.163	3.23952	4.90979	3.16488	5.19436	2.78848	4.75282	1.77995	5.29127	4.07384	4.11362	3.06171	5.58392	1.00452	4.13031	4.28199	1.95664	3.18018	3.11563	6.2433	4.75934	3.47861
ENSG00000009790	3.37008	1.57522	1.77151	0	2.29663	1.60686	0.338475	1.66785	0	0	0	0	4.55359	0	2.70202	0	0.827997	51.4236	0	2.13409	37.072	0.730986	0.798461	1.50022	0	0	0	1.66991	0.469496	0	0.676979	0.245017	0	0.428182	0.711979	1.98423	4.84981	6.72226	5.80668	4.48344	0.772706	0.960536	2.99279	0.543511	7.06707	0.502521	2.54969	2.28815	3.09615
ENSG00000009830	21.9414	2.8354	8.21338	0.792739	8.00115	0.602572	0.67695	6.97466	2.83401	10.8974	17.4901	8.88877	18.2144	5.63502	14.3747	9.91562	4.63678	8.0543	3.30501	7.41851	0	2.55845	16.7677	12.1782	5.5243	10.2681	3.61936	12.3769	7.27718	11.6284	17.7707	11.0258	6.68072	7.49318	2.49193	9.42508	10.6696	9.13024	5.2788	31.0444	1.35224	6.24349	10.5899	12.5007	7.06707	15.8294	7.7869	14.339	5.1906
ENSG00000009844	35.8519	11.3416	41.389	5.54917	42.5987	4.01715	3.38475	43.3642	64.6154	25.9282	47.6119	41.4809	18.2144	67.6203	34.802	43.2901	18.5471	30.9781	23.7961	34.7552	11.2339	12.7923	30.3415	65.0389	34.9872	28.6041	31.8504	34.3804	39.6724	41.3456	35.7953	28.177	32.8227	38.3223	12.1036	43.0743	18.4293	46.9555	37.4795	40.8265	6.568	17.2897	55.4817	14.9465	17.6677	61.8101	38.8656	23.034	44.712
ENSG00000009950	5.48535	0	12.1389	0.792739	12.724	0	0	9.59016	0	1.3152	0.364377	0.296292	13.6608	2.41501	3.24242	0.846455	1.82159	1.39401	3.47026	0.940017	0	2.19296	3.59308	2.86807	0	6.78431	0.723873	3.4626	0.234748	12.5975	13.9415	11.6996	0.21785	1.8733	1.15697	0.103345	2.4249	14.6485	1.71561	0.832154	1.20735	4.20235	0.287768	1.83435	4.63776	0	0.706334	15.4068	1.06999
ENSG00000009950	5.48535	0	12.1389	0.792739	12.724	0	0	9.59016	0	1.3152	0.364377	0.296292	13.6608	2.41501	3.24242	0.846455	1.82159	1.39401	3.47026	0.940017	0	2.19296	3.59308	2.86807	0	6.78431	0.723873	3.4626	0.234748	12.5975	13.9415	11.6996	0.21785	1.8733	1.15697	0.103345	2.4249	14.6485	1.71561	0.832154	1.20735	4.20235	0.287768	1.83435	4.63776	0	0.706334	15.4068	1.06999
ENSG00000009950	5.48535	0	12.1389	0.792739	12.724	0	0	9.59016	0	1.3152	0.364377	0.296292	13.6608	2.41501	3.24242	0.846455	1.82159	1.39401	3.47026	0.940017	0	2.19296	3.59308	2.86807	0	6.78431	0.723873	3.4626	0.234748	12.5975	13.9415	11.6996	0.21785	1.8733	1.15697	0.103345	2.4249	14.6485	1.71561	0.832154	1.20735	4.20235	0.287768	1.83435	4.63776	0	0.706334	15.4068	1.06999
ENSG00000009950	5.48535	0	12.1389	0.792739	12.724	0	0	9.59016	0	1.3152	0.364377	0.296292	13.6608	2.41501	3.24242	0.846455	1.82159	1.39401	3.47026	0.940017	0	2.19296	3.59308	2.86807	0	6.78431	0.723873	3.4626	0.234748	12.5975	13.9415	11.6996	0.21785	1.8733	1.15697	0.103345	2.4249	14.6485	1.71561	0.832154	1.20735	4.20235	0.287768	1.83435	4.63776	0	0.706334	15.4068	1.06999
ENSG00000009954	23.1604	4.41062	23.0297	2.77458	23.4108	4.41886	0.67695	40.1801	32.3077	37.5771	45.4256	22.5182	13.6608	15.2951	26.3717	15.7199	23.0183	54.2116	18.5081	39.7348	6.74037	12.244	21.5585	31.5046	11.0486	44.7398	23.1639	26.7185	12.6764	28.4251	38.6724	24.5017	15.1042	43.0323	9.61172	48.0348	22.3091	48.9622	22.171	34.1692	6.37482	12.9672	31.7696	37.5022	9.71722	24.121	27.9777	29.2883	28.6849
ENSG00000010017	60.3747	18.9027	22.3855	6.73828	24.522	5.82487	5.75407	28.8084	14.7368	68.3903	68.7458	68.7398	36.4287	28.9801	27.9929	23.9426	32.7887	41.5106	16.5251	36.5845	14.6041	5.66514	42.3184	46.7715	29.4629	60.142	21.7162	21.2176	17.6061	25.841	22.5942	28.912	8.71399	40.035	11.0357	38.6098	32.0087	40.2333	46.4535	25.4062	10.4315	19.2107	26.2444	18.7511	26.5015	31.4076	36.5226	25.7798	62.8335
ENSG00000010030	0.466075	0.236283	0.442878	0.0495462	0.361163	0.200857	0.930806	0.208482	0.0708502	0.0469714	0	0.148146	0.569199	0	0.135101	0.181383	0.745197	1.00679	0.0826253	0.190544	0.842546	0.114217	0.0998077	0.11031	0	0.0916799	0.180968	0.135066	0.117374	0	0.0105778	0.122509	0.0363083	0.133807	0.0444987	0.175687	0.727471	1.37957	0.26394	0.110388	0.0965882	0	0.0575536	0.135878	0.662538	0.0628151	0.887225	0.209747	0.375635
ENSG00000010030	0.466075	0.236283	0.442878	0.0495462	0.361163	0.200857	0.930806	0.208482	0.0708502	0.0469714	0	0.148146	0.569199	0	0.135101	0.181383	0.745197	1.00679	0.0826253	0.190544	0.842546	0.114217	0.0998077	0.11031	0	0.0916799	0.180968	0.135066	0.117374	0	0.0105778	0.122509	0.0363083	0.133807	0.0444987	0.175687	0.727471	1.37957	0.26394	0.110388	0.0965882	0	0.0575536	0.135878	0.662538	0.0628151	0.887225	0.209747	0.375635
ENSG00000010030	0.466075	0.236283	0.442878	0.0495462	0.361163	0.200857	0.930806	0.208482	0.0708502	0.0469714	0	0.148146	0.569199	0	0.135101	0.181383	0.745197	1.00679	0.0826253	0.190544	0.842546	0.114217	0.0998077	0.11031	0	0.0916799	0.180968	0.135066	0.117374	0	0.0105778	0.122509	0.0363083	0.133807	0.0444987	0.175687	0.727471	1.37957	0.26394	0.110388	0.0965882	0	0.0575536	0.135878	0.662538	0.0628151	0.887225	0.209747	0.375635
ENSG00000010030	0.466075	0.236283	0.442878	0.0495462	0.361163	0.200857	0.930806	0.208482	0.0708502	0.0469714	0	0.148146	0.569199	0	0.135101	0.181383	0.745197	1.00679	0.0826253	0.190544	0.842546	0.114217	0.0998077	0.11031	0	0.0916799	0.180968	0.135066	0.117374	0	0.0105778	0.122509	0.0363083	0.133807	0.0444987	0.175687	0.727471	1.37957	0.26394	0.110388	0.0965882	0	0.0575536	0.135878	0.662538	0.0628151	0.887225	0.209747	0.375635
ENSG00000010030	0.466075	0.236283	0.442878	0.0495462	0.361163	0.200857	0.930806	0.208482	0.0708502	0.0469714	0	0.148146	0.569199	0	0.135101	0.181383	0.745197	1.00679	0.0826253	0.190544	0.842546	0.114217	0.0998077	0.11031	0	0.0916799	0.180968	0.135066	0.117374	0	0.0105778	0.122509	0.0363083	0.133807	0.0444987	0.175687	0.727471	1.37957	0.26394	0.110388	0.0965882	0	0.0575536	0.135878	0.662538	0.0628151	0.887225	0.209747	0.375635
ENSG00000010030	0.466075	0.236283	0.442878	0.0495462	0.361163	0.200857	0.930806	0.208482	0.0708502	0.0469714	0	0.148146	0.569199	0	0.135101	0.181383	0.745197	1.00679	0.0826253	0.190544	0.842546	0.114217	0.0998077	0.11031	0	0.0916799	0.180968	0.135066	0.117374	0	0.0105778	0.122509	0.0363083	0.133807	0.0444987	0.175687	0.727471	1.37957	0.26394	0.110388	0.0965882	0	0.0575536	0.135878	0.662538	0.0628151	0.887225	0.209747	0.375635
ENSG00000010030	0.466075	0.236283	0.442878	0.0495462	0.361163	0.200857	0.930806	0.208482	0.0708502	0.0469714	0	0.148146	0.569199	0	0.135101	0.181383	0.745197	1.00679	0.0826253	0.190544	0.842546	0.114217	0.0998077	0.11031	0	0.0916799	0.180968	0.135066	0.117374	0	0.0105778	0.122509	0.0363083	0.133807	0.0444987	0.175687	0.727471	1.37957	0.26394	0.110388	0.0965882	0	0.0575536	0.135878	0.662538	0.0628151	0.887225	0.209747	0.375635
ENSG00000010030	0.466075	0.236283	0.442878	0.0495462	0.361163	0.200857	0.930806	0.208482	0.0708502	0.0469714	0	0.148146	0.569199	0	0.135101	0.181383	0.745197	1.00679	0.0826253	0.190544	0.842546	0.114217	0.0998077	0.11031	0	0.0916799	0.180968	0.135066	0.117374	0	0.0105778	0.122509	0.0363083	0.133807	0.0444987	0.175687	0.727471	1.37957	0.26394	0.110388	0.0965882	0	0.0575536	0.135878	0.662538	0.0628151	0.887225	0.209747	0.375635
ENSG00000010072	9.75173	2.36283	2.85858	1.98185	3.33381	0.401715	0.846187	4.39707	5.80971	3.56982	6.68024	3.55551	0	4.02502	3.83687	4.71596	2.73239	5.73094	3.63551	3.60763	1.12339	1.91884	3.19384	4.85365	4.60359	4.03391	3.61936	3.33981	3.75596	4.52217	3.80801	4.16529	3.92129	4.71	2.13594	5.74599	1.45494	3.76246	2.37546	7.81205	1.54541	2.16121	6.446	4.07633	2.20846	3.64328	7.02889	4.11866	3.59699
ENSG00000010072	9.75173	2.36283	2.85858	1.98185	3.33381	0.401715	0.846187	4.39707	5.80971	3.56982	6.68024	3.55551	0	4.02502	3.83687	4.71596	2.73239	5.73094	3.63551	3.60763	1.12339	1.91884	3.19384	4.85365	4.60359	4.03391	3.61936	3.33981	3.75596	4.52217	3.80801	4.16529	3.92129	4.71	2.13594	5.74599	1.45494	3.76246	2.37546	7.81205	1.54541	2.16121	6.446	4.07633	2.20846	3.64328	7.02889	4.11866	3.59699
ENSG00000010165	3.7764	0.525073	1.90572	0.264246	1.85212	0.200857	0.112825	2.12272	5.10121	1.25257	2.42918	2.17281	6.07145	2.41501	3.49461	1.12861	1.32479	3.30433	1.54234	1.5921	0.748929	0.852816	2.12923	2.97102	3.06905	1.95584	1.68904	3.01238	1.33024	1.72273	3.4131	3.18522	1.83962	2.42636	0.474652	2.23226	2.26324	2.64208	1.58364	3.12482	0.450745	1.28071	5.44841	2.17404	2.35569	1.2563	1.86059	2.94916	2.18551
ENSG00000010165	3.7764	0.525073	1.90572	0.264246	1.85212	0.200857	0.112825	2.12272	5.10121	1.25257	2.42918	2.17281	6.07145	2.41501	3.49461	1.12861	1.32479	3.30433	1.54234	1.5921	0.748929	0.852816	2.12923	2.97102	3.06905	1.95584	1.68904	3.01238	1.33024	1.72273	3.4131	3.18522	1.83962	2.42636	0.474652	2.23226	2.26324	2.64208	1.58364	3.12482	0.450745	1.28071	5.44841	2.17404	2.35569	1.2563	1.86059	2.94916	2.18551
ENSG00000010165	3.7764	0.525073	1.90572	0.264246	1.85212	0.200857	0.112825	2.12272	5.10121	1.25257	2.42918	2.17281	6.07145	2.41501	3.49461	1.12861	1.32479	3.30433	1.54234	1.5921	0.748929	0.852816	2.12923	2.97102	3.06905	1.95584	1.68904	3.01238	1.33024	1.72273	3.4131	3.18522	1.83962	2.42636	0.474652	2.23226	2.26324	2.64208	1.58364	3.12482	0.450745	1.28071	5.44841	2.17404	2.35569	1.2563	1.86059	2.94916	2.18551
ENSG00000010219	7.52891	0	0.0805234	0.396369	0	0	0.67695	0	0	0	0	0	0	0	0	0	0	0	0	0	0	0	0	0	0	0	0	0	0	0	0	0	0	0	0.35599	0	0	0	0	0	0.193176	0	0	0	0	0	0	0	0
ENSG00000010244	53.1326	24.8885	37.0407	8.05951	36.9929	5.28925	7.55927	54.3821	94.8448	29.1849	41.377	45.8265	22.7679	40.5185	32.4602	24.9906	37.4807	64.2279	18.2877	54.0976	17.2254	12.9141	26.6154	39.7411	28.2353	23.2256	42.4672	32.0229	33.0994	71.4934	56.3021	30.4638	44.4413	27.9032	12.697	58.1764	31.3621	46.2866	34.3122	51.5369	14.6814	19.8511	29.4674	27.719	26.207	28.8112	86.0923	37.7798	45.5012
ENSG00000010244	53.1326	24.8885	37.0407	8.05951	36.9929	5.28925	7.55927	54.3821	94.8448	29.1849	41.377	45.8265	22.7679	40.5185	32.4602	24.9906	37.4807	64.2279	18.2877	54.0976	17.2254	12.9141	26.6154	39.7411	28.2353	23.2256	42.4672	32.0229	33.0994	71.4934	56.3021	30.4638	44.4413	27.9032	12.697	58.1764	31.3621	46.2866	34.3122	51.5369	14.6814	19.8511	29.4674	27.719	26.207	28.8112	86.0923	37.7798	45.5012
ENSG00000010244	53.1326	24.8885	37.0407	8.05951	36.9929	5.28925	7.55927	54.3821	94.8448	29.1849	41.377	45.8265	22.7679	40.5185	32.4602	24.9906	37.4807	64.2279	18.2877	54.0976	17.2254	12.9141	26.6154	39.7411	28.2353	23.2256	42.4672	32.0229	33.0994	71.4934	56.3021	30.4638	44.4413	27.9032	12.697	58.1764	31.3621	46.2866	34.3122	51.5369	14.6814	19.8511	29.4674	27.719	26.207	28.8112	86.0923	37.7798	45.5012
ENSG00000010256	174.384	75.2956	106.693	55.8881	112.905	24.1029	22.6778	91.2771	147.368	185.631	223.97	214.516	318.751	132.021	85.1676	107.137	113.601	144.977	295.468	101.014	55.0463	36.732	204.406	144.374	243.069	120.284	115.82	94.2023	99.7678	96.9037	75.4832	162.936	81.621	225.224	182.267	83.5029	427.753	258.556	276.609	88.6498	30.3287	453.853	225.15	86.9617	143.992	114.575	61.5372	114.712	159.998
ENSG00000010270	37.2143	3.78053	20.4529	2.77458	19.8547	3.61543	5.07712	22.8951	30.8907	43.5894	52.2273	29.6292	31.8751	33.8101	25.0747	41.5972	21.6935	23.5433	11.237	26.8286	19.0977	21.3813	49.5046	37.0642	71.8159	37.4054	38.3653	30.0583	37.0902	23.2569	18.7015	34.7924	16.2661	49.0268	11.0357	28.854	27.1589	30.3004	26.394	41.3699	6.18165	17.2897	40.2875	15.7618	33.5686	50.5034	26.3239	21.2035	16.9377
ENSG00000010278	215.614	313.469	112.813	111.38	104.682	38.5646	49.0789	301.73	3.68421	14.2793	35.466	93.0358	382.501	93.3804	83.2221	38.9369	501.104	212.51	117.658	351.109	49.4294	69.2609	141.328	200.588	47.8773	220.032	196.17	78.8785	73.2413	46.5138	38.0801	80.8556	46.7651	107.26	37.7349	460.258	680.913	266.382	580.668	473.139	88.0885	102.297	333.581	756.839	115.723	21.3571	324.431	225.153	738.613
ENSG00000010282	13.4086	0	0.885757	0	0.814932	0.200857	0	8.94576	0	0	0	0	0	42.6652	57.9313	5.07873	0.993596	0	134.844	0.203247	0	0	43.9154	98.0437	0	0.733439	51.395	39.8813	0.234748	29.7171	17.6861	36.7526	4.06653	39.8209	42.7187	1.98423	0	0.100332	0	286.125	0.193176	48.9874	165.294	0	0	0	1.9295	10.5255	3.36934
ENSG00000010292	8.53276	1.89027	2.09361	0	3.4079	0	0	3.48733	58.9473	34.5709	36.6806	39.7032	0	0.805003	1.72929	1.93475	3.47759	35.6248	0	0.914611	3.37018	4.38592	1.59692	3.35343	3.68287	1.46688	1.44775	0.785838	2.58223	1.29205	0.676979	0.490034	3.48559	0.428182	1.42396	2.23226	19.3992	8.72891	14.7806	10.8689	1.35224	2.88161	5.98557	0.815266	11.484	7.28656	11.7148	2.1356	10.1991
ENSG00000010295	9.58442	0.945132	4.18721	0.528492	4.39569	0.870382	1.57955	6.72196	2.55061	10.3963	11.0123	12.4443	22.7679	6.44002	9.58316	12.3341	11.7576	12.3912	4.84735	8.87512	4.49358	4.08134	14.9046	9.82496	11.0486	9.77918	6.27356	7.76015	8.29442	14.2125	15.8808	16.3345	11.7155	6.06591	1.77995	11.1888	9.05297	6.55504	4.57496	9.69148	2.38251	9.12509	5.8321	2.17404	5.88922	3.93641	9.32591	7.72885	4.91741
ENSG00000010295	9.58442	0.945132	4.18721	0.528492	4.39569	0.870382	1.57955	6.72196	2.55061	10.3963	11.0123	12.4443	22.7679	6.44002	9.58316	12.3341	11.7576	12.3912	4.84735	8.87512	4.49358	4.08134	14.9046	9.82496	11.0486	9.77918	6.27356	7.76015	8.29442	14.2125	15.8808	16.3345	11.7155	6.06591	1.77995	11.1888	9.05297	6.55504	4.57496	9.69148	2.38251	9.12509	5.8321	2.17404	5.88922	3.93641	9.32591	7.72885	4.91741
ENSG00000010295	9.58442	0.945132	4.18721	0.528492	4.39569	0.870382	1.57955	6.72196	2.55061	10.3963	11.0123	12.4443	22.7679	6.44002	9.58316	12.3341	11.7576	12.3912	4.84735	8.87512	4.49358	4.08134	14.9046	9.82496	11.0486	9.77918	6.27356	7.76015	8.29442	14.2125	15.8808	16.3345	11.7155	6.06591	1.77995	11.1888	9.05297	6.55504	4.57496	9.69148	2.38251	9.12509	5.8321	2.17404	5.88922	3.93641	9.32591	7.72885	4.91741
ENSG00000010310	1.07556	5.04071	0.48314	1.58548	0.0740847	1.00429	1.01542	5.30681	0.850202	1.12731	0.242918	0.592585	0	0.805003	1.18889	5.32057	1.65599	4.95649	0.661002	1.21948	1.12339	0.913733	0.798461	0.529489	1.84143	3.66719	1.44775	1.57168	8.92042	2.5841	0.676979	1.4701	0	0.214091	1.42396	0.413381	3.87985	2.90964	2.11152	6.04585	0.965882	2.88161	1.6115	0	3.53353	0	0.275643	0.915258	1.00169
ENSG00000010318	443.668	1.26018	4.18721	2.18003	4.22283	0.401715	0.507712	5.231	2.40891	4.13348	4.1296	2.07405	9.10718	4.83002	3.29646	3.74859	4.05719	6.3505	2.31351	6.35147	2.80849	1.46197	4.79077	7.85409	1.84143	3.30048	7.23873	5.05883	2.46485	16.1506	2.79254	9.92319	2.75943	4.06773	1.77995	2.85233	15.0344	8.52825	7.9182	7.67619	0.965882	3.12174	4.8345	3.53282	2.65015	3.39202	7.0978	11.1356	3.59699
ENSG00000010319	18.2845	1.57522	9.6628	3.17095	10.3719	0.80343	11.5081	130.851	0.566801	0	1.21459	1.18517	4.55359	3.22001	4.10707	8.22271	9.43917	6.19561	9.91503	11.1786	0	9.13733	9.58153	5.03015	7.36574	253.77	5.06711	3.33981	4.69496	15.5046	23.1019	17.8862	3.48559	15.4146	4.27187	12.0707	5.81977	16.9562	12.1412	7.94792	23.1812	11.0462	7.59708	4.07633	4.41692	1.50756	8.61383	7.32206	8.651
ENSG00000010322	59.5859	7.56106	17.393	11.4947	18.4471	12.4532	8.46187	21.8337	63.1984	65.3842	58.0574	27.8515	45.5359	51.5202	53.2838	46.1923	29.9735	28.19	5.94902	29.1659	2.24679	4.20317	74.2569	73.952	55.243	19.8029	34.022	45.7751	36.1512	89.1514	108.486	78.6505	38.3415	66.5823	9.96771	42.3302	20.3692	25.8857	16.3643	45.7175	11.5906	17.7699	42.3594	32.6106	24.7347	43.2168	38.7278	34.1696	20.5803
ENSG00000010327	47.6831	5.35575	65.7876	7.13465	70.2323	5.82487	11.8466	153.443	0	0	1.94334	1.77775	223.126	17.7101	27.2363	77.632	93.2325	88.2875	25.7791	44.3078	20.2211	108.734	24.7523	16.3259	12.89	154.022	12.3058	24.8521	54.6962	10.3364	11.0009	8.5756	23.8182	12.8455	13.1716	57.4599	91.1764	98.0247	54.3717	29.1424	25.4993	48.0268	11.0503	10.8702	51.2363	14.0706	556.178	90.9156	33.7844
ENSG00000010361	5.41364	0.157522	2.4157	0.198185	2.07437	0.200857	0	1.36461	1.9838	3.9456	3.88669	5.62955	2.27679	2.81751	4.91767	4.71596	2.40119	2.47825	2.97451	1.88003	2.24679	0.456866	8.38384	7.50109	6.44502	1.10016	2.53356	6.2867	3.87334	1.29205	4.27343	5.88041	2.32373	4.92409	0.177995	3.55507	2.4249	2.25748	2.37546	11.6162	0.0965882	1.92107	7.36686	2.85343	2.65015	6.53277	1.82613	3.27967	2.68636
ENSG00000010361	5.41364	0.157522	2.4157	0.198185	2.07437	0.200857	0	1.36461	1.9838	3.9456	3.88669	5.62955	2.27679	2.81751	4.91767	4.71596	2.40119	2.47825	2.97451	1.88003	2.24679	0.456866	8.38384	7.50109	6.44502	1.10016	2.53356	6.2867	3.87334	1.29205	4.27343	5.88041	2.32373	4.92409	0.177995	3.55507	2.4249	2.25748	2.37546	11.6162	0.0965882	1.92107	7.36686	2.85343	2.65015	6.53277	1.82613	3.27967	2.68636
ENSG00000010379	41.4807	0	0.24157	0.198185	0.296339	0.100429	0	0	0	0	0	0.296292	0	1.2075	1.62121	7.37625	0.165599	0	0	0	0	0	5.19	4.32416	1.84143	0	2.89549	1.81725	0.352122	0	2.87716	1.59261	1.7428	16.378	3.02591	0	0	0	0	4.38154	0	0	1.72661	0.271755	0	7.16093	5.51285	1.90679	0
ENSG00000010379	41.4807	0	0.24157	0.198185	0.296339	0.100429	0	0	0	0	0	0.296292	0	1.2075	1.62121	7.37625	0.165599	0	0	0	0	0	5.19	4.32416	1.84143	0	2.89549	1.81725	0.352122	0	2.87716	1.59261	1.7428	16.378	3.02591	0	0	0	0	4.38154	0	0	1.72661	0.271755	0	7.16093	5.51285	1.90679	0
ENSG00000010404	49.5235	12.0767	17.8225	4.75643	18.4471	5.02143	6.09254	21.5305	2.92847	31.189	18.3808	6.12337	36.4287	294.094	222.502	130.354	63.3142	32.6302	15.203	30.7242	28.8338	5.96972	243.265	235.505	109.258	39.8502	196.652	197.474	93.8209	84.8446	60.4204	77.7521	20.2358	276.962	24.326	32.4917	27.1589	28.1934	21.4671	69.7424	8.49976	17.1296	135.52	27.8096	24.1458	79.0633	44.9987	31.8815	21.5516
ENSG00000010404	49.5235	12.0767	17.8225	4.75643	18.4471	5.02143	6.09254	21.5305	2.92847	31.189	18.3808	6.12337	36.4287	294.094	222.502	130.354	63.3142	32.6302	15.203	30.7242	28.8338	5.96972	243.265	235.505	109.258	39.8502	196.652	197.474	93.8209	84.8446	60.4204	77.7521	20.2358	276.962	24.326	32.4917	27.1589	28.1934	21.4671	69.7424	8.49976	17.1296	135.52	27.8096	24.1458	79.0633	44.9987	31.8815	21.5516
ENSG00000010404	49.5235	12.0767	17.8225	4.75643	18.4471	5.02143	6.09254	21.5305	2.92847	31.189	18.3808	6.12337	36.4287	294.094	222.502	130.354	63.3142	32.6302	15.203	30.7242	28.8338	5.96972	243.265	235.505	109.258	39.8502	196.652	197.474	93.8209	84.8446	60.4204	77.7521	20.2358	276.962	24.326	32.4917	27.1589	28.1934	21.4671	69.7424	8.49976	17.1296	135.52	27.8096	24.1458	79.0633	44.9987	31.8815	21.5516
ENSG00000010438	1.12336	5.35575	0.0805234	0.330308	0.172864	0.0669524	0	0	0	0	0	0	0	7.24503	3.92693	3.30521	0.0551997	4.74997	0.220334	0.812988	0	0	2.66154	6.33916	0.613811	0	1.68904	3.66724	1.17374	6.46025	6.17743	10.6174	2.80784	6.85091	0	1.51573	21.9858	20.3675	17.2441	0.49816	0.0643921	0	0.690642	0.090585	4.71138	0.167507	0.344553	0	6.76902
ENSG00000010438	1.12336	5.35575	0.0805234	0.330308	0.172864	0.0669524	0	0	0	0	0	0	0	7.24503	3.92693	3.30521	0.0551997	4.74997	0.220334	0.812988	0	0	2.66154	6.33916	0.613811	0	1.68904	3.66724	1.17374	6.46025	6.17743	10.6174	2.80784	6.85091	0	1.51573	21.9858	20.3675	17.2441	0.49816	0.0643921	0	0.690642	0.090585	4.71138	0.167507	0.344553	0	6.76902
ENSG00000010438	1.12336	5.35575	0.0805234	0.132123	0.172864	0.0669524	0	0	0	0	0	0	0	7.24503	3.92693	3.30521	0.0551997	4.74997	0.220334	0.812988	0	0	2.66154	6.29504	0.613811	0	1.68904	3.66724	1.17374	6.46025	6.26206	10.6174	3.0983	6.85091	0	1.51573	21.9858	20.4678	17.2441	0.49816	0.0643921	0	0.690642	0.090585	4.71138	0.167507	0.344553	0	6.76902
ENSG00000010438	0	0	0	0.396369	0	0	0	0	0	0	0	0	0	0	0	0	0.331199	0	0	0	0	0.365493	0	0.0882482	0	0	0	0	0	0	0.0846224	0.245017	0.290466	0	0	0	0.969961	0	0	0	0.193176	0	0	0	4.41692	0	0	0	0
ENSG00000010539	2.95181	0.315045	0.617346	0.0660617	0.691458	0.133905	0.564126	1.01082	1.03914	0.688915	1.1741	0.790114	0	0.402502	0.594444	0.725534	0.717598	1.18749	0.550836	0.880738	1.49786	0.639613	1.06462	1.19135	2.14834	0.85568	0.965165	0.834953	0.782494	1.93808	1.42448	1.83763	0.726166	0.535228	0.237327	1.10235	1.45494	1.12038	1.05576	1.25672	0.128785	0.400224	1.38129	0.679389	0.147231	1.17255	1.19445	1.1695	0.819569
ENSG00000010539	2.95181	0.315045	0.617346	0.0660617	0.691458	0.133905	0.564126	1.01082	1.03914	0.688915	1.1741	0.790114	0	0.402502	0.594444	0.725534	0.717598	1.18749	0.550836	0.880738	1.49786	0.639613	1.06462	1.19135	2.14834	0.85568	0.965165	0.834953	0.782494	1.93808	1.42448	1.83763	0.726166	0.535228	0.237327	1.10235	1.45494	1.12038	1.05576	1.25672	0.128785	0.400224	1.38129	0.679389	0.147231	1.17255	1.19445	1.1695	0.819569
ENSG00000010539	2.95181	0.315045	0.617346	0.0660617	0.691458	0.133905	0.564126	1.01082	1.03914	0.688915	1.1741	0.790114	0	0.402502	0.594444	0.725534	0.717598	1.18749	0.550836	0.880738	1.49786	0.639613	1.06462	1.19135	2.14834	0.85568	0.965165	0.834953	0.782494	1.93808	1.42448	1.83763	0.726166	0.535228	0.237327	1.10235	1.45494	1.12038	1.05576	1.25672	0.128785	0.400224	1.38129	0.679389	0.147231	1.17255	1.19445	1.1695	0.819569
ENSG00000010539	2.95181	0.315045	0.617346	0.0660617	0.691458	0.133905	0.564126	1.01082	1.03914	0.688915	1.1741	0.790114	0	0.402502	0.594444	0.725534	0.717598	1.18749	0.550836	0.880738	1.49786	0.639613	1.06462	1.19135	2.14834	0.85568	0.965165	0.834953	0.782494	1.93808	1.42448	1.83763	0.726166	0.535228	0.237327	1.10235	1.45494	1.12038	1.05576	1.25672	0.128785	0.400224	1.38129	0.679389	0.147231	1.17255	1.19445	1.1695	0.819569
ENSG00000010539	2.98766	0.315045	0.617346	0.0660617	0.7285	0.133905	0.564126	1.01082	1.03914	0.8768	1.41702	0.790114	0	0.805004	0.648485	1.20922	0.717598	1.18749	0.550836	0.880738	1.49786	0.730987	1.06462	1.23548	2.14834	0.85568	0.965165	0.834953	1.13462	1.93808	1.42448	2.08265	0.726166	0.535228	0.237327	1.10235	1.45494	1.12038	1.05576	1.25672	0.128785	0.400224	1.49639	0.679389	0.147231	1.17255	1.22891	1.32204	0.819569
ENSG00000010539	2.98766	0.315045	0.617346	0.0660617	0.7285	0.133905	0.564126	1.01082	1.03914	0.8768	1.41702	0.790114	0	0.805004	0.648485	1.20922	0.717598	1.18749	0.550836	0.880738	1.49786	0.730987	1.06462	1.23548	2.14834	0.85568	0.965165	0.834953	1.13462	1.93808	1.42448	2.08265	0.726166	0.535228	0.237327	1.10235	1.45494	1.12038	1.05576	1.25672	0.128785	0.400224	1.49639	0.679389	0.147231	1.17255	1.22891	1.32204	0.819569
ENSG00000010610	4.05844	0.378053	6.36134	0.317095	6.2972	0.562401	1.21851	7.42953	0	0	0.0485836	0.118517	0.910718	1.61001	2.63717	0.580426	2.45087	8.42604	1.1898	2.33734	12.582	5.4824	2.076	1.90616	1.10486	1.1735	1.1582	1.78778	1.03289	0.51682	0.389263	0.735051	0.522839	0.856364	0.640781	2.24879	2.71589	1.98658	3.27286	4.30682	1.42951	1.72897	2.34819	0.597862	3.71021	0.402017	16.8142	3.81358	1.25667
ENSG00000010626	10.9707	0.315044	1.42258	0.264246	1.60517	0.401715	0.902599	1.41515	1.60594	1.62834	2.51015	0.98764	1.51786	2.95168	3.20639	3.95012	3.69838	1.0326	0.661002	2.03247	0.748929	0.487324	3.72615	5.03015	3.68286	0.733438	4.58452	6.09024	4.69495	3.44546	3.75159	2.45017	2.61419	4.99545	4.03455	2.34249	0.32332	1.37121	1.7596	8.74045	0.579529	0.800447	5.98557	2.62697	0.588922	1.92633	1.42415	7.77969	1.3963
ENSG00000010626	10.9707	0.315044	1.42258	0.264246	1.60517	0.401715	0.902599	1.41515	1.60594	1.62834	2.51015	0.98764	1.51786	2.95168	3.20639	3.95012	3.69838	1.0326	0.661002	2.03247	0.748929	0.487324	3.72615	5.03015	3.68286	0.733438	4.58452	6.09024	4.69495	3.44546	3.75159	2.45017	2.61419	4.99545	4.03455	2.34249	0.32332	1.37121	1.7596	8.74045	0.579529	0.800447	5.98557	2.62697	0.588922	1.92633	1.42415	7.77969	1.3963
ENSG00000010626	10.9707	0.315044	1.42258	0.264246	1.60517	0.401715	0.902599	1.41515	1.60594	1.62834	2.51015	0.98764	1.51786	2.95168	3.20639	3.95012	3.69838	1.0326	0.661002	2.03247	0.748929	0.487324	3.72615	5.03015	3.68286	0.733438	4.58452	6.09024	4.69495	3.44546	3.75159	2.45017	2.61419	4.99545	4.03455	2.34249	0.32332	1.37121	1.7596	8.74045	0.579529	0.800447	5.98557	2.62697	0.588922	1.92633	1.42415	7.77969	1.3963
ENSG00000010671	6.23824	0.315044	8.29391	0.396369	6.37128	0.200857	1.69237	16.3753	0	1.50308	45.4256	42.6661	4.55359	2.41501	5.40404	2.41844	2.98079	53.5921	1.98301	5.99579	38.1954	6.76162	3.19384	5.29489	0	0.733439	5.06711	4.81326	3.05172	1.29205	0.846224	0.735051	1.45233	1.49864	2.84792	5.45662	3.87985	5.11695	11.6134	9.71412	3.09082	5.76322	5.06472	0.815266	7.06707	2.76387	21.2934	5.94918	5.09953
ENSG00000010704	0.454124	0.140019	0.411563	0	0.411581	0.133905	0.112825	0.421175	0.0629779	0.0417523	0.0269908	0.0658427	1.01191	0	0.132099	0.0268716	0.551998	0.3442	0	0.496826	0	0.243662	0.266153	0.166691	0	0	0.16086	0.163716	0.0260831	0.143561	0.0564149	0.0544482	0.032274	0.309242	0.118663	0.514429	0.64664	0.546253	0.52788	0.233984	0.193176	0.213452	0.102317	0.634095	0.392615	0.0558356	0.666136	0.983054	0.435079
ENSG00000010704	0.454124	0.140019	0.411563	0	0.411581	0.133905	0.112825	0.421175	0.0629779	0.0417523	0.0269908	0.0658427	1.01191	0	0.132099	0.0268716	0.551998	0.3442	0	0.496826	0	0.243662	0.266153	0.166691	0	0	0.16086	0.163716	0.0260831	0.143561	0.0564149	0.0544482	0.032274	0.309242	0.118663	0.514429	0.64664	0.546253	0.52788	0.233984	0.193176	0.213452	0.102317	0.634095	0.392615	0.0558356	0.666136	0.983054	0.435079
ENSG00000010704	0.454124	0.140019	0.411563	0	0.411581	0.133905	0.112825	0.421175	0.0629779	0.0417523	0.0269908	0.0658427	1.01191	0	0.132099	0.0268716	0.551998	0.3442	0	0.496826	0	0.243662	0.266153	0.166691	0	0	0.16086	0.163716	0.0260831	0.143561	0.0564149	0.0544482	0.032274	0.309242	0.118663	0.514429	0.64664	0.546253	0.52788	0.233984	0.193176	0.213452	0.102317	0.634095	0.392615	0.0558356	0.666136	0.983054	0.435079
ENSG00000010704	0.454124	0.140019	0.411563	0	0.411581	0.133905	0.112825	0.421175	0.0629779	0.0417523	0.0269908	0.0658427	1.01191	0	0.132099	0.0268716	0.551998	0.3442	0	0.496826	0	0.243662	0.266153	0.166691	0	0	0.16086	0.163716	0.0260831	0.143561	0.0564149	0.0544482	0.032274	0.309242	0.118663	0.514429	0.64664	0.546253	0.52788	0.233984	0.193176	0.213452	0.102317	0.634095	0.392615	0.0558356	0.666136	0.983054	0.435079
ENSG00000010704	0.454124	0.140019	0.411563	0	0.411581	0.133905	0.112825	0.421175	0.0629779	0.0417523	0.0269908	0.0658427	1.01191	0	0.132099	0.0268716	0.551998	0.3442	0	0.496826	0	0.243662	0.266153	0.166691	0	0	0.16086	0.163716	0.0260831	0.143561	0.0564149	0.0544482	0.032274	0.309242	0.118663	0.514429	0.64664	0.546253	0.52788	0.233984	0.193176	0.213452	0.102317	0.634095	0.392615	0.0558356	0.666136	0.983054	0.435079
ENSG00000010704	0.454124	0.140019	0.411563	0	0.411581	0.133905	0.112825	0.421175	0.0629779	0.0417523	0.0269908	0.0658427	1.01191	0	0.132099	0.0268716	0.551998	0.3442	0	0.496826	0	0.243662	0.266153	0.166691	0	0	0.16086	0.163716	0.0260831	0.143561	0.0564149	0.0544482	0.032274	0.309242	0.118663	0.514429	0.64664	0.546253	0.52788	0.233984	0.193176	0.213452	0.102317	0.634095	0.392615	0.0558356	0.666136	0.983054	0.435079
ENSG00000010704	0.454124	0.140019	0.411563	0	0.411581	0.133905	0.112825	0.421175	0.0629779	0.0417523	0.0269908	0.0658427	1.01191	0	0.132099	0.0268716	0.551998	0.3442	0	0.496826	0	0.243662	0.266153	0.166691	0	0	0.16086	0.163716	0.0260831	0.143561	0.0564149	0.0544482	0.032274	0.309242	0.118663	0.514429	0.64664	0.546253	0.52788	0.233984	0.193176	0.213452	0.102317	0.634095	0.392615	0.0558356	0.666136	0.983054	0.435079
ENSG00000010704	0.454124	0.140019	0.411563	0	0.411581	0.133905	0.112825	0.421175	0.0629779	0.0417523	0.0269908	0.0658427	1.01191	0	0.132099	0.0268716	0.551998	0.3442	0	0.496826	0	0.243662	0.266153	0.166691	0	0	0.16086	0.163716	0.0260831	0.143561	0.0564149	0.0544482	0.032274	0.309242	0.118663	0.514429	0.64664	0.546253	0.52788	0.233984	0.193176	0.213452	0.102317	0.634095	0.392615	0.0558356	0.666136	0.983054	0.435079
ENSG00000010704	0.454124	0.140019	0.411563	0	0.411581	0.133905	0.112825	0.421175	0.0629779	0.0417523	0.0269908	0.0658427	1.01191	0	0.132099	0.0268716	0.551998	0.3442	0	0.496826	0	0.243662	0.266153	0.166691	0	0	0.16086	0.163716	0.0260831	0.143561	0.0564149	0.0544482	0.032274	0.309242	0.118663	0.514429	0.64664	0.546253	0.52788	0.233984	0.193176	0.213452	0.102317	0.634095	0.392615	0.0558356	0.666136	0.983054	0.435079
ENSG00000010803	0	0	0	0	0	0	0	0	0	0	0.485836	0	0	0	0	0	0	0	0	0	0	0.182747	0	0.0882482	0	0	0	0	0	0	0	0	0	0	0	0.248028	0	0.100332	0	0	0	0	0	0	0	0	0	0	0
ENSG00000010803	0.143408	0	0.0805234	0	0.148169	0.401715	0.338475	0.151623	0	0	0	0	0	0	0.216161	0.241844	0.165599	0	0.661002	0.203247	0	0.182747	0	0	0	0	0	0.294689	0	0	0.0846224	0.245017	0.290466	0.214091	0.711979	0.165352	0	0.100332	1.05576	0	0.193176	0.480268	0	0.271755	0	0.251261	0.0689106	0.457629	0.0910631
ENSG00000010803	0.286816	0.315044	0	0	0	0.401715	0	0	0.566801	0	0.242918	0	0	1.61001	0.216161	0.241844	0.331199	0.309781	0	0	0	0.365493	0.798461	0.0882482	0	0	0	0.884068	0	0	0.169245	0.245017	0	0	0.711979	0.248028	0.969961	0.100332	0.52788	0.0679309	0.579529	0.480268	0	0.815266	0	0.753782	0.275643	0.305086	0
ENSG00000010803	6.59676	0.708849	1.79164	0.693646	2.01881	0.451929	0.507712	3.56314	3.32996	2.06674	4.00814	2.22219	3.41519	2.21376	4.35025	2.59983	7.70037	7.97685	2.80926	7.06283	0.561697	1.18785	2.39538	2.44889	7.36574	9.35135	2.17162	3.65906	2.93435	5.1682	4.59076	3.36898	1.96065	3.42546	0.889974	6.6761	6.78973	5.94469	4.35501	2.42853	0.869294	4.20235	2.24459	6.31831	4.85861	6.59559	6.13305	5.56782	3.50593
ENSG00000010803	6.59676	0.708849	1.79164	0.693646	2.01881	0.451929	0.507712	3.56314	3.32996	2.06674	4.00814	2.22219	3.41519	2.21376	4.35025	2.59983	7.70037	7.97685	2.80926	7.06283	0.561697	1.18785	2.39538	2.44889	7.36574	9.35135	2.17162	3.65906	2.93435	5.1682	4.59076	3.36898	1.96065	3.42546	0.889974	6.6761	6.78973	5.94469	4.35501	2.42853	0.869294	4.20235	2.24459	6.31831	4.85861	6.59559	6.13305	5.56782	3.50593
ENSG00000010803	6.59676	0.708849	1.79164	0.693646	2.01881	0.451929	0.507712	3.56314	3.32996	2.06674	4.00814	2.22219	3.41519	2.21376	4.35025	2.59983	7.70037	7.97685	2.80926	7.06283	0.561697	1.18785	2.39538	2.44889	7.36574	9.35135	2.17162	3.65906	2.93435	5.1682	4.59076	3.36898	1.96065	3.42546	0.889974	6.6761	6.78973	5.94469	4.35501	2.42853	0.869294	4.20235	2.24459	6.31831	4.85861	6.59559	6.13305	5.56782	3.50593
ENSG00000010803	6.59676	0.708849	1.79164	0.693646	2.01881	0.451929	0.507712	3.56314	3.32996	2.06674	4.00814	2.22219	3.41519	2.21376	4.35025	2.59983	7.70037	7.97685	2.80926	7.06283	0.561697	1.18785	2.39538	2.44889	7.36574	9.35135	2.17162	3.65906	2.93435	5.1682	4.59076	3.36898	1.96065	3.42546	0.889974	6.6761	6.78973	5.94469	4.35501	2.42853	0.869294	4.20235	2.24459	6.31831	4.85861	6.59559	6.13305	5.56782	3.50593
ENSG00000010810	0.286816	0.315044	0.322093	0.396369	0.148169	0.200857	0.338475	1.06136	1.1336	1.12731	1.21459	0	0	0.805003	0.864646	0.725533	0.331199	0.929342	0	0.711364	0	0.182747	2.39538	0.794234	3.68287	0.733439	0	1.17876	0.234748	2.5841	1.10009	1.96014	1.45233	1.07045	0	0.744085	0	0.802658	0.52788	0.543447	0.193176	1.92107	0.920858	0.815266	0	3.01513	0.344553	1.0678	0.455316
ENSG00000010810	1.00385	0.630088	0.563663	0.792739	0.740847	1.60686	0	1.06136	0	0	0	0	0	0	0.108081	0.241844	0.662398	13.6304	0.661002	6.19903	3.37018	0.54824	0.798461	0.264745	0	1.46688	0	0.294689	0	0	0.253867	0.245017	0.290466	0.214091	0.35599	1.57085	0.969961	4.11362	0.52788	0.203793	0.193176	0	0.230214	0.543511	0.883384	0	0.689106	0.305086	0.546379
ENSG00000010810	93.3585	15.7522	29.391	9.90923	32.1528	7.03001	9.81577	135.703	70.5668	94.6943	116.601	53.3326	9.10718	115.115	184.818	101.575	44.7118	113.07	19.1691	115.952	58.4165	30.5187	127.754	134.667	165.729	68.2098	133.193	146.264	115.261	114.992	156.044	107.072	160.337	131.666	18.1555	108.388	32.9787	72.1389	45.3977	201.143	30.5219	41.3031	142.503	20.3816	46.8193	164.827	102.401	47.4409	34.4219
ENSG00000010818	7.88743	2.8354	5.23402	3.56732	5.70452	0.80343	3.72322	9.70388	2.55061	5.26079	6.8017	9.48135	13.6608	20.1251	32.9646	21.5241	13.5792	27.5705	2.64401	10.0607	4.49358	1.46197	22.3569	24.18	23.9386	10.2681	18.8207	14.0469	21.5968	16.7966	29.7871	22.7866	15.9756	32.97	7.11979	5.87001	3.87985	6.72226	6.33456	7.94792	5.79529	7.20402	18.8776	2.71755	13.2508	21.3571	19.295	4.72883	3.55146
ENSG00000010932	63.6731	0	0.161047	0	0.370423	0	0	0	0	0	0	0.592585	0	0	0	0	0.165599	0	0	0	0	0	0	0	0	0	0	0	0	0	0	0	0	0	0	0	0	0.401329	11.6134	0	0	0	0	0	7.06707	0	0.0689106	0.762715	0
ENSG00000011007	33.7725	18.9027	29.0689	6.73828	27.7077	3.01286	6.7695	46.3967	12.1862	13.9035	54.6565	91.8506	22.7679	6.44003	15.6717	22.0078	19.8719	30.6683	18.5081	24.3896	7.86376	13.706	12.7754	19.3264	16.5729	29.3376	15.2013	15.9132	18.5451	31.0092	17.3476	19.1113	10.4568	19.6964	15.3076	26.7044	13.5795	24.2804	17.9479	28.2593	8.49976	19.691	23.2517	18.2076	19.4344	28.3924	35.9024	15.2543	27.7742
ENSG00000011009	4.01542	2.20531	3.22093	1.98185	2.96339	0.200857	0.67695	3.18408	13.6032	10.8974	14.818	19.5553	4.55359	4.02502	1.40505	5.07873	1.98719	3.71737	1.322	1.62598	3.37018	0.365493	3.99231	2.29445	7.36574	2.93376	5.06711	2.06282	4.9297	1.29205	1.77707	1.96014	1.16186	1.71273	3.20391	2.81099	7.75969	6.12027	3.69516	1.22276	0.772706	0.960536	2.30214	1.08702	3.53353	4.02017	1.79168	2.28815	3.36934
ENSG00000011021	5.07305	0.708849	1.93256	1.78366	2.1855	0.853644	1.18466	3.44942	3.54251	1.87886	2.73283	2.96292	1.1384	5.63502	6.24166	3.02305	2.52539	4.56927	1.65251	2.5914	0.561697	0.456866	5.98846	6.26562	4.60359	3.11712	5.06711	4.83781	3.1691	4.19916	5.20428	2.51143	2.97728	7.81432	1.77995	2.56296	3.63735	2.8093	1.97955	8.47438	2.26982	1.0806	5.75536	2.51374	1.10423	3.45483	4.68592	3.24154	1.11552
ENSG00000011028	53.7779	27.7239	15.8631	31.3132	17.3358	21.2909	17.2622	23.0467	16.1538	166.467	94.495	45.629	59.1967	2.41501	3.89091	9.91562	198.885	55.141	29.0841	61.3806	1.12339	66.5197	17.5661	10.325	38.6701	91.6799	15.9252	12.0823	10.3289	1.29205	3.72338	8.5756	5.51886	28.6882	14.9516	117.648	96.0262	19.1635	60.1783	23.1644	48.8736	241.575	17.2661	42.9373	97.1722	19.8496	139.958	134.238	47.7171
ENSG00000011052	10.182	7.77109	5.07297	2.11397	5.50696	0.736477	2.7078	7.78332	23.3333	14.2793	31.5793	33.5798	21.2501	24.6868	10.0155	21.4435	5.18878	11.0488	2.42367	6.43615	1.49786	6.76162	16.7677	17.6202	23.9386	10.2681	10.3755	10.2486	15.4934	11.6284	3.89263	12.8226	5.51886	24.0495	8.30642	7.57865	13.2561	6.68882	3.69516	8.26493	4.31427	6.88384	18.8008	4.2575	4.71138	27.0524	12.4039	6.91528	10.3205
ENSG00000011083	6.74017	0.315044	0	1.58548	0.0740847	0	0.67695	0	0	0.375771	0	0	0	19.3201	10.0515	34.1	1.1592	0.309781	0	0	0	0	42.3184	29.7396	14.7315	0	0	0.294689	3.99071	49.0979	63.2975	57.824	8.13305	27.4036	2.49193	0.0826761	1.93992	0.501662	0.52788	2.44551	0.579529	0	5.29493	0	0	2.51261	1.03366	0	0.0910631
ENSG00000011105	18.8581	6.30088	16.2657	3.56732	16.0764	1.10472	1.86161	12.2057	4.95951	7.13965	7.77337	4.44438	11.384	1.61001	1.83737	1.57199	11.9232	4.49182	2.64401	7.87582	2.24679	2.83257	7.58538	3.52993	4.60359	14.6688	1.44775	1.71902	2.58223	5.81422	7.36215	8.82062	4.93793	3.63955	0.35599	18.1474	7.75969	7.02326	11.0855	2.8531	1.642	7.68429	1.49639	10.0549	7.95045	2.13571	11.6114	9.00004	5.9191
ENSG00000011105	18.8581	6.30088	16.2657	3.56732	16.0764	1.10472	1.86161	12.2057	4.95951	7.13965	7.77337	4.44438	11.384	1.61001	1.83737	1.57199	11.9232	4.49182	2.64401	7.87582	2.24679	2.83257	7.58538	3.52993	4.60359	14.6688	1.44775	1.71902	2.58223	5.81422	7.36215	8.82062	4.93793	3.63955	0.35599	18.1474	7.75969	7.02326	11.0855	2.8531	1.642	7.68429	1.49639	10.0549	7.95045	2.13571	11.6114	9.00004	5.9191
ENSG00000011132	9.1781	3.78053	8.93809	0.396369	6.14903	1.00429	1.01542	7.42953	3.96761	20.2916	8.98796	2.96292	4.55359	2.41501	5.18787	7.01348	5.46478	16.7282	5.94902	8.33313	10.1106	1.27923	5.58923	4.41241	12.89	9.53471	2.89549	5.59909	8.68567	3.87615	7.44677	6.61546	10.4568	4.71	1.42396	8.26761	9.69961	10.5349	8.44608	11.6841	0.965882	3.36188	8.51793	8.69617	7.95045	3.51765	4.75483	4.11866	7.46718
ENSG00000011143	8.42521	4.72566	2.85858	1.38729	2.03733	0.401715	0.846187	3.79058	11.4777	15.2187	18.5832	6.22214	11.384	9.25754	7.61969	3.99043	5.05078	6.04072	0.330501	2.23572	0.561697	2.7412	9.1823	4.80953	7.36574	3.30048	9.04841	11.2473	7.51193	10.3364	10.2393	9.06563	14.959	5.35227	2.49193	4.42317	9.69961	4.71562	6.5985	8.11774	2.31812	2.64147	4.48918	5.57098	5.74199	8.54286	3.20435	8.31359	2.82296
ENSG00000011143	8.64032	4.41062	2.85858	1.38729	2.03733	0.602572	0.846187	3.79058	11.4777	15.5945	19.0691	6.81472	11.384	9.25754	7.83585	4.47412	5.05078	6.04072	0.330501	2.23572	0.561697	2.55845	9.1823	4.89777	7.36574	3.30048	9.04841	11.4438	7.98142	10.3364	10.4932	9.31065	14.959	5.35227	2.49193	4.42317	9.69961	4.81595	6.5985	8.11774	2.51129	3.12174	4.48918	5.57098	5.74199	8.54286	3.20435	8.31359	2.82296
ENSG00000011198	25.2398	22.9982	37.4434	6.73828	35.857	3.21372	12.862	74.5985	7.36842	9.0185	25.9922	92.4432	0	21.7351	14.1586	22.2497	19.8719	21.9944	11.237	24.3896	41.5656	13.706	19.9615	17.6496	18.4143	184.093	22.4401	12.5734	19.9536	33.5933	20.6479	22.2966	18.2994	16.485	17.7995	17.858	32.9787	29.1967	42.7583	30.0255	10.8179	19.691	30.1581	12.5007	22.0846	12.0605	20.1908	11.4407	32.9648
ENSG00000011201	21.6546	1.57522	5.07297	0.792739	5.48227	0.200857	0	5.30681	5.95141	4.88502	19.4334	26.0737	0	25.7601	29.7222	20.7986	13.7448	5.26627	4.62702	2.13409	0	1.09648	18.3646	15.1787	14.7315	2.20032	39.0891	29.6654	30.2825	7.7523	3.80801	5.88041	8.13305	17.5555	6.40781	4.13381	0	0.802658	4.22304	19.3603	0.772706	14.8883	17.7265	3.26106	0.883384	10.5529	4.06573	5.18646	2.00339
ENSG00000011243	67.5451	17.9575	31.9678	3.96369	30.5229	5.02144	3.04627	32.7506	100.607	56.7414	54.8994	41.4809	50.0895	44.2752	60.7414	35.793	37.4255	41.8204	13.22	45.2224	21.3445	12.7923	38.3261	45.9773	64.4502	44.0063	58.6337	88.505	42.7241	95.6117	119.318	64.1945	62.4502	32.3277	9.96771	38.6098	32.0087	35.1163	29.5613	60.7982	11.3974	20.6515	43.9709	40.2198	41.519	58.2925	59.5388	40.2714	26.2262
ENSG00000011258	21.2244	3.15044	8.69652	3.17095	8.81608	2.00857	3.38475	12.2815	26.3563	12.7762	34.4943	52.74	0	4.02502	9.18686	4.59504	6.29278	15.7988	3.96601	7.72338	7.86376	1.64472	3.99231	7.85409	20.2558	5.86751	5.06711	10.2159	5.86869	21.9648	22.0864	15.6811	17.7184	5.78046	1.42396	13.9723	14.5494	12.8425	23.2267	15.8958	4.05671	7.68429	11.5107	6.79388	9.71722	19.8496	8.88947	9.00004	7.6493
ENSG00000011260	32.5536	9.45133	16.2657	7.13465	17.8544	3.01286	2.03085	21.0756	30.6073	10.8974	19.1905	23.1108	0	15.2951	16.7525	14.7525	7.78317	25.0922	8.59303	19.6133	4.49358	6.76162	15.9692	22.1503	20.2558	9.53471	6.51486	23.2804	15.0239	14.2125	22.5096	14.456	17.428	40.2491	6.05182	21.3304	8.72965	20.7688	8.97396	19.0886	5.02259	4.80268	25.784	11.9572	3.53353	14.3219	17.1588	17.5424	14.5701
ENSG00000011275	35.1349	6.61593	13.4071	5.74735	12.8537	4.31844	2.03085	23.1225	12.6113	9.20639	13.9678	7.99989	18.2144	10.0625	24.9666	13.5433	23.5979	30.8232	5.28802	17.0727	6.74037	9.77694	13.9731	16.5024	25.7801	23.47	17.7349	25.8835	15.9628	17.4427	37.0223	15.3136	17.428	17.6625	7.65378	27.2831	18.4293	16.8057	10.2937	29.7537	6.27823	14.8883	17.2661	12.3649	15.0175	17.4626	33.6973	16.3221	11.6105
ENSG00000011275	35.1349	6.61593	13.4071	5.74735	12.8537	4.31844	2.03085	23.1225	12.6113	9.20639	13.9678	7.99989	18.2144	10.0625	24.9666	13.5433	23.5979	30.8232	5.28802	17.0727	6.74037	9.77694	13.9731	16.5024	25.7801	23.47	17.7349	25.8835	15.9628	17.4427	37.0223	15.3136	17.428	17.6625	7.65378	27.2831	18.4293	16.8057	10.2937	29.7537	6.27823	14.8883	17.2661	12.3649	15.0175	17.4626	33.6973	16.3221	11.6105
ENSG00000011295	43.3809	14.492	19.3256	10.702	19.9288	4.01715	4.0617	16.3753	30.8907	30.4375	35.2231	30.8144	68.3038	58.7652	33.1808	29.9887	30.4703	45.228	11.237	23.0685	12.3573	4.56866	44.7138	53.0372	40.5116	19.8029	44.8801	41.8459	28.6392	89.1514	53.3121	55.1288	23.8182	64.0132	9.96771	33.6492	52.3779	49.9655	24.8104	43.4078	5.79529	16.8094	53.1795	26.9038	26.5015	36.4328	37.9009	32.4917	19.4875
ENSG00000011304	36.6048	9.53009	23.8752	2.77458	25.4481	1.70729	2.20009	32.2957	32.0951	35.7922	41.2353	56.74	18.2144	5.83627	8.5654	9.91562	24.7985	36.4767	5.28802	26.0664	15.1658	10.0511	8.78307	8.22914	13.3504	30.071	9.77228	8.30041	11.1505	12.5975	9.28731	7.228	8.27829	6.10159	4.27187	33.2771	35.6461	30.0244	21.5111	16.0996	5.40894	7.92442	7.65463	18.0038	20.5387	10.7414	54.3188	23.4916	29.6183
ENSG00000011304	36.6048	9.53009	23.8752	2.77458	25.4481	1.70729	2.20009	32.2957	32.0951	35.7922	41.2353	56.74	18.2144	5.83627	8.5654	9.91562	24.7985	36.4767	5.28802	26.0664	15.1658	10.0511	8.78307	8.22914	13.3504	30.071	9.77228	8.30041	11.1505	12.5975	9.28731	7.228	8.27829	6.10159	4.27187	33.2771	35.6461	30.0244	21.5111	16.0996	5.40894	7.92442	7.65463	18.0038	20.5387	10.7414	54.3188	23.4916	29.6183
ENSG00000011304	36.6048	9.53009	23.8752	2.77458	25.4481	1.70729	2.20009	32.2957	32.0951	35.7922	41.2353	56.74	18.2144	5.83627	8.5654	9.91562	24.7985	36.4767	5.28802	26.0664	15.1658	10.0511	8.78307	8.22914	13.3504	30.071	9.77228	8.30041	11.1505	12.5975	9.28731	7.228	8.27829	6.10159	4.27187	33.2771	35.6461	30.0244	21.5111	16.0996	5.40894	7.92442	7.65463	18.0038	20.5387	10.7414	54.3188	23.4916	29.6183
ENSG00000011332	1.03971	0.78761	0	0	0	0.200857	0.169237	0	0.566801	0.939428	0.485836	4.14809	0	2.41501	4.43131	6.04611	0.0827997	0	0.330501	0	0	0	2.79461	4.89777	14.7315	0	3.9813	5.59909	4.9297	0.646025	1.86169	1.83763	0.871399	3.42546	0.533984	0	0	0	0	1.32465	0.482941	0.240134	2.53236	0	0	9.42227	0.103366	0	0
ENSG00000011332	1.03971	0.78761	0	0	0	0.200857	0.169237	0	0.566801	0.939428	0.485836	4.14809	0	2.41501	4.43131	6.04611	0.0827997	0	0.330501	0	0	0	2.79461	4.89777	14.7315	0	3.9813	5.59909	4.9297	0.646025	1.86169	1.83763	0.871399	3.42546	0.533984	0	0	0	0	1.32465	0.482941	0.240134	2.53236	0	0	9.42227	0.103366	0	0
ENSG00000011332	4.37394	0.630088	0	0	0.148169	0	0	0	1.417	5.63657	6.31586	10.0739	0	15.2951	7.78181	22.2497	0.331199	0.309781	0	0	0	0	24.7523	15.9729	86.5474	0	12.3058	10.5106	25.8223	5.1682	7.86988	9.31065	1.45233	26.5473	2.84792	0	0	0.100332	0	2.37758	0.193176	0	10.8201	0.271755	0	58.5437	0.620196	0.457629	0.182126
ENSG00000011347	20.7224	0.315044	14.4942	0.792739	14.1502	0.80343	0.67695	2.88084	1.7004	13.152	6.07295	10.0739	13.6608	75.6703	49.3929	21.0405	2.64959	3.09781	0.661002	1.21948	0	0.365493	77.4507	74.2167	42.353	6.60095	22.4401	40.8636	26.7612	34.8853	49.3348	55.1288	39.2129	71.0782	3.91589	2.97634	4.84981	4.11362	11.0855	14.1296	1.35224	2.40134	43.5105	1.08702	6.18369	31.4076	3.03207	1.37289	2.64083
ENSG00000011376	23.0887	6.61593	11.3538	1.18911	10.4459	2.20943	1.01542	16.072	54.6963	12.4004	25.5064	23.7034	18.2144	19.3201	20.6434	23.2171	7.45197	21.0651	3.30501	9.85748	4.49358	3.28944	19.1631	19.4146	11.0486	5.86751	33.2982	29.6654	39.4376	19.3807	16.8399	13.2309	36.0178	20.9809	2.84792	15.2124	22.3091	15.1502	7.39032	21.4662	3.284	7.68429	20.9495	10.3267	12.3674	14.8244	17.3655	12.9662	13.7505
ENSG00000011405	0.645335	0	0.161047	0.792739	0.222254	0	0.67695	1.81948	1.9838	1.87886	2.18626	0.592585	4.55359	1.61001	1.18889	0.241844	1.82159	0.929342	0.661002	1.7276	0	1.27923	0.798461	0.882482	0	2.93376	2.89549	0.982297	0.938991	1.29205	1.01547	2.69519	1.45233	1.71273	0	0.826761	0	0.300997	3.16728	0.339655	0	0.960536	1.6115	1.35878	2.65015	1.50756	0.620196	2.1356	1.09276
ENSG00000011422	8.36546	0.525073	10.6291	0.924861	10.5447	1.13819	7.89775	15.5161	0.2834	0.375771	1.29556	0.790112	6.07145	2.41501	1.62121	4.19197	11.868	6.91843	1.322	13.5498	16.4764	5.60422	0.532307	2.23562	1.22762	3.42272	4.10194	1.80088	4.38196	1.29205	1.18471	0.653379	0.580932	4.85273	32.5137	7.68888	1.6166	4.01329	5.10284	2.94367	16.0336	2.56143	1.30455	0.996436	4.12246	1.50756	15.39	3.50849	5.03883
ENSG00000011422	8.36546	0.525073	10.6291	0.924861	10.5447	1.13819	7.89775	15.5161	0.2834	0.375771	1.29556	0.790112	6.07145	2.41501	1.62121	4.19197	11.868	6.91843	1.322	13.5498	16.4764	5.60422	0.532307	2.23562	1.22762	3.42272	4.10194	1.80088	4.38196	1.29205	1.18471	0.653379	0.580932	4.85273	32.5137	7.68888	1.6166	4.01329	5.10284	2.94367	16.0336	2.56143	1.30455	0.996436	4.12246	1.50756	15.39	3.50849	5.03883
ENSG00000011422	8.36546	0.525073	10.6291	0.924861	10.5447	1.13819	7.89775	15.5161	0.2834	0.375771	1.29556	0.790112	6.07145	2.41501	1.62121	4.19197	11.868	6.91843	1.322	13.5498	16.4764	5.60422	0.532307	2.23562	1.22762	3.42272	4.10194	1.80088	4.38196	1.29205	1.18471	0.653379	0.580932	4.85273	32.5137	7.68888	1.6166	4.01329	5.10284	2.94367	16.0336	2.56143	1.30455	0.996436	4.12246	1.50756	15.39	3.50849	5.03883
ENSG00000011426	5.37779	4.41062	6.11977	1.98185	5.63044	0.200857	2.36932	3.33571	45.0607	13.9035	31.0935	36.7402	0	0.805003	0.864646	1.93475	1.1592	12.3912	0	2.43896	0	10.5993	0	0.617737	3.68287	2.93376	0	0.785838	3.05172	0	0.507734	0	3.77606	0.428182	5.33984	3.8031	9.69961	6.42127	12.6691	1.22276	2.70447	1.92107	0.690643	0.271755	11.484	9.5479	28.529	3.81358	17.9394
ENSG00000011451	3.51349	0.945133	0.96628	0.396369	1.11127	1.00429	0.338475	2.57759	1.9838	1.87886	3.88669	3.55551	9.10718	0	5.07979	1.69291	4.13999	1.5489	1.322	4.06494	0	0.365493	6.38769	3.70642	9.20717	2.20032	0.723873	4.02742	0.938991	0	4.65423	3.92027	1.16186	5.35227	1.77995	3.05902	1.93992	3.31097	2.11152	2.03793	1.15906	2.40134	1.84172	2.71755	1.76677	7.28656	1.86059	1.98306	2.82296
ENSG00000011454	0.0717039	0.315044	0	0	0.0740847	0.200857	1.3539	0.606492	0.283401	0	0.242918	0.592585	0	0.805003	0.324242	1.45107	0.662398	0.309781	0	0.406494	0	1.09648	1.59692	1.14723	0	0.733439	0.723873	0.687608	2.34748	0	0.169245	0.245017	0.290466	0	0.711979	0.661409	0	0.200665	0	0.203793	1.15906	0.480268	0.230214	0.271755	1.76677	1.50756	0.620196	0.762715	0.273189
ENSG00000011454	21.0809	8.82124	17.232	1.58548	16.2245	0.80343	1.3539	19.711	20.9717	16.1582	21.8626	14.222	4.55359	17.7101	21.6161	7.25533	18.3815	17.9673	6.61002	32.4179	5.61697	2.7412	15.9692	25.3272	18.4143	11.0016	13.7536	25.1468	8.21617	11.6284	23.3558	12.9859	8.71399	16.0568	3.91589	25.9603	19.3992	25.2837	13.7249	33.1503	4.05671	3.36188	16.8057	19.8381	13.2508	13.5681	23.4985	13.4238	24.1317
ENSG00000011465	1.88223	0.315044	5.0931	0.792739	5.22297	0.552358	0.67695	5.79958	0	0	0	0.592585	5.69199	0	0.108081	0.423227	4.71958	3.87226	5.61852	7.85041	0	1.14217	0	0.242682	0.460359	8.06783	0.542905	0.122787	0.293435	0	0.0846224	0.306271	0.944015	0.642273	0.444987	5.72532	1.69743	2.53339	2.77137	0.118879	1.93176	7.32409	0.115107	3.26106	1.98761	0.251261	3.27326	19.0297	5.30443
ENSG00000011465	1.88223	0.315044	5.0931	0.792739	5.22297	0.552358	0.67695	5.79958	0	0	0	0.592585	5.69199	0	0.108081	0.423227	4.71958	3.87226	5.61852	7.85041	0	1.14217	0	0.242682	0.460359	8.06783	0.542905	0.122787	0.293435	0	0.0846224	0.306271	0.944015	0.642273	0.444987	5.72532	1.69743	2.53339	2.77137	0.118879	1.93176	7.32409	0.115107	3.26106	1.98761	0.251261	3.27326	19.0297	5.30443
ENSG00000011465	1.88223	0.315044	5.0931	0.792739	5.22297	0.552358	0.67695	5.79958	0	0	0	0.592585	5.69199	0	0.108081	0.423227	4.71958	3.87226	5.61852	7.85041	0	1.14217	0	0.242682	0.460359	8.06783	0.542905	0.122787	0.293435	0	0.0846224	0.306271	0.944015	0.642273	0.444987	5.72532	1.69743	2.53339	2.77137	0.118879	1.93176	7.32409	0.115107	3.26106	1.98761	0.251261	3.27326	19.0297	5.30443
ENSG00000011465	1.88223	0.315044	5.0931	0.792739	5.22297	0.552358	0.67695	5.79958	0	0	0	0.592585	5.69199	0	0.108081	0.423227	4.71958	3.87226	5.61852	7.85041	0	1.14217	0	0.242682	0.460359	8.06783	0.542905	0.122787	0.293435	0	0.0846224	0.306271	0.944015	0.642273	0.444987	5.72532	1.69743	2.53339	2.77137	0.118879	1.93176	7.32409	0.115107	3.26106	1.98761	0.251261	3.27326	19.0297	5.30443
ENSG00000011465	280.075	20.1628	670.518	80.8593	662.539	41.9792	21.6624	692.766	0	0	0	0	241.34	16.1001	16.6444	65.0561	375.248	219.015	228.707	871.625	0	65.7887	20.76	51.0074	1.84143	783.313	18.8207	19.7442	13.1459	6.46025	20.6479	12.7409	49.9602	87.3491	24.5633	919.607	171.683	386.781	101.881	25.9496	120.156	150.324	21.4099	261.7	41.519	5.52773	635.701	934.936	800.445
ENSG00000011465	221.637	22.6832	269.029	30.5204	265.964	28.3209	25.7241	639.091	0	0	5.34419	289.181	245.894	36.2251	15.1313	44.7412	438.342	323.721	276.96	714.413	0	107.272	20.76	26.1215	14.7315	447.398	20.9923	9.52828	11.2679	5.1682	7.44677	10.5357	27.5943	74.9318	32.0391	803.364	183.323	194.946	530.52	14.6731	206.699	795.804	16.5754	358.717	377.205	33.1664	211.694	1133.85	302.694
ENSG00000011478	4.44564	1.10265	2.29492	0.396369	2.40775	0.602572	0.169237	3.18408	6.23482	15.0308	9.10942	5.62955	4.55359	4.42752	2.16161	3.2649	2.31839	4.49182	0.661002	4.57306	2.24679	1.55335	5.98846	3.70642	2.76215	2.20032	3.61936	2.11194	2.46485	4.52217	2.53867	4.04278	1.45233	5.78046	1.24596	4.58853	6.30475	5.26745	3.43122	2.51344	0.676118	1.92107	4.37407	3.39694	3.53353	3.26639	3.06652	3.88985	4.00678
ENSG00000011478	4.44564	1.10265	2.29492	0.396369	2.40775	0.602572	0.169237	3.18408	6.23482	15.0308	9.10942	5.62955	4.55359	4.42752	2.16161	3.2649	2.31839	4.49182	0.661002	4.57306	2.24679	1.55335	5.98846	3.70642	2.76215	2.20032	3.61936	2.11194	2.46485	4.52217	2.53867	4.04278	1.45233	5.78046	1.24596	4.58853	6.30475	5.26745	3.43122	2.51344	0.676118	1.92107	4.37407	3.39694	3.53353	3.26639	3.06652	3.88985	4.00678
ENSG00000011485	25.5983	7.24602	14.6552	4.36006	14.2613	3.51501	3.89246	16.2995	16.2955	16.7218	31.8222	47.9993	25.0447	35.4201	24.8586	20.5568	17.9675	21.6846	8.26253	13.2619	3.93188	5.29965	32.3377	35.917	40.5116	16.8691	26.7833	24.0663	15.376	29.7171	21.2402	24.5017	14.6685	36.8237	10.3237	17.858	18.9142	23.1266	11.6134	24.5231	5.40894	13.9278	31.0789	13.8595	11.9257	31.9101	18.9849	17.7713	15.7084
ENSG00000011485	25.5983	7.24602	14.6552	4.36006	14.2613	3.51501	3.89246	16.2995	16.2955	16.7218	31.8222	47.9993	25.0447	35.4201	24.8586	20.5568	17.9675	21.6846	8.26253	13.2619	3.93188	5.29965	32.3377	35.917	40.5116	16.8691	26.7833	24.0663	15.376	29.7171	21.2402	24.5017	14.6685	36.8237	10.3237	17.858	18.9142	23.1266	11.6134	24.5231	5.40894	13.9278	31.0789	13.8595	11.9257	31.9101	18.9849	17.7713	15.7084
ENSG00000011523	28.825	9.76637	9.26019	10.702	9.55692	3.41458	4.40017	42.7577	16.4372	15.7824	29.636	14.8146	18.2144	28.1751	22.4808	25.3936	23.6807	26.6411	21.1521	30.8935	5.61697	8.95458	39.1246	39.4469	38.6701	19.8029	28.9549	26.4238	23.0053	38.7615	26.7407	28.912	24.3992	39.8209	9.61172	44.2317	17.4593	28.996	17.42	28.8706	6.568	24.9739	29.4674	13.5878	15.9009	38.4429	22.7405	22.2713	24.3139
ENSG00000011566	45.8188	12.9168	43.08	7.53102	44.599	5.42315	6.09255	57.4651	22.1053	12.7762	22.1055	26.0737	22.7679	36.2251	41.2868	32.4071	39.5783	51.7334	32.3891	51.4215	4.49358	11.513	32.7369	32.7401	22.0972	37.4054	31.1265	38.4078	34.7427	73.6468	85.6378	43.613	52.5744	47.3141	11.3917	59.6095	40.7384	52.5741	43.8141	40.6906	13.9087	44.6649	36.3739	21.7404	31.8018	52.5135	49.1333	30.6611	28.0474
ENSG00000011590	0.717039	0	0.161047	0	0.222254	0.200857	0.338475	0	0	0	0	0	0	0	0	0.967377	0.165599	4.33693	0	0.812988	0	0.365493	0	0	0	0	0.723873	0	0	0	0.253867	0	0	0	0	0.248028	0	0.200665	0	0	0.386353	0	0	0	0	0	0.551285	0	0.546379
ENSG00000011600	52.1825	2.36283	71.3638	0.594554	72.64	1.60686	39.6016	177.399	0	0	0.303647	0.444438	34.1519	23.7476	24.1831	24.5472	35.7695	32.4495	14.2115	28.3529	289.555	80.2714	15.1708	29.144	9.20717	39.4223	28.412	20.8984	30.9867	7.10627	4.48499	10.352	8.27829	12.899	29.9031	20.3177	15.0344	30.7017	22.039	55.3637	40.229	12.9672	33.9566	4.5519	15.9009	5.65336	173.379	40.6908	15.5718
ENSG00000011600	52.1825	2.36283	71.3638	0.594554	72.64	1.60686	39.6016	177.399	0	0	0.303647	0.444438	34.1519	23.7476	24.1831	24.5472	35.7695	32.4495	14.2115	28.3529	289.555	80.2714	15.1708	29.144	9.20717	39.4223	28.412	20.8984	30.9867	7.10627	4.48499	10.352	8.27829	12.899	29.9031	20.3177	15.0344	30.7017	22.039	55.3637	40.229	12.9672	33.9566	4.5519	15.9009	5.65336	173.379	40.6908	15.5718
ENSG00000011600	52.1825	2.36283	71.3638	0.594554	72.64	1.60686	39.6016	177.399	0	0	0.303647	0.444438	34.1519	23.7476	24.1831	24.5472	35.7695	32.4495	14.2115	28.3529	289.555	80.2714	15.1708	29.144	9.20717	39.4223	28.412	20.8984	30.9867	7.10627	4.48499	10.352	8.27829	12.899	29.9031	20.3177	15.0344	30.7017	22.039	55.3637	40.229	12.9672	33.9566	4.5519	15.9009	5.65336	173.379	40.6908	15.5718
ENSG00000011600	52.1825	2.36283	71.3638	0.594554	72.64	1.60686	39.6016	177.399	0	0	0.303647	0.444438	34.1519	23.7476	24.1831	24.5472	35.7695	32.4495	14.2115	28.3529	289.555	80.2714	15.1708	29.144	9.20717	39.4223	28.412	20.8984	30.9867	7.10627	4.48499	10.352	8.27829	12.899	29.9031	20.3177	15.0344	30.7017	22.039	55.3637	40.229	12.9672	33.9566	4.5519	15.9009	5.65336	173.379	40.6908	15.5718
ENSG00000011638	34.4896	22.0531	27.3779	6.34191	27.3372	4.41886	4.0617	106.894	8.21862	13.5278	18.7047	14.222	31.8751	7.24503	6.48484	15.9617	97.2069	22.3042	86.5913	126.724	4.49358	8.77183	3.99231	4.32416	40.5116	77.7445	7.9626	39.0954	23.24	33.5933	29.1101	36.7526	36.3083	11.1327	17.4435	84.743	51.4079	28.996	36.4237	4.00792	9.27247	68.1981	7.36686	21.1969	20.3178	23.3672	43.8961	27.6103	99.0767
ENSG00000011677	7.02698	0	0.885757	0	1.40761	0	0.338475	0	1.7004	0.751542	2.6721	1.18517	0	30.5901	18.4818	25.6355	0	0	0	0	0	0.365493	10.38	33.7991	27.6215	0	6.51486	12.9663	12.6764	2.5841	2.45405	1.96014	2.6142	25.905	1.42396	0.909437	0.969961	0.200665	0	10.9369	0.386353	0.480268	9.20858	0.271755	0	28.3924	1.24039	0	0
ENSG00000012048	0	0.315044	0	0	0	0.401715	0	0	0	0.375771	0	0	0	0.805003	0	0	0	0.309781	0	0	0	0	0	0	0	0	0	0	0	0	0	0	0	0	0	0	0	0	0	0	0	0	0	0	0	0	0	0	0.0910631
ENSG00000012048	1.41615	0.315044	0.523402	0.0990923	0.574156	0	0.169237	1.40251	4.53441	1.3152	2.73283	2.81478	0	0.201251	1.32399	0.120922	0.372599	1.93613	0.661002	1.11786	0	0.593926	1.39731	0.683923	0.460359	0.550079	0.904841	1.498	0.586869	0.323012	0.761601	0.490034	1.01663	0.267614	0.0889974	1.05412	1.69743	1.02841	1.71561	1.40957	0.241471	0.240134	0.863304	0.339694	0.662538	0.502521	0.568513	0.343222	0.910631
ENSG00000012048	1.41615	0.315044	0.523402	0.0990923	0.574156	0	0.169237	1.40251	4.53441	1.3152	2.73283	2.81478	0	0.201251	1.32399	0.120922	0.372599	1.93613	0.661002	1.11786	0	0.593926	1.39731	0.683923	0.460359	0.550079	0.904841	1.498	0.586869	0.323012	0.761601	0.490034	1.01663	0.267614	0.0889974	1.05412	1.69743	1.02841	1.71561	1.40957	0.241471	0.240134	0.863304	0.339694	0.662538	0.502521	0.568513	0.343222	0.910631
ENSG00000012048	1.41615	0.315044	0.523402	0.0990923	0.574156	0	0	1.40251	4.53441	1.3152	2.73283	2.81478	0	0.201251	1.32399	0.120922	0.372599	1.93613	0.661002	1.11786	0	0.502553	1.39731	0.683923	0.460359	0.550079	0.904841	1.498	0.586869	0.323012	0.761601	0.490034	1.01663	0.267614	0.0889974	1.05412	1.69743	1.02841	1.71561	1.40957	0.241471	0.240134	0.863304	0.339694	0.662538	0.502521	0.568513	0.343222	0.910631
ENSG00000012048	1.41615	0.315044	0.523402	0.0990923	0.574156	0	0	1.40251	4.53441	1.3152	2.73283	2.81478	0	0.201251	1.32399	0.120922	0.372599	1.93613	0.661002	1.11786	0	0.502553	1.39731	0.683923	0.460359	0.550079	0.904841	1.498	0.586869	0.323012	0.761601	0.490034	1.01663	0.267614	0.0889974	1.05412	1.69743	1.02841	1.71561	1.40957	0.241471	0.240134	0.863304	0.339694	0.662538	0.502521	0.568513	0.343222	0.910631
ENSG00000012061	22.4672	9.50383	11.3404	5.28492	11.5819	3.3811	2.53856	22.2886	15.0202	19.9159	21.9436	13.3331	22.7679	15.2951	16.014	18.5817	20.9483	19.7227	15.864	18.4277	7.48929	6.18292	21.2923	20.9001	25.1663	24.9369	14.4775	17.2066	17.5278	20.6728	19.7734	20.7448	17.8637	17.5555	7.00113	24.4446	14.8727	18.1936	11.0855	30.3198	5.53772	17.2897	16.9591	11.8666	15.6064	26.3405	24.5552	22.8306	19.0018
ENSG00000012061	22.4672	9.50383	11.3404	5.28492	11.5819	3.3811	2.53856	22.2886	15.0202	19.9159	21.9436	13.3331	22.7679	15.2951	16.014	18.5817	20.9483	19.7227	15.864	18.4277	7.48929	6.18292	21.2923	20.9001	25.1663	24.9369	14.4775	17.2066	17.5278	20.6728	19.7734	20.7448	17.8637	17.5555	7.00113	24.4446	14.8727	18.1936	11.0855	30.3198	5.53772	17.2897	16.9591	11.8666	15.6064	26.3405	24.5552	22.8306	19.0018
ENSG00000012061	23.0409	9.9764	11.3806	5.28492	11.5819	3.48153	2.03085	22.4402	15.0202	21.0432	22.4294	12.4443	22.7679	16.1001	17.1488	20.3955	21.3623	20.3423	15.864	18.3261	7.48929	6.2743	23.6877	21.3855	27.0077	24.9369	14.4775	17.6486	17.9973	20.6728	19.9427	20.9898	18.0089	18.4118	7.35712	25.1887	14.8727	18.2939	11.6134	30.6595	4.95819	17.7699	17.1893	11.8666	17.3732	27.7224	24.7619	23.4408	19.4572
ENSG00000012124	0.340594	0	0.120785	0	0.0926059	0.0502144	0.253856	0	0	0	0	0	0	0	0.162121	0	0.331199	26.8735	0	1.54976	4.21273	0.182747	0.199615	0.022062	0	0	0	0	0	0	0.0211556	0.0612543	0	0	0.0889974	0.330705	1.45494	0.250831	0.52788	0.271724	0.144882	0	0.230214	0	0.441692	0	0.120594	0.114407	1.27488
ENSG00000012124	0.340594	0	0.120785	0	0.0926059	0.0502144	0.253856	0	0	0	0	0	0	0	0.162121	0	0.331199	26.8735	0	1.54976	4.21273	0.182747	0.199615	0.022062	0	0	0	0	0	0	0.0211556	0.0612543	0	0	0.0889974	0.330705	1.45494	0.250831	0.52788	0.271724	0.144882	0	0.230214	0	0.441692	0	0.120594	0.114407	1.27488
ENSG00000012124	0.340594	0	0.120785	0	0.0926059	0.0502144	0.253856	0	0	0	0	0	0	0	0.162121	0	0.331199	26.8735	0	1.54976	4.21273	0.182747	0.199615	0.022062	0	0	0	0	0	0	0.0211556	0.0612543	0	0	0.0889974	0.330705	1.45494	0.250831	0.52788	0.271724	0.144882	0	0.230214	0	0.441692	0	0.120594	0.114407	1.27488
ENSG00000012124	0.340594	0	0.120785	0	0.0926059	0.0502144	0.253856	0	0	0	0	0	0	0	0.162121	0	0.331199	26.8735	0	1.54976	4.21273	0.182747	0.199615	0.022062	0	0	0	0	0	0	0.0211556	0.0612543	0	0	0.0889974	0.330705	1.45494	0.250831	0.52788	0.271724	0.144882	0	0.230214	0	0.441692	0	0.120594	0.114407	1.27488
ENSG00000012171	7.49306	0	1.20785	0.594554	1.48169	0.502144	0.338475	1.36461	0.991902	0.751542	0.971671	0.592585	0	3.62251	6.48484	0.967377	7.28637	1.5489	1.322	1.7276	0	0	17.9654	20.8266	0.920717	0.733439	12.3058	5.74644	0.352122	0.646025	2.20018	4.41031	0.435699	6.52978	2.31393	7.48219	1.45494	1.25415	3.16728	63.9569	0.869294	12.0067	36.3739	1.35878	2.20846	0.502521	2.85979	4.50002	2.64083
ENSG00000012171	7.49306	0	1.20785	0.594554	1.48169	0.502144	0.338475	1.36461	0.991902	0.751542	0.971671	0.592585	0	3.62251	6.48484	0.967377	7.28637	1.5489	1.322	1.7276	0	0	17.9654	20.8266	0.920717	0.733439	12.3058	5.74644	0.352122	0.646025	2.20018	4.41031	0.435699	6.52978	2.31393	7.48219	1.45494	1.25415	3.16728	63.9569	0.869294	12.0067	36.3739	1.35878	2.20846	0.502521	2.85979	4.50002	2.64083
ENSG00000012174	22.1565	8.19115	26.3311	3.17095	26.3741	3.01286	2.03085	26.6857	39.6761	24.0493	22.3484	5.92585	31.8751	20.1251	13.7262	20.0731	17.8847	19.2064	12.559	25.101	5.61697	8.95458	24.7523	34.6815	12.89	22.7366	20.9923	17.3867	17.1366	40.0535	21.3248	31.3622	29.0466	27.1896	12.8156	26.7871	14.5494	23.6784	15.8364	30.433	6.95435	16.3291	25.784	11.142	15.0175	19.5983	29.9072	17.5424	20.6713
ENSG00000012211	5.73631	6.30088	5.95873	1.98185	6.88988	1.20514	0.67695	11.0685	2.55061	6.76388	3.88669	4.74068	4.55359	4.02502	2.48586	0.725533	10.2672	11.4619	3.30501	11.9916	3.37018	3.47218	1.59692	1.94146	1.84143	9.53471	1.44775	3.83096	1.17374	2.5841	1.5232	0.980068	0	1.71273	1.42396	7.02747	13.5795	7.72559	6.33456	4.89103	1.35224	7.20402	2.76257	8.96792	3.53353	1.2563	9.57858	7.47461	13.7505
ENSG00000012223	0.645335	0.315044	0.644187	0	0.814932	0.200857	0.338475	1.21298	0	0	0	0	0	0	0.108081	0	0.496798	0.309781	0.661002	0.203247	0	0.182747	0	0	0	1.46688	0	0	0.234748	0	0	0.245017	0	0	0	0.496057	1.93992	0.601994	0	0.475516	0.386353	2.40134	0	0.543511	0.883384	0	1.65386	1.37289	1.27488
ENSG00000012223	26.8173	1.26018	16.6683	0	18.5953	2.41029	0	0.758115	1.7004	0.375771	0.242918	0.592585	0	0.805003	0.216161	0.967377	272.908	70.9398	0	15.2435	10.1106	7.12711	0	2.11796	9.20717	86.5458	1.44775	0.491149	15.0239	0	0.676979	2.20515	0.871399	0.214091	1.06797	110.538	1.93992	1.00332	1.05576	21.5341	1.54541	2.40134	6.67622	480.192	8.83384	1.00504	3.30771	233.696	3.4604
ENSG00000012232	27.2475	5.35575	10.1459	3.17095	10.52	3.01286	4.0617	12.1298	34.2915	34.9467	29.8789	24.8885	31.8751	19.3201	23.7778	25.1518	22.3559	12.701	9.91503	15.1419	10.1106	4.38592	31.9384	24.0035	49.7187	22.0032	20.9923	23.8698	26.057	29.7171	19.6324	24.5017	9.87585	33.8264	6.7638	17.114	10.6696	10.4346	6.86244	22.1455	4.05671	16.8094	29.6977	12.7725	10.6006	28.1412	19.1572	10.0678	11.7471
ENSG00000012504	0.878373	0	15.1988	0	15.6874	0.100429	0.169237	0	0	0	0	0	14.7992	0	0	0	0.0827997	0.232336	0	0.101623	0	0	0.399231	0	0	0	0	0	0	0	0	0	0	0	0.177995	0.0620071	0.24249	0.426412	2.77137	0.237758	0	0	0	0	1.32508	0	0.258415	0.114407	0.0227658
ENSG00000012504	0.878373	0	15.1988	0	15.6874	0.100429	0.169237	0	0	0	0	0	14.7992	0	0	0	0.0827997	0.232336	0	0.101623	0	0	0.399231	0	0	0	0	0	0	0	0	0	0	0	0.177995	0.0620071	0.24249	0.426412	2.77137	0.237758	0	0	0	0	1.32508	0	0.258415	0.114407	0.0227658
ENSG00000012504	0.878373	0	15.1988	0	15.6874	0.100429	0.169237	0	0	0	0	0	14.7992	0	0	0	0.0827997	0.232336	0	0.101623	0	0	0.399231	0	0	0	0	0	0	0	0	0	0	0	0.177995	0.0620071	0.24249	0.426412	2.77137	0.237758	0	0	0	0	1.32508	0	0.258415	0.114407	0.0227658
ENSG00000012504	0.878373	0	15.1988	0	15.6874	0.100429	0.169237	0	0	0	0	0	14.7992	0	0	0	0.0827997	0.232336	0	0.101623	0	0	0.399231	0	0	0	0	0	0	0	0	0	0	0	0.177995	0.0620071	0.24249	0.426412	2.77137	0.237758	0	0	0	0	1.32508	0	0.258415	0.114407	0.0227658
ENSG00000012504	6.09483	0	3.94564	0	2.1855	0	0	0	0	0	0	0	0	0	0	0	0	1.70379	0	0.8638	0	0	0.798461	0	0	0	0	0	0	0	0	0	0	0	0.177995	0	3.87985	7.22393	10.0297	0	0.193176	0	0	0	9.27553	0	0	0	0
ENSG00000012504	6.09483	0	3.94564	0	2.1855	0	0	0	0	0	0	0	0	0	0	0	0	1.70379	0	0.8638	0	0	0.798461	0	0	0	0	0	0	0	0	0	0	0	0.177995	0	3.87985	7.22393	10.0297	0	0.193176	0	0	0	9.27553	0	0	0	0
ENSG00000012660	143.766	13.2319	103.392	3.17095	101.274	6.42744	7.10797	256.395	63.1984	46.2198	71.9037	69.925	564.645	61.1802	75.2242	84.1618	102.837	107.184	24.4571	115.749	86.5014	63.5958	137.335	134.314	90.2303	498.738	94.8273	67.6803	119.017	67.1866	73.8753	86.491	34.275	79.2137	17.7995	66.3889	69.8372	55.4838	54.3717	251.005	20.8631	46.1057	155.625	392.686	52.1196	54.021	118.182	77.0342	60.7391
ENSG00000012817	8.10254	3.04543	4.58983	0.924861	4.66733	0.669524	0.902599	2.72922	0	0	0	0	10.625	0	0	4.35319	8.77677	20.4455	8.59302	2.84546	3.74465	2.43662	10.6461	6.97161	11.6624	0	0	0	5.71219	0	0	10.6991	9.1981	5.85182	1.30529	0	0	11.672	0	13.473	2.25372	4.96277	7.75055	7.97149	0	0.418767	0	10.1695	4.21926
ENSG00000012817	8.10254	3.04543	4.58983	0.924861	4.66733	0.669524	0.902599	2.72922	0	0	0	0	10.625	0	0	4.35319	8.77677	20.4455	8.59302	2.84546	3.74465	2.43662	10.6461	6.97161	11.6624	0	0	0	5.71219	0	0	10.6991	9.1981	5.85182	1.30529	0	0	11.672	0	13.473	2.25372	4.96277	7.75055	7.97149	0	0.418767	0	10.1695	4.21926
ENSG00000012817	8.10254	3.04543	4.58983	0.924861	4.66733	0.669524	0.902599	2.72922	0	0	0	0	10.625	0	0	4.35319	8.77677	20.4455	8.59302	2.84546	3.74465	2.43662	10.6461	6.97161	11.6624	0	0	0	5.71219	0	0	10.6991	9.1981	5.85182	1.30529	0	0	11.672	0	13.473	2.25372	4.96277	7.75055	7.97149	0	0.418767	0	10.1695	4.21926
ENSG00000012822	22.3716	5.6708	12.159	1.18911	11.372	1.70729	1.86161	17.2092	7.22672	5.63657	9.35234	13.6294	4.55359	11.6725	21.454	6.28795	32.8715	13.1657	14.8726	20.8328	5.61697	2.64982	20.3608	18.9734	18.4143	12.1017	17.011	31.0897	8.68567	16.1506	62.4936	18.7438	17.2827	15.5216	3.02591	20.1316	12.6095	21.1701	18.7397	25.1684	4.15329	8.40469	18.302	15.2183	10.1589	10.3017	19.674	17.3136	16.2092
ENSG00000012822	22.3716	5.6708	12.159	1.18911	11.372	1.70729	1.86161	17.2092	7.22672	5.63657	9.35234	13.6294	4.55359	11.6725	21.454	6.28795	32.8715	13.1657	14.8726	20.8328	5.61697	2.64982	20.3608	18.9734	18.4143	12.1017	17.011	31.0897	8.68567	16.1506	62.4936	18.7438	17.2827	15.5216	3.02591	20.1316	12.6095	21.1701	18.7397	25.1684	4.15329	8.40469	18.302	15.2183	10.1589	10.3017	19.674	17.3136	16.2092
ENSG00000012983	18.1769	8.50619	9.34071	7.92739	10.7423	3.21372	2.7078	20.2417	16.5789	9.20639	10.4455	11.2591	4.55359	18.9176	32.1	19.1057	16.1459	25.0922	7.60153	18.8003	8.42546	5.1169	19.9615	21.2237	10.1279	19.4361	25.6975	28.5357	22.0663	23.2569	33.5951	20.949	24.2539	14.5582	5.69583	41.7928	12.1245	19.7153	18.7397	73.4333	4.73282	15.8488	32.23	16.713	7.95045	26.1311	24.4633	16.017	18.076
ENSG00000012983	18.1769	8.50619	9.34071	7.92739	10.7423	3.21372	2.7078	20.2417	16.5789	9.20639	10.4455	11.2591	4.55359	18.9176	32.1	19.1057	16.1459	25.0922	7.60153	18.8003	8.42546	5.1169	19.9615	21.2237	10.1279	19.4361	25.6975	28.5357	22.0663	23.2569	33.5951	20.949	24.2539	14.5582	5.69583	41.7928	12.1245	19.7153	18.7397	73.4333	4.73282	15.8488	32.23	16.713	7.95045	26.1311	24.4633	16.017	18.076
ENSG00000013016	27.8211	6.61593	25.848	0.792739	23.8553	2.812	1.3539	5.76168	5.10121	16.5339	23.8059	7.7036	36.4287	109.48	53.608	62.8795	46.699	9.91298	7.93203	8.73962	19.0977	5.29965	123.761	88.3364	40.5116	5.86751	39.813	24.361	37.7944	82.6912	38.0801	59.2941	29.3371	91.2028	7.83177	12.2361	7.75969	5.21728	4.22304	34.441	1.73859	7.20402	43.9709	2.4458	4.41692	13.3168	9.78531	4.57629	22.6747
ENSG00000013288	41.0863	7.56106	36.9602	3.56732	33.264	5.62401	5.4156	47.6096	3.96761	10.5216	10.4455	4.14809	36.4287	28.9801	23.1293	19.8312	66.571	39.0324	13.881	34.8569	19.0977	16.6299	35.1323	36.1818	31.3044	33.0048	18.8207	22.8875	19.0146	9.04435	10.747	5.88041	5.22839	38.1082	7.47578	43.5703	26.189	36.1196	18.4758	37.6337	7.53388	5.76322	33.1509	19.2946	19.4344	23.6185	59.2632	42.8646	29.2313
ENSG00000013293	6.09483	0	0	0	0	0	0	0	0.283401	4.13348	1.45751	0.592585	9.10718	32.2001	39.6656	30.9561	0.993596	1.5489	0	1.11786	0	0	23.9538	45.4478	12.89	0	15.9252	53.9281	43.1936	50.3899	50.2657	55.3739	31.3704	38.3223	4.27187	0.0826761	1.93992	2.00665	7.39032	33.0144	0.193176	0	43.0501	0	4.41692	7.28656	1.44712	0.152543	0.546379
ENSG00000013297	259.066	1.57522	10.7901	2.37822	14.3724	5.22229	4.0617	13.3428	1.1336	31.5648	8.98796	6.51843	13.6608	103.04	100.407	49.0944	8.11437	5.88583	13.881	23.7799	0	7.8581	278.663	321.4	22.0972	78.478	162.148	78.1909	67.8421	38.7615	31.818	83.7958	80.7496	121.39	40.2268	31.0862	11.6395	33.21	13.197	1076.7	1.93176	6.72375	549.061	15.2183	1.76677	45.9807	54.9218	43.7798	9.3795
ENSG00000013306	56.0724	25.2035	31.1223	3.36914	31.6712	3.51501	4.40017	23.6532	22.8138	65.9478	51.7415	60.1473	70.5806	18.1126	21.5081	16.8082	28.1519	32.2172	9.58453	23.4242	1093.06	13.3405	17.1669	17.6055	30.3837	31.1712	17.7349	24.7539	18.3103	21.3188	18.8285	16.5387	11.3282	25.1557	12.8156	28.2339	58.6827	35.4173	31.9368	27.0705	4.73282	20.6515	30.6185	23.5068	30.4767	31.2819	39.7959	28.1442	51.3596
ENSG00000013306	56.0724	25.2035	31.1223	3.36914	31.6712	3.51501	4.40017	23.6532	22.8138	65.9478	51.7415	60.1473	70.5806	18.1126	21.5081	16.8082	28.1519	32.2172	9.58453	23.4242	1093.06	13.3405	17.1669	17.6055	30.3837	31.1712	17.7349	24.7539	18.3103	21.3188	18.8285	16.5387	11.3282	25.1557	12.8156	28.2339	58.6827	35.4173	31.9368	27.0705	4.73282	20.6515	30.6185	23.5068	30.4767	31.2819	39.7959	28.1442	51.3596
ENSG00000013364	36.2463	9.92389	16.1449	4.36006	15.4837	5.02144	4.90789	39.422	1.1336	0.939428	3.27939	0	95.6254	4.02502	7.34949	9.55285	29.2283	52.198	8.59303	29.6232	26.3998	10.8734	9.98077	12.0018	3.68287	25.6704	10.1342	9.43005	10.5637	10.9824	5.33121	5.26787	4.21176	5.56637	4.09388	27.3658	67.4123	62.4569	63.3456	14.8089	10.6247	11.0462	14.6186	9.64731	34.8937	3.14076	45.1709	29.212	29.7321
ENSG00000013364	36.2463	9.92389	16.1449	4.36006	15.4837	5.02144	4.90789	39.422	1.1336	0.939428	3.27939	0	95.6254	4.02502	7.34949	9.55285	29.2283	52.198	8.59303	29.6232	26.3998	10.8734	9.98077	12.0018	3.68287	25.6704	10.1342	9.43005	10.5637	10.9824	5.33121	5.26787	4.21176	5.56637	4.09388	27.3658	67.4123	62.4569	63.3456	14.8089	10.6247	11.0462	14.6186	9.64731	34.8937	3.14076	45.1709	29.212	29.7321
ENSG00000013374	41.8034	19.5327	39.6175	16.6475	40.4502	8.0343	8.46187	51.7035	63.7652	16.5339	38.381	21.333	27.3215	38.6402	39.0171	21.2823	39.9095	63.8148	21.1521	64.9374	29.2083	13.8887	16.7677	41.3884	16.5729	48.407	38.3653	29.7636	18.0756	67.1866	44.3421	30.6271	23.2373	43.8887	18.1555	54.9796	30.0688	75.4499	23.7546	45.7175	18.9313	17.2897	34.7624	29.0778	32.6852	26.8849	81.4524	42.407	41.1605
ENSG00000013375	1.64919	0	0.0805234	0	0.148169	0.200857	0	0	0.566801	0.375771	0	1.77775	4.55359	0	0.324242	0.967377	0.0413999	0	0	0	0	0	0	0.352993	0	0	0	0.294689	0.938991	0	0.761601	0.490034	1.16186	0	0	0.0826761	0	0.100332	0	0.203793	0	0	0	0.815266	0	0	0.0689106	0	0
ENSG00000013375	7.86353	0.630088	8.1597	0.396369	7.30969	0.401715	0.676949	6.87358	16.3428	6.51336	7.61143	7.7036	4.55359	2.95168	5.90841	5.56242	5.23018	5.05975	1.10167	7.28302	0.374465	2.68028	2.92769	5.82438	3.06905	5.86751	7.23873	7.30174	6.96418	9.47503	10.1265	4.98201	6.00297	3.14	0.35599	8.76367	4.20316	4.84939	4.04708	5.93263	1.41663	4.16232	6.82969	13.4972	9.12829	4.6902	9.30294	7.77969	3.73359
ENSG00000013375	7.86353	0.630088	8.1597	0.396369	7.30969	0.401715	0.676949	6.87358	16.3428	6.51336	7.61143	7.7036	4.55359	2.95168	5.90841	5.56242	5.23018	5.05975	1.10167	7.28302	0.374465	2.68028	2.92769	5.82438	3.06905	5.86751	7.23873	7.30174	6.96418	9.47503	10.1265	4.98201	6.00297	3.14	0.35599	8.76367	4.20316	4.84939	4.04708	5.93263	1.41663	4.16232	6.82969	13.4972	9.12829	4.6902	9.30294	7.77969	3.73359
ENSG00000013375	7.86353	0.630088	8.1597	0.396369	7.30969	0.401715	0.676949	6.87358	16.3428	6.51336	7.61143	7.7036	4.55359	2.95168	5.90841	5.56242	5.23018	5.05975	1.10167	7.28302	0.374465	2.68028	2.92769	5.82438	3.06905	5.86751	7.23873	7.30174	6.96418	9.47503	10.1265	4.98201	6.00297	3.14	0.35599	8.76367	4.20316	4.84939	4.04708	5.93263	1.41663	4.16232	6.82969	13.4972	9.12829	4.6902	9.30294	7.77969	3.73359
ENSG00000013392	16.8504	0.315044	6.68344	0.792739	6.88988	0.80343	1.01542	9.24901	17.004	15.4066	14.818	7.11101	0	8.85504	8.9707	10.3993	7.61757	5.88583	2.64401	8.94287	0	1.64472	12.7754	23.827	12.89	6.60095	10.1342	10.8053	12.2069	15.5046	10.6624	12.9859	4.93793	24.1923	2.49193	9.09437	0.969961	6.72226	4.75092	10.5972	1.35224	2.40134	14.0431	13.5878	7.06707	11.3067	8.47601	14.339	4.82634
ENSG00000013441	36.2463	15.4372	93.0447	17.2421	97.4214	21.1905	14.5544	66.5625	55.9716	41.5227	33.2797	12.4443	40.9823	37.8352	62.5787	46.9178	66.6538	97.8907	38.0076	133.279	22.4679	18.4574	33.9346	35.1669	23.0179	111.116	59.3576	62.7688	70.5417	91.0895	85.8071	36.6301	124.029	64.0132	24.0293	104.792	33.4637	65.517	166.282	56.8582	39.3114	53.5499	77.1218	71.4716	50.3529	46.2319	29.2181	52.4748	65.9297
ENSG00000013441	37.2502	15.4372	95.0578	17.6384	99.1253	20.9896	15.2314	66.7141	57.3886	41.8985	34.9802	13.6294	40.9823	39.4452	63.5515	47.1596	67.3162	98.5103	38.6686	134.397	23.5913	18.6401	33.9346	35.3434	23.0179	111.849	60.0815	63.4564	71.4807	91.0895	86.3148	36.8751	124.61	65.2978	24.0293	105.453	34.4336	65.7177	166.81	57.3337	39.3114	54.0302	77.352	71.7434	51.2363	47.237	30.3207	53.3901	66.2939
ENSG00000013503	6.63261	4.09557	8.93809	0	9.51988	0.502144	0	5.07937	8.78542	4.88502	6.8017	5.62955	11.384	4.83002	4.91767	5.07873	3.14639	8.0543	1.65251	3.81088	2.24679	1.09648	5.19	5.78026	7.36574	5.50079	10.1342	6.33582	6.45556	10.9824	6.8121	5.39038	5.37363	6.42273	1.77995	6.82078	2.4249	4.66545	1.58364	7.30257	1.35224	8.88496	6.56111	3.53282	4.41692	5.52773	6.89106	3.96612	5.96463
ENSG00000013503	6.63261	4.09557	9.01862	0	9.51988	0.502144	0	5.07937	8.78542	4.88502	6.8017	5.62955	11.384	5.63502	4.91767	6.04611	3.14639	8.0543	1.65251	3.81088	2.24679	1.09648	5.19	5.78026	7.36574	5.50079	10.1342	6.33582	6.22082	10.9824	6.72748	5.39038	5.37363	6.42273	1.77995	6.82078	2.4249	4.66545	1.58364	7.30257	1.15906	8.88496	6.79132	3.53282	4.41692	5.52773	6.89106	3.96612	5.96463
ENSG00000013523	29.8288	1.89027	8.53548	0.792739	8.89016	1.20514	0.67695	9.55225	5.66801	15.4066	11.903	3.55551	22.7679	16.9051	14.8071	6.77164	6.29278	5.88583	3.30501	6.30066	2.24679	2.92394	20.76	12.5312	14.7315	7.33439	14.4775	13.5557	4.9297	5.1682	11.0855	17.1512	4.64746	10.0623	3.5599	9.59043	12.6095	4.71562	11.6134	23.64	2.12494	9.60536	14.0431	3.26106	10.6006	9.79916	10.819	8.23732	5.09953
ENSG00000013561	4.33809	0.157522	2.69753	0.198185	3.07451	0.100429	0.507712	0	0	0	0	0	0	0	0	0	0	0.15489	0	0	0	0.0913733	0.798461	0.0441241	0	0	0	0	0	0	0	0	0.145233	0	0	0.0413381	0	0	0	0	0.0965882	0	0	0	0	0	0.0689106	0.0762715	0
ENSG00000013561	4.33809	0.157522	2.69753	0.198185	3.07451	0.100429	0.507712	0	0	0	0	0	0	0	0	0	0	0.15489	0	0	0	0.0913733	0.798461	0.0441241	0	0	0	0	0	0	0	0	0.145233	0	0	0.0413381	0	0	0	0	0.0965882	0	0	0	0	0	0.0689106	0.0762715	0
ENSG00000013561	7.64244	1.49646	3.03976	0.0990923	3.35851	0.318024	0.282062	5.0162	2.90486	2.6304	2.73283	1.9259	5.69199	8.45253	3.89091	5.26011	4.09859	3.61411	2.80926	4.44603	8.98716	0.898504	7.18615	9.0675	5.98466	4.03391	5.42905	4.25662	5.04708	5.81422	4.31574	7.41177	3.55821	5.72693	2.66992	3.84444	1.93992	5.40122	2.72738	8.04981	1.30394	2.64147	8.57549	3.39694	3.31269	3.83172	4.01405	4.23307	3.53628
ENSG00000013561	7.64244	1.49646	3.03976	0.0990923	3.35851	0.318024	0.282062	5.0162	2.90486	2.6304	2.73283	1.9259	5.69199	8.45253	3.89091	5.26011	4.09859	3.61411	2.80926	4.44603	8.98716	0.898504	7.18615	9.0675	5.98466	4.03391	5.42905	4.25662	5.04708	5.81422	4.31574	7.41177	3.55821	5.72693	2.66992	3.84444	1.93992	5.40122	2.72738	8.04981	1.30394	2.64147	8.57549	3.39694	3.31269	3.83172	4.01405	4.23307	3.53628
ENSG00000013561	7.64244	1.49646	3.03976	0.0990923	3.35851	0.318024	0.282062	5.0162	2.90486	2.6304	2.73283	1.9259	5.69199	8.45253	3.89091	5.26011	4.09859	3.61411	2.80926	4.44603	8.98716	0.898504	7.18615	9.0675	5.98466	4.03391	5.42905	4.25662	5.04708	5.81422	4.31574	7.41177	3.55821	5.72693	2.66992	3.84444	1.93992	5.40122	2.72738	8.04981	1.30394	2.64147	8.57549	3.39694	3.31269	3.83172	4.01405	4.23307	3.53628
ENSG00000013561	7.76195	1.8115	3.12028	0.0990923	3.48198	0.251072	0.169237	5.11728	2.90486	2.6304	2.97574	1.9259	10.2456	8.45253	3.89091	5.50196	4.09859	3.40759	2.80926	4.54765	8.98716	0.776673	7.18615	9.0675	5.98466	4.03391	5.42905	4.22388	5.28183	5.81422	4.48499	7.65678	3.55821	5.72693	2.66992	3.84444	2.90988	5.86944	2.37546	8.04981	1.49712	2.64147	8.57549	3.39694	3.31269	4.08298	4.01405	4.23307	3.50593
ENSG00000013563	3.37008	1.78525	1.39574	0.132123	1.58047	0.26781	0	1.51623	0.377867	2.00411	1.61945	1.77775	4.55358	3.22001	2.12559	1.28984	1.32479	1.65216	4.40668	1.62598	1.49786	0.121831	2.92769	3.02985	2.45524	0.977918	1.44775	3.43804	1.72148	0.430683	0.846224	1.71512	0.387288	3.06864	1.54262	1.57085	2.58656	2.24075	0.17596	2.08321	0.193176	1.28072	2.22541	3.07989	0.588922	1.34006	3.92791	6.20341	2.03374
ENSG00000013563	3.37008	1.78525	1.39574	0.132123	1.58047	0.26781	0	1.51623	0.377867	2.00411	1.61945	1.77775	4.55358	3.22001	2.12559	1.28984	1.32479	1.65216	4.40668	1.62598	1.49786	0.121831	2.92769	3.02985	2.45524	0.977918	1.44775	3.43804	1.72148	0.430683	0.846224	1.71512	0.387288	3.06864	1.54262	1.57085	2.58656	2.24075	0.17596	2.08321	0.193176	1.28072	2.22541	3.07989	0.588922	1.34006	3.92791	6.20341	2.03374
ENSG00000013563	3.37008	1.78525	1.39574	0.132123	1.58047	0.26781	0	1.51623	0.377867	2.00411	1.61945	1.77775	4.55358	3.22001	2.12559	1.28984	1.32479	1.65216	4.40668	1.62598	1.49786	0.121831	2.92769	3.02985	2.45524	0.977918	1.44775	3.43804	1.72148	0.430683	0.846224	1.71512	0.387288	3.06864	1.54262	1.57085	2.58656	2.24075	0.17596	2.08321	0.193176	1.28072	2.22541	3.07989	0.588922	1.34006	3.92791	6.20341	2.03374
ENSG00000013563	5.37779	0.630088	6.68344	0	6.59354	0.602572	4.73865	20.7724	5.38461	18.037	10.6884	3.55551	18.2144	4.02502	2.8101	2.66029	20.3687	11.4619	49.5752	7.31689	6.74037	10.2338	0.798461	3.17693	1.84143	15.4022	5.06711	1.96459	2.34748	1.29205	1.26934	0.980068	0.290466	4.06773	15.3076	12.8975	13.5795	11.7389	13.7249	2.8531	5.79529	19.2107	2.07193	2.17404	10.6006	1.00504	21.9136	11.8984	11.3829
ENSG00000013573	1.24287	0.735103	0.751551	0.132123	1.03718	0.334762	0.22565	1.16244	1.79487	0.876798	1.94334	2.76539	0	0.536668	0.972726	0.403074	0.717597	0.619561	0.220334	1.01623	0	0.304578	0.532307	0.29416	0.613811	0	0	0.753094	0.234748	0	3.0182	0.571706	1.83962	0.642273	0.355989	1.12991	2.90988	1.37121	1.05576	1.22276	0.643921	1.12062	0.844119	1.08702	0.588922	0.418767	0.964749	0.254238	0.364252
ENSG00000013573	1.24287	0.735103	0.751551	0.132123	1.03718	0.334762	0.22565	1.16244	1.79487	0.876798	1.94334	2.76539	0	0.536668	0.972726	0.403074	0.717597	0.619561	0.220334	1.01623	0	0.304578	0.532307	0.29416	0.613811	0	0	0.753094	0.234748	0	3.0182	0.571706	1.83962	0.642273	0.355989	1.12991	2.90988	1.37121	1.05576	1.22276	0.643921	1.12062	0.844119	1.08702	0.588922	0.418767	0.964749	0.254238	0.364252
ENSG00000013573	1.24287	0.735103	0.751551	0.132123	1.03718	0.334762	0.22565	1.16244	1.79487	0.876798	1.94334	2.76539	0	0.536668	0.972726	0.403074	0.717597	0.619561	0.220334	1.01623	0	0.304578	0.532307	0.29416	0.613811	0	0	0.753094	0.234748	0	3.0182	0.571706	1.83962	0.642273	0.355989	1.12991	2.90988	1.37121	1.05576	1.22276	0.643921	1.12062	0.844119	1.08702	0.588922	0.418767	0.964749	0.254238	0.364252
ENSG00000013583	24.8095	4.09557	33.9809	3.96369	34.2271	4.41886	3.72322	45.6385	12.1862	16.1582	14.0892	10.0739	22.7679	5.63502	16.5363	7.98086	29.3111	19.2064	11.898	36.4828	12.3573	9.32007	21.5585	22.2385	16.5729	49.1404	10.8581	33.791	7.74668	7.7523	10.3239	18.8663	3.77606	24.8346	7.47578	37.4523	25.219	106.453	34.8401	34.1692	4.44306	18.7305	26.0142	23.9145	30.035	15.3269	39.0034	25.0171	25.3155
ENSG00000013588	2.29452	0.315044	1.20785	0.792739	1.77803	0.401715	0	2.12272	0	0	0.485836	0	4.55359	0	0.432323	0.967377	7.94877	0.929342	0	4.97955	0	0.730986	0	0.176496	0	6.60095	0	0	1.40849	0	0.169245	0	0.290466	1.07045	0	2.97634	1.93992	2.8093	3.69516	0	0.579529	1.4408	0	0.271755	0	0.502521	1.10257	0.610172	1.09276
ENSG00000013619	0	0	0	0	0	0.100429	0	0.0758115	0	0	0.121459	0.296292	0	0	0.0540404	0	0.165599	0	0.330501	0	0	0	0	0.0441241	0	0	0	0	0.117374	0	0.0423112	0.122509	0	0	0.177995	0.0413381	0	0	0.26394	0	0	0	0	0	0	0.251261	0	0	0
ENSG00000013619	0	0	0	0	0	0.100429	0	0.0758115	0	0	0.121459	0.296292	0	0	0.0540404	0	0.165599	0	0.330501	0	0	0	0	0.0441241	0	0	0	0	0.117374	0	0.0423112	0.122509	0	0	0.177995	0.0413381	0	0	0.26394	0	0	0	0	0	0	0.251261	0	0	0
ENSG00000013619	7.67232	0.630088	3.05989	1.18911	2.8893	0.401715	0.67695	7.27791	0.850202	3.38194	7.28754	20.7405	9.10718	16.1001	10.3757	11.1248	7.61757	5.26627	5.28802	3.86169	0	0.54824	8.78307	7.67759	22.0972	12.4685	7.9626	8.44776	15.2586	2.5841	4.56961	5.88041	4.93793	4.92409	3.20391	7.11015	3.87985	1.90631	4.22304	8.08378	1.54541	3.84215	6.21579	4.8916	4.41692	11.3067	10.1988	7.16952	2.18551
ENSG00000013725	4.66075	1.89027	1.0468	0	1.48169	2.00857	0.338475	1.21298	0	0	0	0	0	0	0	0.241844	2.81519	50.1845	0	2.84546	41.5656	0.730986	0	0.0882482	0	0.733439	0	0.0982297	0	0	0.0846224	0	0.290466	0.428182	0.711979	2.31493	6.78973	5.81927	6.33456	0.815171	0.386353	0.960536	0.460429	0.815266	7.06707	0	5.1683	1.98306	2.18551
ENSG00000013810	37.5728	2.52035	1.44942	0.396369	1.03719	0.200857	1.01542	2.88084	96.6396	48.4745	71.9037	93.0358	0	0	0.108081	0.967377	1.3248	45.228	0	0.609741	2.24679	6.39613	0	0.264745	5.5243	5.13407	0	0	0	0	0.0846224	0.490034	1.45233	0	1.77995	0.992114	12.6095	4.31429	7.39032	0.135862	1.93176	3.84215	0.690643	0	3.53353	6.78404	15.0914	1.37289	6.82973
ENSG00000014123	31.6214	22.6832	42.0332	11.8911	44.0804	7.83344	10.4927	47.9129	35.7085	44.7168	38.6239	24.8885	54.6431	47.4952	31.3434	29.2632	33.4511	58.5486	25.1181	56.2994	20.2211	14.9852	22.3569	50.8309	12.89	37.4054	59.3576	32.907	38.0291	60.7263	31.3949	35.7725	31.0799	38.9646	18.1555	56.7985	27.1589	47.8585	52.2601	45.9213	15.8405	34.5793	55.9421	48.3724	43.2858	23.8698	86.2072	59.3392	38.3376
ENSG00000014138	19.4318	1.57522	5.8782	0	5.70452	0.80343	1.69237	11.0685	46.1943	12.4004	21.3768	21.9256	4.55359	8.85504	6.1606	5.56242	6.78958	20.1357	0.661002	8.2315	5.61697	3.65493	7.98461	8.47182	3.68287	7.33439	7.23873	7.95661	4.22546	25.841	16.2475	11.0258	6.09979	6.20864	2.49193	15.8738	19.3992	10.7356	4.75092	13.4503	3.47718	4.80268	6.67622	7.60915	12.3674	7.78908	21.9136	8.08478	10.108
ENSG00000014164	22.515	4.41062	5.23402	1.58548	4.74142	0.602572	1.69237	8.18765	11.9028	14.2793	14.0892	5.92585	9.10718	13.6851	9.29494	4.83689	7.12077	10.2228	4.62702	4.67468	3.37018	1.82747	12.7754	10.5898	5.5243	5.86751	7.9626	9.72474	6.10344	12.9205	15.232	12.2509	7.55212	6.63682	1.77995	9.17705	10.6696	10.4346	7.9182	13.8579	2.31812	2.88161	7.13665	7.60915	6.18369	10.3017	12.7485	5.33901	7.92249
ENSG00000014216	2.40208	1.33894	1.65073	0.297277	1.64838	0.552358	0.169237	2.12272	1.20445	4.22742	3.15793	2.37034	10.2456	2.01251	2.21565	3.80905	1.2834	2.63314	1.81776	1.16867	1.12339	0.685299	3.79269	4.7654	8.28645	2.56704	1.62871	2.52942	2.64091	0.646025	1.18471	0.918814	2.54158	3.5325	0.622982	2.02557	2.66739	2.68389	3.56319	1.78319	0.386353	3.48194	4.43163	1.08702	1.54592	6.78404	2.06732	1.98306	3.55146
ENSG00000014216	15.7988	14.7808	14.2795	3.99672	15.4775	3.7326	1.46672	21.3536	2.99932	11.9934	15.8706	20.5429	13.2813	4.96419	8.21413	6.50964	12.3234	26.9509	7.76677	23.2379	9.73608	4.49252	10.7127	11.3987	22.711	17.9692	4.64485	8.12851	6.39687	3.44546	8.43403	8.02431	7.28586	10.3834	5.42884	27.5725	34.8378	34.924	17.2001	8.38381	3.79914	8.52476	8.95918	14.1766	8.1713	14.3219	23.0966	23.4916	57.9617
ENSG00000014216	16.9102	15.726	14.8029	3.99672	16.2925	3.83303	1.63596	22.3391	2.99932	11.9934	15.8706	20.5429	22.3885	5.76919	8.80858	6.87241	12.9858	28.0352	7.76677	23.7968	9.73608	4.58389	12.3096	13.5608	25.4732	19.4361	5.73066	9.30727	7.33587	4.09149	8.77252	8.02431	7.57633	12.0961	5.60683	27.9859	36.2927	36.429	19.0477	8.89329	3.79914	9.72543	11.4915	14.856	8.61299	15.3269	23.5445	23.9493	59.2821
ENSG00000014257	8.10254	8.03363	8.0926	1.18911	8.40861	47.3019	3.72322	1.36461	0.1417	0	0.121459	1.48146	6.83038	3.22001	2.10757	1.0883	2.31839	2.94292	0.661002	2.43896	6.74037	0.365493	0.399231	1.32372	0	2.20032	6.15292	1.91548	0.352122	0	0.423112	0	0.290466	0.749318	0.711979	16.1632	2.90988	2.05681	6.86244	2.24172	0.193176	1.68094	1.6115	0.815266	2.20846	0.628151	12.0938	8.84749	44.712
ENSG00000014257	8.10254	8.03363	8.0926	1.18911	8.40861	47.3019	3.72322	1.36461	0.1417	0	0.121459	1.48146	6.83038	3.22001	2.10757	1.0883	2.31839	2.94292	0.661002	2.43896	6.74037	0.365493	0.399231	1.32372	0	2.20032	6.15292	1.91548	0.352122	0	0.423112	0	0.290466	0.749318	0.711979	16.1632	2.90988	2.05681	6.86244	2.24172	0.193176	1.68094	1.6115	0.815266	2.20846	0.628151	12.0938	8.84749	44.712
ENSG00000014641	56.3593	8.50619	27.7537	2.64246	26.2013	0.937334	2.82062	51.2486	67.8272	40.458	46.9641	63.4065	37.9466	136.851	39.5215	69.8124	15.7319	29.1194	66.1002	41.6995	7.86376	12.3049	99.8077	172.878	33.1458	18.336	97.2402	62.7033	69.0159	63.7411	27.1074	61.7443	28.1752	100.266	15.5449	25.9879	28.7755	44.4806	32.2007	36.2298	3.47717	49.6277	129.841	18.8417	22.6735	27.6387	21.5461	27.9662	43.2853
ENSG00000014641	54.9252	8.66371	27.7135	2.64246	25.979	0.937334	2.48215	52.1583	67.4021	40.458	46.3568	63.9991	40.2234	139.266	40.6564	70.7798	15.8147	29.4292	68.0832	41.7503	7.86376	11.8481	101.804	176.452	34.0665	18.336	100.136	62.998	69.1332	64.3871	27.9536	62.9694	29.4823	103.049	15.5449	25.6158	28.7755	44.4305	32.4646	36.2977	3.47717	50.5882	133.524	18.8417	22.6735	26.508	21.3393	27.8899	43.1487
ENSG00000014641	54.9252	8.66371	27.7135	2.64246	25.979	0.937334	2.48215	52.1583	67.4021	40.458	46.3568	63.9991	40.2234	139.266	40.6564	70.7798	15.8147	29.4292	68.0832	41.7503	7.86376	11.8481	101.804	176.452	34.0665	18.336	100.136	62.998	69.1332	64.3871	27.9536	62.9694	29.4823	103.049	15.5449	25.6158	28.7755	44.4305	32.4646	36.2977	3.47717	50.5882	133.524	18.8417	22.6735	26.508	21.3393	27.8899	43.1487
ENSG00000014824	68.6923	24.8885	47.3477	8.32375	49.0441	7.83344	4.40017	57.7684	109.676	78.5361	77.7337	59.2585	63.7502	135.241	68.0908	94.803	39.2471	73.1082	36.3551	65.039	17.9743	26.8637	50.3031	133.608	60.7673	32.2713	100.618	77.405	75.5888	126.621	59.151	81.3457	58.6742	140.872	27.0552	75.814	40.7384	78.0585	46.9813	69.4933	10.4315	44.1847	109.352	55.1663	38.8689	86.4336	82.8306	68.9494	61.1033
ENSG00000014914	6.27409	4.2531	4.308	0.396369	3.63015	2.61115	1.86161	2.12272	0	0.375771	1.33605	1.18517	15.9376	1.2075	5.24191	6.04611	18.5471	5.73094	3.63551	5.79254	0	0.365493	2.39538	2.07383	1.84143	5.86751	5.06711	7.80926	7.04243	2.5841	1.5232	0.612543	2.32373	3.31841	0.889974	12.4841	5.33479	7.17376	9.76578	3.46448	2.31812	2.64147	0.80575	4.07633	7.95045	1.75882	3.41108	6.40681	5.46379
ENSG00000014914	6.91943	0.78761	2.45596	0.396369	2.37071	1.00429	0.846187	1.21298	0	0.375771	0.850212	0.592585	6.83038	0.402502	2.5399	3.38582	9.93596	28.3449	2.31351	3.0487	0	0.182747	0.798461	1.19135	0	2.93376	2.89549	5.05883	3.28647	1.29205	1.01547	0.367526	0.871399	2.46205	0.889974	7.52353	64.5024	67.6741	87.8921	1.83413	1.35224	2.16121	0.80575	2.4458	31.8018	1.50756	1.89504	4.57629	2.4587
ENSG00000014919	0.430223	0.157522	0.764972	0	0.333381	0	0	0.530681	0	0	0.728754	0	0	0.402502	0.108081	0.362766	0.0827997	0.15489	3.96601	0.203247	0.561697	0	0	0.0882482	0	0	0	0.392919	0.234748	0	0.0423112	0.122509	0.145233	0.107045	0.533984	0.0826761	0	0.401329	0.52788	0.0679309	0.482941	1.4408	0.345322	0.135878	0	0	0.241187	0.457629	0.455316
ENSG00000014919	0.430223	0.157522	0.764972	0	0.333381	0	0	0.530681	0	0	0.728754	0	0	0.402502	0.108081	0.362766	0.0827997	0.15489	3.96601	0.203247	0.561697	0	0	0.0882482	0	0	0	0.392919	0.234748	0	0.0423112	0.122509	0.145233	0.107045	0.533984	0.0826761	0	0.401329	0.52788	0.0679309	0.482941	1.4408	0.345322	0.135878	0	0	0.241187	0.457629	0.455316
ENSG00000015133	14.3408	9.76637	4.67035	3.17095	4.29691	1.406	1.69237	5.76168	13.8866	12.4004	15.3038	7.11101	0	5.63502	5.29595	5.07873	8.11437	65.9833	2.64401	8.94287	38.1954	3.47218	3.19384	1.94146	29.4629	14.6688	26.0594	37.1308	42.7241	1.29205	0.507734	1.4701	5.51886	5.35227	4.62786	6.20071	40.7384	19.1635	19.0037	4.6193	2.89765	12.487	16.5754	20.3816	40.6356	9.79916	9.92313	7.32206	12.2935
ENSG00000015153	5.11488	0.866371	4.36839	1.48638	4.09318	0.703001	0.423094	5.53424	4.95951	2.06674	3.36036	1.77775	1.1384	7.64753	8.46632	8.1824	3.85019	6.42795	5.45327	6.19903	3.93188	1.41629	4.59115	8.90571	1.38108	3.66719	5.06711	5.91016	4.69496	8.39832	8.82188	4.98201	5.54306	11.2398	3.3819	6.7381	2.18241	6.39618	4.09107	5.41749	1.15906	2.52141	6.88725	3.46488	3.09184	6.42808	8.70571	6.97884	4.82634
ENSG00000015153	5.11488	0.866371	4.36839	1.48638	4.09318	0.703001	0.423094	5.53424	4.95951	2.06674	3.36036	1.77775	1.1384	7.64753	8.46632	8.1824	3.85019	6.42795	5.45327	6.19903	3.93188	1.41629	4.59115	8.90571	1.38108	3.66719	5.06711	5.91016	4.46021	8.39832	8.82188	4.98201	5.54306	11.2398	3.3819	6.7381	2.18241	6.39618	4.09107	5.41749	1.15906	2.52141	6.88725	3.46488	3.09184	6.42808	8.70571	6.97884	4.82634
ENSG00000015153	5.11488	0.866371	4.36839	1.48638	4.09318	0.703001	0.423094	5.53424	4.95951	2.06674	3.36036	1.77775	1.1384	7.64753	8.46632	8.1824	3.85019	6.42795	5.45327	6.19903	3.93188	1.41629	4.59115	8.90571	1.38108	3.66719	5.06711	5.91016	4.46021	8.39832	8.82188	4.98201	5.54306	11.2398	3.3819	6.7381	2.18241	6.39618	4.09107	5.41749	1.15906	2.52141	6.88725	3.46488	3.09184	6.42808	8.70571	6.97884	4.82634
ENSG00000015153	5.09098	0.866371	4.36839	1.48638	4.09318	0.703001	0.423094	5.53424	4.95951	2.06674	3.27939	1.77775	1.1384	8.45253	8.64646	8.10178	3.85019	6.42795	5.45327	6.19903	3.93188	1.41629	4.59115	8.84688	1.38108	3.66719	5.06711	5.84467	4.46021	8.39832	8.90651	4.90034	5.44624	11.4539	3.3819	6.7381	2.18241	6.39618	4.09107	5.41749	1.15906	2.52141	7.1942	3.46488	3.09184	6.34433	8.68274	6.97884	4.82634
ENSG00000015171	0.0717039	0.157522	0	0	0.148169	0.200857	0	0	0	0.187886	0.485836	0	0	0.805003	0.594444	0.362766	0.0827997	0.309781	0.661002	0.203247	0	0.0913733	0	0.264745	0.920717	0.366719	0.723873	0.294689	0.117374	0	0.33849	0.367526	0.145233	0.321136	0.889974	0.124014	0	0.200665	0.26394	0.101896	0.0965882	0	0.80575	0.543511	0.441692	1.13067	0.0344553	0.686444	0.273189
ENSG00000015171	0.0717039	0.157522	0	0	0.148169	0.200857	0	0	0	0.187886	0.485836	0	0	0.805003	0.594444	0.362766	0.0827997	0.309781	0.661002	0.203247	0	0.0913733	0	0.264745	0.920717	0.366719	0.723873	0.294689	0.117374	0	0.33849	0.367526	0.145233	0.321136	0.889974	0.124014	0	0.200665	0.26394	0.101896	0.0965882	0	0.80575	0.543511	0.441692	1.13067	0.0344553	0.686444	0.273189
ENSG00000015171	1.452	0.472566	0.905888	0.495462	0.666762	0.251072	0.169237	0.758115	0.354251	0.751542	0.850212	0.740731	1.1384	4.83002	2.59394	3.99043	0.910797	1.00679	1.48726	1.11786	0.561697	0.41118	3.19384	3.97117	4.60359	0.733439	7.60067	5.62365	7.10112	5.81422	2.41174	3.00146	1.37971	4.28182	1.69095	1.44683	0.484981	1.10366	1.05576	2.81913	0.193176	0.480268	7.13665	0.883205	0.220846	5.15084	1.48158	1.52543	1.25212
ENSG00000015171	1.78662	0.682596	1.01325	0.495462	0.913711	0.318024	0.169237	0.960279	0.354251	0.751542	0.850212	1.13579	1.1384	5.36669	2.88215	4.23227	1.242	1.11005	1.48726	1.5921	0.561697	0.41118	3.72615	4.41241	6.44502	1.2224	8.80712	5.85285	7.10112	5.81422	2.6374	3.98153	1.57336	4.63864	2.1656	1.6673	0.808301	1.40465	1.23172	3.33994	0.193176	0.640357	7.90403	0.97379	0.220846	5.31835	1.73425	1.77967	1.49495
ENSG00000015171	1.78662	0.682596	1.01325	0.495462	0.913711	0.318024	0.169237	0.960279	0.354251	0.751542	0.850212	1.13579	1.1384	5.36669	2.88215	4.23227	1.242	1.11005	1.48726	1.5921	0.561697	0.41118	3.72615	4.41241	6.44502	1.2224	8.80712	5.85285	7.10112	5.81422	2.6374	3.98153	1.57336	4.63864	2.1656	1.6673	0.808301	1.40465	1.23172	3.33994	0.193176	0.640357	7.90403	0.97379	0.220846	5.31835	1.73425	1.77967	1.49495
ENSG00000015171	1.78662	0.682596	1.01325	0.495462	0.913711	0.318024	0.169237	0.960279	0.354251	0.751542	0.850212	1.13579	1.1384	5.36669	2.88215	4.23227	1.242	1.11005	1.48726	1.5921	0.561697	0.41118	3.72615	4.41241	6.44502	1.2224	8.80712	5.85285	7.10112	5.81422	2.6374	3.98153	1.57336	4.63864	2.1656	1.6673	0.808301	1.40465	1.23172	3.33994	0.193176	0.640357	7.90403	0.97379	0.220846	5.31835	1.73425	1.77967	1.49495
ENSG00000015171	25.3832	12.9168	22.466	10.3056	21.4105	9.4403	6.43102	33.8119	20.9717	10.8974	24.0489	42.6661	36.4287	43.4702	49.8252	26.1192	36.5975	32.527	20.4911	64.226	8.98716	7.30986	23.1554	43.5946	42.353	42.5395	49.9472	37.9167	23.7095	49.0979	47.8963	45.0831	27.0134	58.2328	20.2914	51.4246	17.4593	38.1263	32.7286	52.1709	13.3292	27.8556	55.2515	25.2732	17.6677	29.1462	38.1765	32.034	31.5078
ENSG00000015285	18.2128	3.46549	23.5128	1.18911	22.8181	2.61115	11.5081	33.2054	0	0	6.31586	5.92585	13.6608	12.075	17.401	7.49717	9.60477	125.461	2.64401	16.463	111.216	14.9852	5.58923	11.8253	3.68287	11.0016	9.41035	13.7522	3.75596	2.5841	3.97725	2.20515	3.77606	6.20864	7.83177	11.5747	8.72965	21.4711	14.7806	25.4741	7.92023	5.28295	11.5107	2.4458	12.3674	2.51261	75.0437	21.0509	15.6629
ENSG00000015413	14.054	0	0.161047	0	0.222254	0.200857	0	0	0	0	0	0	4.55359	0	0	0	0	0.619561	0	0	0	4.02042	0	0	0	0	0	0	0	0	0	0	0	0	0	3.38972	0	0.100332	0	0	0.386353	0	0	0	0	0	0.895838	0.915258	0.273189
ENSG00000015413	19.7903	0	0.322093	0	0.370423	0.200857	0	0	0.566801	0.751542	0.242918	1.18517	0	0	0	0.483689	0	2.47825	0	0.101623	0	0.365493	0	0	3.68287	0	0	0	0	0	0	0	0.580932	0	0	0.496057	1.93992	100.934	15.8364	0	0.193176	0	0.230214	1.08702	39.7523	1.2563	0.275643	10.678	0.546379
ENSG00000015475	5.569	0.210029	10.468	0	11.0016	0.435191	2.2565	8.38981	3.54251	1.06468	1.74091	5.33326	1.51786	3.08584	5.96245	6.89256	1.82159	7.58962	0.991503	4.23431	22.0934	2.55845	6.38769	6.80982	10.1279	4.64511	5.67033	5.05883	7.12068	3.01478	5.03503	4.41031	3.67924	6.20864	5.22118	2.97634	6.62807	6.27077	5.45476	6.45344	4.50745	2.32129	8.63304	0.54351	3.23907	10.1342	13.472	4.09324	3.80947
ENSG00000015475	5.569	0.210029	10.468	0	11.0016	0.435191	2.2565	8.38981	3.54251	1.06468	1.74091	5.33326	1.51786	3.08584	5.96245	6.89256	1.82159	7.58962	0.991503	4.23431	22.0934	2.55845	6.38769	6.80982	10.1279	4.64511	5.67033	5.05883	7.12068	3.01478	5.03503	4.41031	3.67924	6.20864	5.22118	2.97634	6.62807	6.27077	5.45476	6.45344	4.50745	2.32129	8.63304	0.54351	3.23907	10.1342	13.472	4.09324	3.80947
ENSG00000015475	6.64456	0.210029	10.5486	0	10.7423	0.334762	2.2565	8.38981	3.68421	1.25257	1.86237	7.11101	1.51786	4.29335	6.34073	12.3341	1.82159	7.74451	0.661002	4.23431	23.2168	2.55845	7.98461	8.9719	16.5729	4.64511	6.03227	4.51857	7.59018	6.89093	9.30846	11.5158	4.26017	7.065	5.57717	2.89366	6.14309	6.12027	5.45476	7.81205	5.28016	3.0417	10.1294	0.54351	4.12245	12.1443	13.5065	4.32205	3.76394
ENSG00000015479	46.8465	13.0218	42.8116	3.56732	43.463	3.21372	3.94887	53.3208	96.923	71.8975	87.0456	79.8013	33.393	111.359	53.536	72.1502	38.4191	47.4997	18.7284	61.2112	22.4679	12.0004	60.683	121.988	71.2021	63.3202	95.31	68.5316	68.0769	116.284	80.8708	90.738	44.635	92.7728	11.5103	69.5857	28.1289	52.4738	51.2044	58.7829	7.92023	28.3358	83.1841	30.7083	46.2304	72.363	64.9138	38.8985	45.6833
ENSG00000015479	47.2409	13.0218	42.8518	3.56732	43.6112	3.31415	3.94887	53.3966	97.0647	72.6491	87.8958	80.0976	35.6698	111.359	53.8062	73.1176	38.9159	47.4997	18.7284	61.262	22.4679	12.0004	60.683	122.209	71.2021	63.6869	95.31	68.5807	68.5464	116.284	81.167	90.738	44.9255	92.9868	11.6883	69.7511	28.1289	52.4738	51.2044	58.8508	7.92023	28.576	83.2992	30.9801	46.2304	72.6143	64.9827	39.2036	45.7289
ENSG00000015520	0.286816	0	10.8707	0	10.0755	0	0	0.0758115	0	0	0	0	0	0	0	0	0.165599	0	0	0.0508117	0	0.182747	2.39538	0	0	0	0	0.0491149	0	0	0	0	0	0	0	0.124014	0	54.7313	1.84758	0	0	0	0	0	12.8091	0	0.0344553	0.381358	0.0910631
ENSG00000015520	0.286816	0	10.8707	0	10.0755	0	0	0.0758115	0	0	0	0	0	0	0	0	0.165599	0	0	0.0508117	0	0.182747	2.39538	0	0	0	0	0.0491149	0	0	0	0	0	0	0	0.124014	0	54.7313	1.84758	0	0	0	0	0	12.8091	0	0.0344553	0.381358	0.0910631
ENSG00000015532	14.5559	5.04071	6.2003	8.32375	7.48255	3.81629	4.73865	10.6136	8.78542	16.9097	58.7861	87.1099	50.0895	7.24503	8.86262	5.80426	15.0695	20.4455	2.64401	17.0727	7.86376	4.02042	11.1785	9.08956	16.5729	12.4685	5.79098	13.0646	4.69496	11.6284	11.5933	16.9062	5.80932	11.9891	4.62786	19.5942	20.3692	15.7522	13.197	8.96688	5.98847	12.487	11.2805	16.8488	14.1341	4.27143	12.5417	15.8645	11.6561
ENSG00000015568	3.01156	2.52035	1.69099	5.1528	1.85212	0.80343	3.72322	2.27435	4.81781	10.5216	6.31586	1.77775	0	12.8801	1.51313	11.6085	2.89799	1.5489	0	2.54059	0	0.54824	1.59692	1.85321	0	2.93376	15.9252	1.86636	6.80769	19.3807	3.42721	0.490034	10.7473	1.49864	1.77995	2.31493	0.969961	2.30764	1.58364	3.05689	2.99423	0.480268	1.38129	1.63053	0	1.75882	3.51444	2.74577	1.09276
ENSG00000015592	35.2783	0	0	0.396369	0	0.200857	0	0	4.53441	46.9714	23.8059	18.9627	0	79.6953	100.191	73.5207	0.331199	0.309781	2.64401	0	0	0.365493	167.677	178.438	289.105	0	46.3279	44.0069	51.6445	82.6912	114.663	95.8017	33.4036	107.26	10.3237	0	0	1.70565	16.8922	223.289	0.193176	0	391.364	0	2.65015	196.988	2.89425	0.152543	0.182126
ENSG00000015676	80.4518	24.5734	22.8686	21.4039	23.633	8.43601	9.4773	42.3028	40.5263	31.5648	32.551	20.1479	40.9823	90.1604	76.9535	66.749	56.1382	56.3801	33.0501	51.2182	7.86376	8.40634	88.6292	129.284	138.108	49.8738	81.7976	83.0041	49.7665	56.8502	70.3212	63.4594	34.5655	201.46	32.751	54.7316	54.3178	56.8884	47.5092	66.0288	13.136	24.0134	95.3088	38.0457	30.9184	109.298	39.8304	51.8646	44.2567
ENSG00000016082	1.29067	0.315044	0.72471	0	0.370423	3.61543	0.67695	0	0.850202	6.01234	5.34419	1.77775	0	0	0	0	1.3248	0.309781	0	2.43896	0	0.182747	0	0	1.84143	0	4.34324	2.94689	19.2493	0	0	0	0	0.214091	0.711979	13.7242	0	2.20731	1.05576	0.135862	0	0	2.53236	2.98931	21.2012	0.753782	0	0.305086	0.182126
ENSG00000016391	31.0478	0	11.7564	0.792739	12.4462	0.602572	0.338475	0.606492	1.1336	1.12731	2.91501	1.77775	9.10718	4.83002	15.5636	2.90213	3.47759	4.95649	3.30501	0.30487	0	0.182747	21.5585	8.64832	1.84143	11.0016	2.89549	13.3592	1.87798	5.1682	19.6324	18.1313	1.45233	4.71	3.91589	4.29916	24.249	9.43124	19.5316	13.9938	0	1.92107	10.3596	1.08702	12.3674	1.75882	3.10098	6.25426	1.18382
ENSG00000016402	3.7286	17.3274	0.96628	0.792739	0.889016	0.602572	0	0.303246	0.283401	0.375771	0.242918	0.592585	22.7679	0	1.83737	0	2.31839	3.71737	0	4.57306	0	0.365493	3.19384	2.2062	0	16.8691	1.44775	5.20618	1.64323	3.87615	3.13103	7.1055	3.77606	1.28455	0	10.9132	10.6696	4.01329	8.97396	5.02689	0.193176	1.4408	4.60429	1.63053	3.53353	0	1.79168	5.33901	7.74036
ENSG00000016490	0	0	2.33518	0	2.22254	0	0.338475	0	0	0	0	0	0	0	0	0	0	232.645	0	0.101623	0	0	0	0	0	0	0	0	0	0	0	0	0	0	0	0	477.221	528.35	1221.51	0	0	0	0	0	583.033	0	0.137821	0	0
ENSG00000016602	0.788743	0.315044	0.161047	0	0.222254	9.84202	0.338475	0	0	0	0	0	0	5.63502	10.2677	0	0.662398	45.228	0	25.4059	0	0	1.59692	6.70686	0	0	10.8581	8.64422	0.938991	2.5841	0.676979	0.735051	1.7428	1.28455	0.711979	62.5858	33.9486	1.00332	4.75092	11.0048	0.193176	0	14.5035	0	0	0	0.0689106	0	722.768
ENSG00000016864	0.143408	0.315044	0.0805234	0	0.222254	0	0	0	0	0	0.242918	0	0	0	0.108081	0	0.165599	0	0.661002	0	0	0.182747	0	0	0	0	0	0.0982297	0.469496	0	0	0	0	0	0.35599	0	0	0.100332	0	0.0679309	0	0	0	0	0	0.251261	0.0689106	0	0
ENSG00000016864	21.1527	3.62301	14.5345	1.78366	14.3724	1.80772	1.52314	11.7508	12.0445	15.4066	18.4618	7.40731	25.0447	8.85504	8.59242	11.2458	10.6812	13.4755	6.61002	11.5343	5.61697	3.92905	6.78692	13.2372	10.1279	10.6349	17.011	10.707	9.27254	8.39832	7.70064	10.4132	5.66409	15.3075	2.84792	19.3462	6.30475	15.3508	9.50184	13.8919	2.89765	11.5264	18.302	12.5007	12.3674	13.1912	17.331	19.0679	9.5161
ENSG00000016864	21.1527	3.62301	14.5345	1.78366	14.3724	1.80772	1.52314	11.7508	12.0445	15.4066	18.4618	7.40731	25.0447	8.85504	8.59242	11.2458	10.6812	13.4755	6.61002	11.5343	5.61697	3.92905	6.78692	13.2372	10.1279	10.6349	17.011	10.707	9.27254	8.39832	7.70064	10.4132	5.66409	15.3075	2.84792	19.3462	6.30475	15.3508	9.50184	13.8919	2.89765	11.5264	18.302	12.5007	12.3674	13.1912	17.331	19.0679	9.5161
ENSG00000017260	3.44179	2.20531	3.83828	0.132123	3.92649	0.200857	0.112825	3.03246	0	0	0.161945	0	0	6.97669	4.61144	2.49906	1.1592	2.37498	2.20334	0.270996	2.24679	1.03556	3.9923	3.2946	0.613811	2.4448	3.13678	3.11061	4.06896	3.87615	3.32848	4.41031	15.1042	2.71182	2.61059	0.551174	0.64664	0.300997	0.8798	3.80413	1.22345	6.24349	4.8345	0.90585	0.294461	0.753781	2.22811	1.32204	0.21248
ENSG00000017260	3.44179	2.20531	3.83828	0.132123	3.92649	0.200857	0.112825	3.03246	0	0	0.161945	0	0	6.97669	4.61144	2.49906	1.1592	2.37498	2.20334	0.270996	2.24679	1.03556	3.9923	3.2946	0.613811	2.4448	3.13678	3.11061	4.06896	3.87615	3.32848	4.41031	15.1042	2.71182	2.61059	0.551174	0.64664	0.300997	0.8798	3.80413	1.22345	6.24349	4.8345	0.90585	0.294461	0.753781	2.22811	1.32204	0.21248
ENSG00000017260	3.44179	2.20531	3.83828	0.132123	3.92649	0.200857	0.112825	3.03246	0	0	0.161945	0	0	6.97669	4.61144	2.49906	1.1592	2.37498	2.20334	0.270996	2.24679	1.03556	3.9923	3.2946	0.613811	2.4448	3.13678	3.11061	4.06896	3.87615	3.32848	4.41031	15.1042	2.71182	2.61059	0.551174	0.64664	0.300997	0.8798	3.80413	1.22345	6.24349	4.8345	0.90585	0.294461	0.753781	2.22811	1.32204	0.21248
ENSG00000017260	2.48275	4.23997	4.09327	0.445915	3.70556	0.686263	0.253856	1.73735	6.16903	7.43714	5.86473	3.82711	9.86611	2.16105	1.91393	14.3595	2.26319	2.2201	0.247876	2.89808	0.561697	0.525396	3.95904	2.21671	5.2174	8.80127	2.32243	2.15287	10.4854	2.96095	1.98661	2.67477	4.0112	2.84053	0.711979	2.54574	2.30366	2.531	4.02509	2.5927	0.760057	2.08116	3.55873	1.86832	2.65015	3.10935	1.88069	2.05933	2.09228
ENSG00000017260	2.48275	4.23997	4.09327	0.445915	3.70556	0.686263	0.253856	1.73735	6.16903	7.43714	5.86473	3.82711	9.86611	2.16105	1.91393	14.3595	2.26319	2.2201	0.247876	2.89808	0.561697	0.525396	3.95904	2.21671	5.2174	8.80127	2.32243	2.15287	10.4854	2.96095	1.98661	2.67477	4.0112	2.84053	0.711979	2.54574	2.30366	2.531	4.02509	2.5927	0.760057	2.08116	3.55873	1.86832	2.65015	3.10935	1.88069	2.05933	2.09228
ENSG00000017260	5.14774	6.39277	5.71045	0.875316	5.93427	1.28884	0.423094	4.12541	5.69669	8.75233	8.19269	5.55548	10.625	6.32024	7.53413	9.24047	4.36079	5.57606	1.01905	5.30317	0.936163	1.01272	7.15289	7.23215	9.36063	13.1408	7.2689	7.4409	8.92042	7.69847	7.0287	5.7579	4.8826	9.5844	2.37327	5.73566	5.77936	4.70487	7.0604	7.54033	1.83863	3.4019	8.68101	3.4762	4.19607	9.66306	4.52226	4.41104	4.39922
ENSG00000017260	5.14774	6.39277	5.71045	0.875316	5.92369	1.28884	0.423094	4.12541	5.65621	8.75233	8.15799	5.55548	10.625	6.20524	7.53413	9.24047	4.36079	5.57606	1.01905	5.28866	0.936163	1.01272	7.15289	7.20694	9.36063	13.1408	7.2689	7.4409	8.92042	7.69847	7.10123	6.00292	4.8411	9.55381	2.37327	5.73566	5.77936	4.69054	7.0604	7.54033	1.81103	3.4019	8.68101	3.4762	4.19607	9.66306	4.52226	4.41104	4.38621
ENSG00000017260	5.2553	6.49779	5.85807	0.875316	6.00836	1.32231	0.423094	4.17595	5.98009	9.56651	8.55707	5.45672	11.384	6.85691	7.62419	12.1426	4.47119	5.62768	1.01905	5.35399	0.936163	1.01272	7.41904	7.43806	9.97444	13.1408	7.51019	7.60462	11.4244	7.91381	7.0569	5.79874	5.65718	9.79849	2.37327	5.79077	5.77936	4.73831	7.0604	7.68752	1.87082	3.56199	9.10306	3.4762	4.19607	10.04	4.60266	4.48731	4.42957
ENSG00000017260	5.2553	6.49779	5.85807	0.875316	6.00836	1.32231	0.423094	4.17595	5.98009	9.56651	8.55707	5.45672	11.384	6.85691	7.62419	12.1426	4.47119	5.62768	1.01905	5.35399	0.936163	1.01272	7.41904	7.43806	9.97444	13.1408	7.51019	7.60462	11.4244	7.91381	7.0569	5.79874	5.65718	9.79849	2.37327	5.79077	5.77936	4.73831	7.0604	7.68752	1.87082	3.56199	9.10306	3.4762	4.19607	10.04	4.60266	4.48731	4.42957
ENSG00000017260	5.47041	6.65531	6.32108	0.974408	6.21209	1.32231	0.423094	4.21386	7.2554	10.318	9.71093	6.19745	11.384	7.25941	7.73227	18.6724	4.71958	5.62768	1.01905	5.55723	0.936163	1.10409	8.2175	7.65868	12.2762	13.6909	8.23406	8.04665	15.1804	8.55984	7.20499	6.10501	6.67381	10.0126	2.37327	5.89412	6.02185	4.83865	7.45631	7.89131	1.91912	3.68206	9.50594	3.54414	5.3003	11.1078	4.67157	4.60171	4.52063
ENSG00000017260	5.47041	6.65531	6.32108	0.974408	6.21209	1.32231	0.423094	4.21386	7.2554	10.318	9.71093	6.19745	11.384	7.25941	7.73227	18.6724	4.71958	5.62768	1.01905	5.55723	0.936163	1.10409	8.2175	7.65868	12.2762	13.6909	8.23406	8.04665	15.1804	8.55984	7.20499	6.10501	6.67381	10.0126	2.37327	5.89412	6.02185	4.83865	7.45631	7.89131	1.91912	3.68206	9.50594	3.54414	5.3003	11.1078	4.67157	4.60171	4.52063
ENSG00000017427	3.80031	0	8.05234	0.396369	9.11242	2.20943	0.338475	6.67141	0	0	1.21459	0	0	0	0	0	2.81519	4.33693	0	8.84124	0	0.730986	0.798461	0.176496	0	3.66719	0	0.196459	0	0	0	0	0.290466	0	0	23.6454	0.969961	4.71562	0.52788	0.0679309	0.579529	1.92107	0	6.25037	3.53353	0	56.5756	49.4239	3.55146
ENSG00000017427	11.4487	1.47021	25.1233	0.396369	24.7443	5.75791	0.451299	38.4617	0.0944668	2.50514	153.038	273.577	7.58931	2.68334	1.15286	2.66028	9.05277	11.1521	3.08468	27.811	0	6.94437	2.12923	1.58847	2.45524	17.847	0.965163	0.818581	2.58223	0	0.338489	0.408361	0.193644	1.85545	0.949305	63.6331	4.20316	9.23057	7.0384	1.4039	2.12494	18.5704	1.68824	17.6641	5.00584	3.09888	160.447	58.7291	19.0018
ENSG00000017427	11.4487	1.47021	25.1233	0.396369	24.7443	5.75791	0.451299	38.4617	0.0944668	2.50514	153.038	273.577	7.58931	2.68334	1.15286	2.66028	9.05277	11.1521	3.08468	27.811	0	6.94437	2.12923	1.58847	2.45524	17.847	0.965163	0.818581	2.58223	0	0.338489	0.408361	0.193644	1.85545	0.949305	63.6331	4.20316	9.23057	7.0384	1.4039	2.12494	18.5704	1.68824	17.6641	5.00584	3.09888	160.447	58.7291	19.0018
ENSG00000017427	11.4487	1.47021	25.1233	0.396369	24.7443	5.75791	0.451299	38.4617	0.0944668	2.50514	153.038	273.577	7.58931	2.68334	1.15286	2.66028	9.05277	11.1521	3.08468	27.811	0	6.94437	2.12923	1.58847	2.45524	17.847	0.965163	0.818581	2.58223	0	0.338489	0.408361	0.193644	1.85545	0.949305	63.6331	4.20316	9.23057	7.0384	1.4039	2.12494	18.5704	1.68824	17.6641	5.00584	3.09888	160.447	58.7291	19.0018
ENSG00000017483	6.45335	0.630088	0.24157	0.396369	0.296339	0.200857	0.67695	0	0.283401	0	0	0	0	1.61001	7.56565	1.93475	0.496798	0.309781	0.661002	0.101623	11.2339	0.365493	23.1554	12.0018	14.7315	0	0.723873	2.94689	2.11273	1.29205	4.56961	8.33058	3.48559	5.78046	1.42396	0.578733	2.90988	1.20399	4.22304	16.2355	0.193176	1.4408	8.74815	0.271755	2.65015	18.0908	0.413464	0.152543	0.0910631
ENSG00000017797	22.6584	23.6283	28.4247	14.6657	27.7077	4.01715	4.0617	31.0827	16.4372	18.037	21.8626	21.9256	9.10718	37.0301	38.801	14.2688	21.6935	35.0052	13.881	50.5069	29.2083	6.21338	19.1631	43.6828	12.89	30.8044	29.6788	34.8716	16.6671	46.5138	46.2038	26.4618	11.6186	50.7396	12.4596	38.6098	11.6395	32.2067	24.8104	30.433	7.72706	17.7699	35.453	90.4945	11.484	13.5681	32.388	27.1527	58.4625
ENSG00000018189	19.6469	11.0265	13.7695	4.75643	13.2612	3.61543	4.40017	17.8915	13.0364	24.8009	26.9639	13.6294	31.8751	16.9051	14.699	13.3014	10.5984	27.5705	3.30501	14.1257	6.74037	4.20317	7.98461	15.8847	23.9386	13.9353	9.41035	12.7699	13.1459	5.1682	11.3394	12.0058	6.68072	17.3414	5.69583	17.6927	8.72965	17.5582	12.1412	13.4503	5.02259	11.5264	13.1222	10.0549	9.71722	24.6235	17.0898	15.1018	17.0288
ENSG00000018189	29.0042	3.30796	3.42224	0.792739	3.44494	3.81629	3.55399	11.7508	12.6113	35.3225	45.4256	9.77764	27.3215	264.444	127.049	119.108	16.2287	14.7146	6.94052	19.3593	0	1.91884	112.184	194.367	87.4681	9.53471	216.8	97.4439	151.882	180.887	112.548	120.671	149.881	120.212	12.6376	37.7417	8.72965	10.8861	27.4498	83.7928	14.5848	16.089	170.704	14.403	14.5758	111.685	12.4384	19.2204	7.87696
ENSG00000018189	29.0042	3.30796	3.42224	0.792739	3.44494	3.81629	3.55399	11.7508	12.6113	35.3225	45.4256	9.77764	27.3215	264.444	127.049	119.108	16.2287	14.7146	6.94052	19.3593	0	1.91884	112.184	194.367	87.4681	9.53471	216.8	97.4439	151.882	180.887	112.548	120.671	149.881	120.212	12.6376	37.7417	8.72965	10.8861	27.4498	83.7928	14.5848	16.089	170.704	14.403	14.5758	111.685	12.4384	19.2204	7.87696
ENSG00000018236	11.3651	5.04071	1.61047	0.594554	1.59282	1.70729	0.338475	0.909738	0.708502	3.38194	5.46565	1.77775	9.10718	70.8403	52.0949	40.1462	10.1016	8.20919	3.30501	30.5887	0	0.456866	36.7292	64.377	42.353	2.93376	36.1936	29.7636	25.4701	93.0276	82.5491	67.7472	36.5987	66.5823	3.73789	9.46642	1.45494	1.85615	2.6394	34.1353	0.193176	6.00335	40.2875	3.12519	3.97523	21.2315	5.37503	2.05933	6.55654
ENSG00000018236	11.3651	5.04071	1.61047	0.594554	1.59282	1.70729	0.338475	0.909738	0.708502	3.38194	5.46565	1.77775	9.10718	70.8403	52.0949	40.1462	10.1016	8.20919	3.30501	30.5887	0	0.456866	36.7292	64.377	42.353	2.93376	36.1936	29.7636	25.4701	93.0276	82.5491	67.7472	36.5987	66.5823	3.73789	9.46642	1.45494	1.85615	2.6394	34.1353	0.193176	6.00335	40.2875	3.12519	3.97523	21.2315	5.37503	2.05933	6.55654
ENSG00000018280	20.5073	0.315044	33.7393	1.98185	35.3384	0.602572	37.9092	47.6096	0	0	0	0	0	33.8101	12.8616	35.0674	12.42	0.619561	0.661002	26.6254	96.612	9.32007	0.798461	20.9148	3.68287	6.60095	39.0891	11.8858	39.6724	14.2125	3.30027	4.65532	5.80932	3.63955	27.4112	3.72043	0	5.21728	2.11152	18.3413	28.0106	0.960536	4.37407	1.35878	0.883384	0.753782	121.352	8.08478	4.1889
ENSG00000018408	0	0	0.0805234	0.396369	0	0	0.338475	0	0	0	0	0	0	0	0	0.483689	0	0	0.661002	0	0	0.182747	0	0	0	0	0	0.0982297	0	0	0	0	0	0	0	0.0826761	0	0	0	0	0	0.480268	0	0	0	0.251261	0	0	0
ENSG00000018408	36.7482	5.98584	32.7327	3.17095	31.1156	7.53215	1.3539	61.7864	2.83401	4.32137	5.95149	14.5183	9.10718	16.1001	19.1843	14.1479	87.1881	32.3721	17.8471	162.852	0	11.8785	12.7754	14.9139	4.60359	52.8076	41.6227	21.7579	23.24	9.04435	15.5705	6.37044	6.09979	15.9498	4.98385	74.1192	53.3479	59.6476	54.6356	44.7325	5.79529	26.6549	18.5323	27.0397	30.4767	7.53782	91.1343	40.1951	90.972
ENSG00000018408	36.6048	5.98584	32.7327	3.17095	31.1156	7.53215	1.3539	62.0896	2.83401	4.32137	6.19441	14.5183	9.10718	16.1001	19.2924	13.906	87.8505	32.6819	19.1691	164.681	0	11.8785	12.7754	14.9139	4.60359	52.8076	41.6227	21.8561	23.4748	9.04435	15.5705	6.37044	5.51886	15.9498	4.62786	74.2018	54.3178	59.8482	55.1635	45.1401	5.79529	26.6549	18.7625	27.3114	30.4767	7.53782	91.3411	40.3476	91.7916
ENSG00000018510	55.7856	21.108	38.9733	12.6838	40.7466	9.64116	13.539	89.4576	76.2348	41.3348	56.8428	102.517	63.7502	41.8602	33.9373	43.7738	36.2663	95.4125	21.1521	67.5796	17.9743	26.8637	44.7138	49.772	46.0359	66.0095	40.5369	37.8184	46.7148	42.6376	40.5341	32.3423	46.7651	69.7937	27.7672	63.1646	69.8372	78.4599	61.762	67.1157	19.3176	40.8228	74.129	37.2305	30.9184	46.4832	71.8049	40.4239	59.4642
ENSG00000018610	6.04703	1.15516	2.65727	1.05698	3.67954	0.736477	0.789774	3.083	6.80162	4.38399	3.56279	5.53079	3.03572	4.29335	4.53939	3.78889	4.69198	5.26627	2.64401	4.74243	1.87232	1.82746	4.79077	6.05971	6.13811	3.91167	5.79098	5.33715	3.67771	8.61366	3.46952	5.96208	2.80784	6.92227	1.06797	4.49207	4.20316	4.08018	4.399	6.54401	1.15906	1.60089	7.59708	3.53282	2.94461	3.26639	5.37503	4.47459	3.61217
ENSG00000018610	6.04703	1.15516	2.65727	1.05698	3.67954	0.736477	0.789774	3.083	6.80162	4.38399	3.56279	5.53079	3.03572	4.29335	4.53939	3.78889	4.69198	5.26627	2.64401	4.74243	1.87232	1.82746	4.79077	6.05971	6.13811	3.91167	5.79098	5.33715	3.67771	8.61366	3.46952	5.96208	2.80784	6.92227	1.06797	4.49207	4.20316	4.08018	4.399	6.54401	1.15906	1.60089	7.59708	3.53282	2.94461	3.26639	5.37503	4.47459	3.61217
ENSG00000018610	6.04703	1.15516	2.65727	1.05698	3.67954	0.736477	0.789774	3.083	6.80162	4.38399	3.56279	5.53079	3.03572	5.09835	4.53939	3.78889	4.69198	5.26627	2.64401	4.74243	1.87232	1.82746	4.79077	6.05971	6.13811	3.91167	6.51486	5.33715	3.91246	8.61366	3.46952	5.96208	2.80784	6.92227	1.06797	4.49207	4.20316	4.08018	4.399	6.54401	1.15906	1.60089	7.59708	3.53282	2.94461	3.26639	5.37503	4.47459	3.61217
ENSG00000018625	138.245	0.315044	6.11977	3.96369	5.40818	18.4789	8.80035	93.5514	63.4818	12.0247	10.4455	29.0366	0	371.107	510.033	169.291	62.5966	24.4727	366.856	57.4173	0	26.681	676.297	445.212	147.315	20.5363	389.444	467.966	155.168	316.552	412.365	359.44	252.415	852.082	340.682	28.0272	51.4079	46.0525	50.1486	455.205	21.8289	151.284	537.09	39.4045	11.484	111.811	66.6366	37.6781	61.9229
ENSG00000018699	13.9823	6.77345	6.52239	0.594554	6.81579	1.50643	0.67695	17.0576	10.3441	9.39428	10.2025	8.29618	9.10718	6.03752	5.78232	6.89256	9.68757	21.0651	5.28802	11.331	2.80849	3.7463	5.98846	5.82438	7.36574	9.53471	9.77228	6.2867	7.27718	9.04435	6.68517	5.51288	8.13305	5.67341	2.49193	16.1632	10.6696	12.8927	6.5985	14.4353	3.47718	9.36523	5.87047	7.47327	7.06707	10.6786	11.7837	11.0594	9.83482
ENSG00000018699	13.9823	6.77345	6.52239	0.594554	6.81579	1.50643	0.67695	17.0576	10.3441	9.39428	10.2025	8.29618	9.10718	6.03752	5.78232	6.89256	9.68757	21.0651	5.28802	11.331	2.80849	3.7463	5.98846	5.82438	7.36574	9.53471	9.77228	6.2867	7.27718	9.04435	6.68517	5.51288	8.13305	5.67341	2.49193	16.1632	10.6696	12.8927	6.5985	14.4353	3.47718	9.36523	5.87047	7.47327	7.06707	10.6786	11.7837	11.0594	9.83482
ENSG00000018869	3.7286	0	2.81832	0.792739	3.55606	0.401715	0	4.54869	8.78542	8.26696	8.50212	2.37034	0	7.24503	5.18787	5.32057	2.31839	5.57605	3.30501	4.16656	2.24679	1.82747	5.58923	4.7654	1.84143	3.66719	5.79098	6.48316	7.74668	3.87615	7.1929	4.16529	4.06653	6.63682	2.13594	5.04324	0.969961	2.8093	2.6394	6.99688	1.35224	2.88161	8.74815	2.17404	1.76677	2.51261	2.54969	6.71189	2.64083
ENSG00000019102	6.95528	0	2.97936	0	2.59296	7.03001	0.338475	0	0	0	0.485836	0	0	0	0	0.241844	2.48399	15.7988	0	27.0318	0	0	0.798461	0.176496	0	3.66719	0.723873	0.0982297	0	0	0	0	0	0.428182	0	3.22437	79.5368	17.1568	31.1449	0.475516	0.193176	0.480268	0	0	30.035	0	0	1.0678	9.01525
ENSG00000019144	2.15112	0	0.322093	0	0.148169	0	0.67695	0.303246	0	0	0	0	0	0	0.108081	0.241844	0	0	0	0.101623	0	0	0.798461	0.352993	0	0	1.44775	0.196459	0.234748	0	0	0	0	0.214091	0.35599	0.578733	0	0.100332	0	0.407585	0.579529	0	0	0	0.883384	0	0.206732	0.610172	0
ENSG00000019144	27.3909	1.10265	7.08605	5.35098	7.44551	3.81629	5.75407	53.1439	0.425101	0.375771	0.485836	0	15.9376	25.3576	40.5843	6.40887	25.9163	11.1521	14.8726	18.343	0	10.5079	38.3261	53.1254	4.60359	41.0726	43.7943	32.2685	8.80304	5.81422	10.5355	11.6383	6.68072	10.1693	8.54375	47.4148	10.6696	11.9395	5.54274	218.738	12.9428	16.5693	62.3881	7.20152	6.62538	2.01008	27.0819	22.8052	13.1131
ENSG00000019144	27.3909	1.10265	7.08605	5.35098	7.44551	3.81629	5.75407	53.1439	0.425101	0.375771	0.485836	0	15.9376	25.3576	40.5843	6.40887	25.9163	11.1521	14.8726	18.343	0	10.5079	38.3261	53.1254	4.60359	41.0726	43.7943	32.2685	8.80304	5.81422	10.5355	11.6383	6.68072	10.1693	8.54375	47.4148	10.6696	11.9395	5.54274	218.738	12.9428	16.5693	62.3881	7.20152	6.62538	2.01008	27.0819	22.8052	13.1131
ENSG00000019169	31.0478	0	53.6286	0.792739	50.4517	0	0.338475	15.3139	0	0	0	0	22.7679	3.22001	1.62121	7.49717	9.43917	0	6.61002	22.3572	0	0.913733	0	3.79467	0	1.46688	0	0.491149	0.704243	0	4.56961	1.71512	2.6142	4.92409	0.711979	0.826761	0.969961	7.62525	1.58364	2.44551	1.15906	1.4408	0.690643	0	0.883384	0.753782	95.0967	27.1527	11.7471
ENSG00000019186	3.87201	0.157522	1.73125	0	1.29648	0.502144	0	0	0.1417	0	0	0	0	0	0.756565	1.33014	0.579598	0.464671	0	5.58929	0	0.182747	0.798461	0.0441241	0	0.366719	0	0.589378	0.938991	0	0.0846224	0.122509	0.290466	0	0.177995	1.03345	0.484981	0.0501662	0	0	0	0	0	0.135878	0	0.251261	0	0.228815	2.77742
ENSG00000019186	3.87201	0.157522	1.73125	0	1.29648	0.502144	0	0	0.1417	0	0	0	0	0	0.756565	1.33014	0.579598	0.464671	0	5.58929	0	0.182747	0.798461	0.0441241	0	0.366719	0	0.589378	0.938991	0	0.0846224	0.122509	0.290466	0	0.177995	1.03345	0.484981	0.0501662	0	0	0	0	0	0.135878	0	0.251261	0	0.228815	2.77742
ENSG00000019505	15.2729	0	0.402617	0.396369	0.148169	0.401715	0.338475	0.151623	1.9838	8.64273	3.64377	2.37034	4.55359	57.9602	32.7485	51.271	0.993596	1.5489	1.322	0	0	0.730986	78.2492	75.8934	154.68	0	4.34324	9.9212	13.8501	25.841	24.9636	52.4337	7.55212	77.715	1.77995	0.0826761	20.3692	12.8425	24.2825	6.38551	0	0	37.0645	0	13.2508	114.324	1.44712	1.0678	0.0910631
ENSG00000019549	25.3115	56.0779	22.305	35.2769	24.9665	19.8849	15.2314	36.8444	5.10121	9.0185	17.4901	6.51843	45.5359	1.61001	2.59394	12.3341	33.1199	42.1302	9.25403	58.7384	0	122.623	1.59692	2.47095	25.7801	156.222	5.06711	1.47345	20.1883	28.4251	14.1319	13.966	1.16186	6.63682	8.54375	153.116	33.9486	24.3807	49.6207	5.43447	17.7722	34.5793	2.30214	27.719	53.8864	18.0908	88.4813	41.3392	35.7878
ENSG00000019582	1021.25	61.8537	356.799	37.3908	353.705	36.2883	111.471	779.343	7.93522	4.88502	5.58711	7.90112	582.859	157.781	312.137	17.3322	598.476	1624.8	166.132	403.445	631.348	248.657	116.575	267.186	6.75192	296.798	166.491	218.758	7.12068	53.4047	50.7452	81.9991	2.71102	152.005	121.392	498.427	303.275	633.197	323.239	583.504	126.08	110.782	227.452	174.557	380.738	15.8294	2599.22	533.545	290.127
ENSG00000019582	1021.25	61.8537	356.799	37.3908	353.705	36.2883	111.471	779.343	7.93522	4.88502	5.58711	7.90112	582.859	157.781	312.137	17.3322	598.476	1624.8	166.132	403.445	631.348	248.657	116.575	267.186	6.75192	296.798	166.491	218.758	7.12068	53.4047	50.7452	81.9991	2.71102	152.005	121.392	498.427	303.275	633.197	323.239	583.504	126.08	110.782	227.452	174.557	380.738	15.8294	2599.22	533.545	290.127
ENSG00000019582	1021.25	61.8537	356.799	37.3908	353.705	36.2883	111.471	779.343	7.93522	4.88502	5.58711	7.90112	582.859	157.781	312.137	17.3322	598.476	1624.8	166.132	403.445	631.348	248.657	116.575	267.186	6.75192	296.798	166.491	218.758	7.12068	53.4047	50.7452	81.9991	2.71102	152.005	121.392	498.427	303.275	633.197	323.239	583.504	126.08	110.782	227.452	174.557	380.738	15.8294	2599.22	533.545	290.127
ENSG00000019991	2.93986	0.189027	19.6477	0.237822	18.3434	1.20514	0.880035	3.54798	0.11336	0	0.874504	2.1333	19.1251	2.41501	1.42667	7.59391	4.3387	1.42499	1.45421	8.51605	1.12339	10.5993	1.59692	2.64745	0.368287	4.40063	1.73729	0.943005	12.1599	1.03364	0.626206	0.0980068	0.406653	1.84118	0.284792	5.04324	0.969961	1.94645	1.05576	0.869516	1.15906	1.72897	0.276257	1.84794	2.12012	0.351765	4.64458	2.74577	2.47692
ENSG00000019991	2.93986	0.189027	19.6477	0.237822	18.3434	1.20514	0.880035	3.54798	0.11336	0	0.874504	2.1333	19.1251	2.41501	1.42667	7.59391	4.3387	1.42499	1.45421	8.51605	1.12339	10.5993	1.59692	2.64745	0.368287	4.40063	1.73729	0.943005	12.1599	1.03364	0.626206	0.0980068	0.406653	1.84118	0.284792	5.04324	0.969961	1.94645	1.05576	0.869516	1.15906	1.72897	0.276257	1.84794	2.12012	0.351765	4.64458	2.74577	2.47692
ENSG00000019991	2.93986	0.189027	19.6477	0.237822	18.3434	1.20514	0.880035	3.54798	0.11336	0	0.874504	2.1333	19.1251	2.41501	1.42667	7.59391	4.3387	1.42499	1.45421	8.51605	1.12339	10.5993	1.59692	2.64745	0.368287	4.40063	1.73729	0.943005	12.1599	1.03364	0.626206	0.0980068	0.406653	1.84118	0.284792	5.04324	0.969961	1.94645	1.05576	0.869516	1.15906	1.72897	0.276257	1.84794	2.12012	0.351765	4.64458	2.74577	2.47692
ENSG00000019991	2.93986	0.189027	19.6477	0.237822	18.3434	1.20514	0.880035	3.54798	0.11336	0	0.874504	2.1333	19.1251	2.41501	1.42667	7.59391	4.3387	1.42499	1.45421	8.51605	1.12339	10.5993	1.59692	2.64745	0.368287	4.40063	1.73729	0.943005	12.1599	1.03364	0.626206	0.0980068	0.406653	1.84118	0.284792	5.04324	0.969961	1.94645	1.05576	0.869516	1.15906	1.72897	0.276257	1.84794	2.12012	0.351765	4.64458	2.74577	2.47692
ENSG00000019991	2.93986	0.189027	19.6477	0.237822	18.3434	1.20514	0.880035	3.54798	0.11336	0	0.874504	2.1333	19.1251	2.41501	1.42667	7.59391	4.3387	1.42499	1.45421	8.51605	1.12339	10.5993	1.59692	2.64745	0.368287	4.40063	1.73729	0.943005	12.1599	1.03364	0.626206	0.0980068	0.406653	1.84118	0.284792	5.04324	0.969961	1.94645	1.05576	0.869516	1.15906	1.72897	0.276257	1.84794	2.12012	0.351765	4.64458	2.74577	2.47692
ENSG00000019995	0.215112	0.315044	0.24157	0	0.222254	0.401715	0.338475	0.303246	0.283401	1.12731	0	0	0	0	0.540404	0.241844	0.827997	0.309781	0.661002	0.203247	1.12339	0.182747	0.798461	0.617737	1.84143	0.733439	2.17162	0.589378	0.469496	1.29205	1.01547	0.980068	1.16186	0.428182	1.06797	0.578733	0.969961	0.200665	2.11152	0.203793	0.965882	1.92107	0.690643	1.35878	1.76677	1.00504	0.206732	1.0678	0.455316
ENSG00000020129	40.68	4.72566	3.05989	1.45335	2.81522	2.00857	0.676949	4.34653	4.34548	12.9015	16.5184	35.16	22.7679	174.417	121.807	101.736	9.43917	8.77712	4.84735	7.18139	1.12339	2.01021	166.08	190.734	61.3811	9.29022	318.987	352.448	175.435	86.5673	55.1174	72.5251	23.1405	172.415	33.3444	9.78334	8.08301	4.51495	5.10284	43.3626	2.25372	6.56366	223.538	6.79388	10.0117	36.9353	10.7041	5.74579	5.28166
ENSG00000020129	40.68	4.72566	3.05989	1.45335	2.81522	2.00857	0.676949	4.34653	4.34548	12.9015	16.5184	35.16	22.7679	174.417	121.807	101.736	9.43917	8.77712	4.84735	7.18139	1.12339	2.01021	166.08	190.734	61.3811	9.29022	318.987	352.448	175.435	86.5673	55.1174	72.5251	23.1405	172.415	33.3444	9.78334	8.08301	4.51495	5.10284	43.3626	2.25372	6.56366	223.538	6.79388	10.0117	36.9353	10.7041	5.74579	5.28166
ENSG00000020129	40.68	4.72566	3.05989	1.45335	2.81522	2.00857	0.676949	4.34653	4.34548	12.9015	16.5184	35.16	22.7679	174.417	121.807	101.736	9.43917	8.77712	4.84735	7.18139	1.12339	2.01021	166.08	190.734	61.3811	9.29022	318.987	352.448	175.435	86.5673	55.1174	72.5251	23.1405	172.415	33.3444	9.78334	8.08301	4.51495	5.10284	43.3626	2.25372	6.56366	223.538	6.79388	10.0117	36.9353	10.7041	5.74579	5.28166
ENSG00000020181	23.1604	5.35575	12.5616	3.56732	15.4096	17.0729	4.0617	18.9529	0.283401	7.13965	8.98796	19.5553	22.7679	6.44003	6.59292	4.83689	22.1903	34.0759	10.576	58.6367	1.12339	14.8025	13.5738	7.58934	9.20717	37.4054	3.61936	2.94689	2.58223	7.7523	9.30846	9.55567	2.03326	11.9891	2.13594	96.1523	26.189	18.7621	38.5353	7.33654	10.0452	26.895	3.45322	32.8824	41.519	5.27647	47.066	39.2036	20.3071
ENSG00000020256	3.04742	1.73274	2.37544	0.297277	2.20402	0.602572	0.169237	2.69131	4.60526	2.81828	3.03647	3.40736	5.69199	5.43377	2.9452	3.92997	2.98079	4.18204	1.65251	3.35357	0.561697	0.54824	3.99231	4.21385	4.60359	2.93376	3.25743	3.38893	3.11041	3.55314	3.17334	2.45017	2.75943	2.89023	0.978971	4.42317	5.81977	4.69054	2.77137	4.84008	0.386353	2.28127	2.58991	2.4458	2.42931	5.33929	4.20355	2.6695	3.55146
ENSG00000020256	3.04742	1.73274	2.37544	0.297277	2.20402	0.602572	0.169237	2.69131	4.60526	2.81828	3.03647	3.40736	5.69199	5.43377	2.9452	3.92997	2.98079	4.18204	1.65251	3.35357	0.561697	0.54824	3.99231	4.21385	4.60359	2.93376	3.25743	3.38893	3.11041	3.55314	3.17334	2.45017	2.75943	2.89023	0.978971	4.42317	5.81977	4.69054	2.77137	4.84008	0.386353	2.28127	2.58991	2.4458	2.42931	5.33929	4.20355	2.6695	3.55146
ENSG00000020256	3.04742	1.73274	2.37544	0.297277	2.20402	0.602572	0.169237	2.69131	4.60526	2.81828	3.03647	3.40736	5.69199	5.43377	2.9452	3.92997	2.98079	4.18204	1.65251	3.35357	0.561697	0.54824	3.99231	4.21385	4.60359	2.93376	3.25743	3.38893	3.11041	3.55314	3.17334	2.45017	2.75943	2.89023	0.978971	4.42317	5.81977	4.69054	2.77137	4.84008	0.386353	2.28127	2.58991	2.4458	2.42931	5.33929	4.20355	2.6695	3.55146
ENSG00000020256	3.04742	1.73274	2.37544	0.297277	2.20402	0.602572	0.169237	2.69131	4.60526	2.81828	3.03647	3.40736	5.69199	5.43377	2.9452	3.92997	2.98079	4.18204	1.65251	3.35357	0.561697	0.54824	3.99231	4.21385	4.60359	2.93376	3.25743	3.38893	3.11041	3.55314	3.17334	2.45017	2.75943	2.89023	0.978971	4.42317	5.81977	4.69054	2.77137	4.84008	0.386353	2.28127	2.58991	2.4458	2.42931	5.33929	4.20355	2.6695	3.55146
ENSG00000020426	14.054	6.45841	11.1525	3.96369	10.3348	2.41029	2.53856	20.2417	28.9069	10.7095	14.9394	17.185	15.9376	16.5026	12.105	12.0922	11.592	15.7988	13.881	17.276	2.80849	5.02553	6.78692	15.5317	3.68287	7.70111	21.7162	16.4535	13.3806	34.2393	30.0409	20.4589	21.4945	14.13	8.54375	15.5845	6.78973	13.3944	8.71002	14.9108	4.34647	13.6876	16.3452	10.1908	8.39214	19.2214	23.8775	15.0255	15.6173
ENSG00000020426	14.054	6.45841	11.1525	3.96369	10.3348	2.41029	2.53856	20.2417	28.9069	10.7095	14.9394	17.185	15.9376	16.5026	12.105	12.0922	11.592	15.7988	13.881	17.276	2.80849	5.02553	6.78692	15.5317	3.68287	7.70111	21.7162	16.4535	13.3806	34.2393	30.0409	20.4589	21.4945	14.13	8.54375	15.5845	6.78973	13.3944	8.71002	14.9108	4.34647	13.6876	16.3452	10.1908	8.39214	19.2214	23.8775	15.0255	15.6173
ENSG00000020577	1.43408	0.630088	0.72471	0.396369	0.814932	0.401715	0.846187	2.80503	0.850202	1.12731	0.971671	2.96292	0	5.23252	2.10757	8.46455	5.46478	6.81518	2.31351	4.319	0	1.00511	3.19384	2.02971	0	2.93376	3.9813	2.3084	4.69496	2.5841	3.30027	2.94021	1.3071	1.81977	1.60195	2.52162	1.45494	2.40798	2.37546	3.7362	1.06247	3.12174	2.30214	1.35878	1.32508	1.38193	4.92711	3.27967	1.68467
ENSG00000020577	1.43408	0.630088	0.72471	0.396369	0.814932	0.401715	0.846187	2.80503	0.850202	1.12731	0.971671	2.96292	0	5.23252	2.10757	8.46455	5.46478	6.81518	2.31351	4.319	0	1.00511	3.19384	2.02971	0	2.93376	3.9813	2.3084	4.69496	2.5841	3.30027	2.94021	1.3071	1.81977	1.60195	2.52162	1.45494	2.40798	2.37546	3.7362	1.06247	3.12174	2.30214	1.35878	1.32508	1.38193	4.92711	3.27967	1.68467
ENSG00000020577	25.2398	0	0	0.792739	0.148169	0.401715	0.338475	0	0	0	0	0	0	0	0.108081	0	0.331199	0.309781	0	0	0	0.182747	0	0	0	0	0	0.0982297	0	0	0.253867	0.245017	0	0.214091	0	0	0	0	0	0.0679309	0	0.480268	0	0	0	0	0.0689106	0.305086	0
ENSG00000020633	3.15497	3.78053	0.805234	0.396369	0.444508	1.60686	1.69237	0	0	0	0.728754	0.592585	0	0	0	0.241844	4.96798	33.1465	1.322	3.0487	1.12339	1.09648	0	0	0	0	0	0	0	0	0.0846224	0	0	0	0.35599	1.57085	9.69961	13.3442	5.2788	0.815171	1.73859	0	0.230214	0.271755	7.06707	0	2.48078	1.0678	2.4587
ENSG00000020633	9.32151	3.15044	6.44187	4.36006	5.26001	1.406	6.43102	4.70031	0	0	0	1.18517	0	0.805003	1.29697	1.45107	9.43917	29.1194	1.322	15.65	92.1184	2.01021	1.59692	0.617737	0	8.80127	0	1.96459	0.704243	0	0.507734	0	0	2.14091	3.20391	11.0786	5.81977	6.2206	11.6134	2.44551	4.63623	4.80268	1.15107	0.815266	7.06707	0	22.1203	2.28815	4.27997
ENSG00000020922	7.92328	4.41062	6.48213	1.58548	7.001	1.00429	0.338475	10.9169	20.9717	8.26696	12.1459	8.29618	6.83038	4.42752	7.45757	4.3532	5.13358	15.3341	1.98301	11.8391	2.24679	3.01532	3.19384	6.97161	5.5243	10.6349	7.60067	8.84068	3.52122	21.3188	13.8781	6.61546	10.3116	4.60296	2.13594	15.7085	6.78973	8.72891	7.9182	8.93291	3.57376	4.08228	6.10068	7.8809	5.3003	7.0353	13.2308	8.08478	7.96802
ENSG00000020922	7.92328	4.41062	6.48213	1.58548	7.001	1.00429	0.338475	10.9169	20.9717	8.26696	12.1459	8.29618	6.83038	4.42752	7.45757	4.3532	5.13358	15.3341	1.98301	11.8391	2.24679	3.01532	3.19384	6.97161	5.5243	10.6349	7.60067	8.84068	3.52122	21.3188	13.8781	6.61546	10.3116	4.60296	2.13594	15.7085	6.78973	8.72891	7.9182	8.93291	3.57376	4.08228	6.10068	7.8809	5.3003	7.0353	13.2308	8.08478	7.96802
ENSG00000021300	0.501927	0	0.0402617	0	0	0	0	0	0	0.187886	0.121459	0.296292	0	0	0	0	0	0	0	0	0	0	0	0	0	0	0	0	0.117374	0	0	0	0	6.85091	0	0	0	0	0	0.101896	0.193176	0.240134	0.115107	0	0	0	0	0	0
ENSG00000021300	0.501927	0	0.0402617	0	0	0	0	0	0	0.187886	0.121459	0.296292	0	0	0	0	0	0	0	0	0	0	0	0	0	0	0	0	0.117374	0	0	0	0	6.85091	0	0	0	0	0	0.101896	0.193176	0.240134	0.115107	0	0	0	0	0	0
ENSG00000021300	12.1897	0.315044	0.0805234	0	0.370423	0.401715	0	0.151623	0	1.12731	0.971671	0	0	5.63502	22.2646	1.45107	0.331199	1.85868	3.30501	0.812988	0	0	48.7061	40.9472	1.84143	0.733439	31.1265	16.1097	0.938991	11.6284	9.90082	16.6612	1.7428	24.6205	12.1036	0.413381	0	3.91296	0.52788	203.997	0.386353	0	95.7692	0.271755	2.65015	0.251261	0.620196	0.457629	2.18551
ENSG00000021300	76.2571	0.315044	4.75088	0.594554	3.88945	0.401715	0.169237	1.06136	1.2753	3.56982	4.61544	1.48146	0	187.566	245.992	19.3475	8.36277	5.88583	12.8895	4.11575	1.68509	0.0913733	226.763	308.207	12.89	3.66719	245.755	218.61	37.9118	120.807	120.375	100.702	19.7517	217.516	48.7706	3.05902	3.87985	10.4847	2.6394	894.616	0.289765	0.720402	500.716	6.79388	5.3003	4.77395	5.89186	7.55088	10.882
ENSG00000021300	76.2571	0.315044	4.75088	0.594554	3.88945	0.401715	0.169237	1.06136	1.2753	3.56982	4.61544	1.48146	0	187.566	245.992	19.3475	8.36277	5.88583	12.8895	4.11575	1.68509	0.0913733	226.763	308.207	12.89	3.66719	245.755	218.61	37.9118	120.807	120.375	100.702	19.7517	217.516	48.7706	3.05902	3.87985	10.4847	2.6394	894.616	0.289765	0.720402	500.716	6.79388	5.3003	4.77395	5.89186	7.55088	10.882
ENSG00000021355	66.3978	10.7115	61.6809	9.51286	64.0832	4.21801	27.7549	95.8258	17.004	7.51542	6.07295	17.185	81.9646	20.9301	22.5889	16.4454	80.1501	131.347	26.4401	63.3114	169.633	26.4982	11.9769	43.3299	7.36574	57.2082	32.5743	25.0486	12.4416	16.7966	15.7398	15.1911	4.93793	29.9727	44.4987	217.604	151.314	208.19	101.881	54.4127	35.1581	22.0923	31.7696	32.8824	120.14	11.3067	183.923	70.78	804.725
ENSG00000021461	0	0	10.6022	0	10.8904	0.0669524	0	0	0	0	0	0	0	0	0	0	0	0	0	0.0338745	0	0	0	0	0	0	0	0.0327432	0	0	0.0282074	0	0	0	0	0	0	0	0	0	0.0643921	0	0	0	0	0	0	0.254238	0
ENSG00000021461	0	0	10.6022	0	10.8904	0.0669524	0	0	0	0	0	0	0	0	0	0	0	0	0	0.0338745	0	0	0	0	0	0	0	0.0327432	0	0	0.0282074	0	0	0	0	0	0	0	0	0	0.0643921	0	0	0	0	0	0	0.254238	0
ENSG00000021461	0	0	10.6022	0	10.8904	0.0669524	0	0	0	0	0	0	0	0	0	0	0	0	0	0.0338745	0	0	0	0	0	0	0	0.0327432	0	0	0.0282074	0	0	0	0	0	0	0	0	0	0.0643921	0	0	0	0	0	0	0.254238	0
ENSG00000021488	13.1577	0	3.4625	0	3.1486	0	0	0	0	0	0	0	0	0	0	0	0	0.15489	0	0	0	0	0	0	0	0	0	0.0491149	0	0	0.0423112	0	0	0	0	0	0	17.3073	12.1412	0	0	0	0	0	3.53353	0	0	0.762715	0
ENSG00000021488	13.1577	0	3.4625	0	3.1486	0	0	0	0	0	0	0	0	0	0	0	0	0.15489	0	0	0	0	0	0	0	0	0	0.0491149	0	0	0.0423112	0	0	0	0	0	0	17.3073	12.1412	0	0	0	0	0	3.53353	0	0	0.762715	0
ENSG00000021574	8.03084	3.30796	7.16658	0.990923	7.5196	1.406	3.04627	12.5089	9.63562	12.0247	11.4171	8.59248	11.384	6.03752	10.1055	8.34363	5.29918	16.4184	3.96601	7.21527	6.74037	2.83257	7.18615	10.1044	11.0486	6.96767	7.23873	9.13536	6.22082	12.9205	13.4126	9.43316	6.97119	11.1327	3.20391	10.8306	5.33479	13.5449	11.0855	14.0957	2.41471	5.28295	11.1654	8.01678	6.18369	18.2164	10.7501	7.77969	8.5144
ENSG00000021574	8.03084	3.30796	7.16658	0.990923	7.5196	1.406	3.04627	12.5089	9.63562	12.0247	11.4171	8.59248	11.384	6.03752	10.1055	8.34363	5.29918	16.4184	3.96601	7.21527	6.74037	2.83257	7.18615	10.1044	11.0486	6.96767	7.23873	9.13536	6.22082	12.9205	13.4126	9.43316	6.97119	11.1327	3.20391	10.8306	5.33479	13.5449	11.0855	14.0957	2.41471	5.28295	11.1654	8.01678	6.18369	18.2164	10.7501	7.77969	8.5144
ENSG00000021645	2.36623	0.315044	0	0	0	0.401715	0.338475	0	0.283401	0	0.728754	0	0	7.24503	2.59394	4.83689	0.165599	0	0	0	0	0.182747	9.58153	10.4133	0	0	1.44775	2.94689	8.45092	0	0.253867	0	0.290466	5.56637	0	0	0	0	0	0.679309	0.193176	0	3.91364	0	0.883384	1.50756	0.413464	0.152543	0
ENSG00000021645	3.58519	0.315044	2.09361	0.594554	1.70395	1.50643	1.18466	1.13717	6.94332	5.63657	9.59526	3.55551	13.6608	24.5526	14.4828	24.6681	16.4771	15.1793	4.29652	14.3289	0	0.0913733	4.39154	4.28004	4.60359	5.13407	6.87679	2.99601	13.498	351.438	293.386	220.76	287.707	11.4539	1.24596	6.57275	19.3992	17.3073	13.9888	4.75516	0.676118	1.4408	5.98557	26.3603	17.226	3.39202	1.79168	9.3814	25.3611
ENSG00000021645	3.58519	0.315044	2.09361	0.594554	1.70395	1.50643	1.18466	1.13717	6.94332	5.63657	9.59526	3.55551	13.6608	24.5526	14.4828	24.6681	16.4771	15.1793	4.29652	14.3289	0	0.0913733	4.39154	4.28004	4.60359	5.13407	6.87679	2.99601	13.498	351.438	293.386	220.76	287.707	11.4539	1.24596	6.57275	19.3992	17.3073	13.9888	4.75516	0.676118	1.4408	5.98557	26.3603	17.226	3.39202	1.79168	9.3814	25.3611
ENSG00000021762	5.32999	3.25546	1.58363	5.28492	1.72864	2.41029	1.69237	8.84468	1.03914	5.01028	4.45349	2.17281	6.07145	1.07334	2.59394	4.75627	15.4007	5.67931	3.74568	10.5688	4.11911	5.29965	7.98461	5.17723	9.82098	12.9574	2.41291	2.6522	2.66047	1.72273	2.56688	2.69519	2.22691	3.85364	2.49193	13.7518	14.8727	6.12027	10.3816	5.90999	5.66651	6.72375	4.52755	11.6855	5.3003	11.558	11.9905	8.94919	5.9191
ENSG00000021762	5.32999	3.25546	1.58363	5.28492	1.72864	2.41029	1.69237	8.84468	1.03914	5.01028	4.45349	2.17281	6.07145	1.07334	2.59394	4.75627	15.4007	5.67931	3.74568	10.5688	4.11911	5.29965	7.98461	5.17723	9.82098	12.9574	2.41291	2.6522	2.66047	1.72273	2.56688	2.69519	2.22691	3.85364	2.49193	13.7518	14.8727	6.12027	10.3816	5.90999	5.66651	6.72375	4.52755	11.6855	5.3003	11.558	11.9905	8.94919	5.9191
ENSG00000021762	5.32999	3.25546	1.58363	5.28492	1.72864	2.41029	1.69237	8.84468	1.03914	5.01028	4.45349	2.17281	6.07145	1.07334	2.59394	4.75627	15.4007	5.67931	3.74568	10.5688	4.11911	5.29965	7.98461	5.17723	9.82098	12.9574	2.41291	2.6522	2.66047	1.72273	2.56688	2.69519	2.22691	3.85364	2.49193	13.7518	14.8727	6.12027	10.3816	5.90999	5.66651	6.72375	4.52755	11.6855	5.3003	11.558	11.9905	8.94919	5.9191
ENSG00000021776	25.3832	13.5469	16.8294	4.75643	17.5581	3.21372	4.0617	35.9347	47.8947	22.5463	35.466	27.2589	9.10718	13.6851	13.1858	19.3475	15.7319	37.7932	8.59303	26.6254	11.2339	9.13733	11.9769	21.6208	18.4143	22.7366	17.3729	17.092	15.7281	31.0092	20.9017	23.0316	31.3704	24.1923	5.69583	31.8303	10.6696	28.2937	19.0037	27.7158	6.76118	9.1251	18.6474	14.1313	24.7347	22.1109	34.4553	23.4916	23.4943
ENSG00000021826	1.7926	0.315044	1.61047	0	1.18535	0.602572	0.338475	0	1.1336	0	0.242918	1.18517	0	0	0	0.241844	0	0	0	0	0	0.182747	0	0	0	0	0.723873	0	0.938991	0	0	0	0	0	0	0	0	0.300997	0	0	0.193176	0	0	0	0.883384	0.251261	0	0.152543	0
ENSG00000021826	2.86816	1.57522	1.20785	1.18911	0.740847	0.401715	0.338475	2.57759	59.2307	22.5463	22.5914	8.88877	0	1.61001	2.26969	0.967377	3.14639	0.929342	1.322	1.11786	0	1.82747	1.59692	2.29445	0	4.40063	2.17162	1.57168	0.234748	2.5841	1.77707	1.4701	0.290466	3.21136	0.711979	2.72831	0.969961	1.50498	0	2.58137	0.965882	0.960536	1.6115	1.35878	2.65015	0.251261	2.89425	3.66103	3.00508
ENSG00000021826	3.87201	0	1348.52	1.18911	1331.01	0.80343	8.46187	0.151623	0.283401	0.375771	0.242918	2.37034	0	0	0.108081	0.483689	0	0.619561	0	0	0	0.365493	19.9615	1.94146	0	0	2.17162	0.392919	0	0	0.0846224	0	0.290466	0.642273	27.4112	0	0	0.601994	0.52788	2.24172	15.2609	0	5.98557	0	1.76677	0.251261	0.0689106	0.762715	0
ENSG00000021852	0.932151	0	301.479	0.396369	308.859	0	0	0	0	0	0	0	0	0	0	0	0	0	0	0	0	0.365493	4.79077	0	0	0	0	0	0.234748	0	0	0	0	0	0	0	0	0	0	0	0	0	0	0	0	0	0	0.610172	0
ENSG00000022267	1.00385	0	0.322093	0	0.370423	0.602572	0	1.06136	0	1.12731	0.242918	0	0	0.805003	0.648484	4.11135	6.12718	1.23912	0	1.52435	0	0.182747	0.798461	0.441241	0	0.733439	0	1.37522	5.63395	1.29205	0.0846224	0	1.45233	1.07045	0	1.65352	1.93992	1.10366	0.52788	0.135862	0.386353	0.480268	0.460429	0.815266	3.53353	0.502521	0.689106	1.0678	2.4587
ENSG00000022267	0.752891	0	0.322093	0	0.555635	0.100429	0.169237	8.26346	0.1417	0.375771	0	0.296292	0	1.2075	0.648484	1.57199	1.1592	0.929342	2.97451	0.609741	0	0.182747	0.399231	0.617737	0	5.86751	0.361936	0.245574	3.63859	1.29205	0.169245	0.612543	1.16186	0.214091	0.177995	0.950776	0	0.65216	0	1.12086	0.482941	2.16121	0.575536	0.271755	0.883384	0.251261	0.723562	1.0678	1.22935
ENSG00000022267	1.32652	0	0.885757	0	1.07423	0.301286	0.507712	9.62806	0.1417	1.12731	0	0.296292	0	1.2075	0.864646	2.05568	13.5792	3.40759	7.60153	1.93085	0	0.54824	0.399231	0.882482	0	8.80127	0.361936	0.638493	4.10809	1.29205	0.169245	1.10258	1.7428	0.856364	0.533984	2.02557	0.969961	2.45814	1.05576	1.59638	1.06247	4.08228	0.575536	0.271755	4.41692	0.502521	1.06812	1.37289	5.96463
ENSG00000022267	17.3762	0.840118	10.6291	2.11397	11.5819	2.6781	1.69237	21.0756	6.70715	19.9159	12.3888	4.14809	18.2143	20.9301	22.5168	24.5069	112.442	13.4238	13.22	28.4207	6.3659	5.78697	24.22	21.3855	43.5806	47.1846	15.6839	24.2627	27.3872	15.5046	12.4677	26.7069	11.3282	30.4723	1.54262	27.7792	26.1889	21.0363	30.793	11.8653	6.31043	16.3291	17.9567	7.8809	19.4344	19.5146	15.7116	15.7119	23.4943
ENSG00000022267	17.3762	0.840118	10.6291	2.11397	11.5819	2.6781	1.69237	21.0756	6.70715	19.9159	12.3888	4.14809	18.2143	20.9301	22.5168	24.5069	112.442	13.4238	13.22	28.4207	6.3659	5.78697	24.22	21.3855	43.5806	47.1846	15.6839	24.2627	27.3872	15.5046	12.4677	26.7069	11.3282	30.4723	1.54262	27.7792	26.1889	21.0363	30.793	11.8653	6.31043	16.3291	17.9567	7.8809	19.4344	19.5146	15.7116	15.7119	23.4943
ENSG00000022267	17.3762	0.840118	10.6291	2.11397	11.5819	2.6781	1.69237	21.0756	6.70715	19.9159	12.3888	4.14809	18.2143	20.9301	22.5168	24.5069	112.442	13.4238	13.22	28.4207	6.3659	5.78697	24.22	21.3855	43.5806	47.1846	15.6839	24.2627	27.3872	15.5046	12.4677	26.7069	11.3282	30.4723	1.54262	27.7792	26.1889	21.0363	30.793	11.8653	6.31043	16.3291	17.9567	7.8809	19.4344	19.5146	15.7116	15.7119	23.4943
ENSG00000022267	8.06669	0	4.50931	0.396369	5.44522	4.82058	0.338475	53.7504	0	0.187886	0	39.7032	0	0	0.108081	1.0883	97.2897	36.5541	1293.91	193.898	0	1.00511	0	0.750109	0	6.60095	0	0	0.234748	0	0.0423112	0	0.290466	4.49591	129.58	137.614	26.189	19.916	17.9479	0.543447	2.12494	412.55	0	21.1969	2.65015	0	10.1643	94.119	144.881
ENSG00000022267	8.06669	0	4.50931	0.396369	5.44522	4.82058	0.338475	53.902	0	0.187886	0	39.7032	0	0	0.108081	1.0883	97.4553	36.5541	1293.91	193.898	0	1.00511	0	0.750109	0	6.60095	0	0	0.234748	0	0.0423112	0	0.290466	4.49591	129.58	137.614	26.189	20.0163	17.9479	0.543447	2.12494	412.55	0	21.1969	2.65015	0	10.1643	94.119	144.881
ENSG00000022277	69.983	17.0124	38.2486	6.34191	38.5981	5.62401	8.1234	52.7648	66.3158	21.4189	31.0935	26.0737	36.4287	63.5953	50.906	30.4724	37.4255	32.2172	31.7281	51.9296	24.7147	15.5335	64.6754	74.8345	53.4016	24.2035	52.1188	60.0184	35.4469	31.0092	33.9336	34.7924	19.4612	63.3709	23.1393	49.0269	32.0087	50.3668	20.5873	99.8584	14.8746	20.1713	91.8555	25.545	35.3353	29.6487	64.0869	36.7629	52.0881
ENSG00000022355	0.442174	0.630088	0	0.792739	0	0	0.112825	0	0	0	0	0	0	2.01251	0.684511	2.57967	0	0	0	0	0	0.152289	1.99615	2.27974	1.84143	0	0.361936	0.425662	3.32559	3.87615	3.52593	2.28683	1.88803	2.64045	0	0	0	0	0	0.305689	0.450745	0	2.07193	0	0	0.376891	0.0574255	0	0
ENSG00000022355	3.37008	0.105015	0	0	0	0	0.112825	0	0	0	0	1.0864	0	23.7476	6.1606	9.63346	0	0	0.330501	0	0	0.152289	17.3	27.0039	2.45524	0	4.94646	3.53627	8.88129	18.0887	13.2575	10.3724	5.7125	24.1923	0	0	0	0	0	2.02661	0.0643921	0	11.5491	0	0	1.88445	0.780987	0	0
ENSG00000022355	1.39823	0	0	0	0	0	0	0	0	0	0	0	0	18.9176	2.21565	4.3532	0.248399	0	0	0	0	0	8.38384	14.1197	0	0	0.723873	0.736723	3.63859	27.7791	8.12375	23.6441	5.95456	15.3075	0	0	0	0	0	2.17379	0.193176	0	34.5322	0	0	0.251261	0.447919	0	0
ENSG00000022355	6.3697	0.105015	0.0268411	0	0	0	0.112825	0	0	0	0	1.3827	0	51.5202	12.2131	20.1537	0.248399	0	0.661002	0	0	0.0609154	36.33	68.1276	3.37596	0	10.3755	6.87608	14.7109	70.4167	54.384	47.7783	23.0921	51.1677	0.177995	0	0	0	0	5.18539	0.0643921	0.240134	34.724	0	0	2.8895	1.90653	0	0.0455316
ENSG00000022355	6.68041	0.420059	0.0268411	0	0	0.100429	0.507712	0	0	0	0	1.0864	0	57.9602	14.9332	22.5318	0.248399	0	0.330501	0	0	0	38.3261	76.3053	3.37596	0	12.5471	8.26767	16.1976	74.9389	62.6206	55.4147	26.4324	58.0543	0.177995	0	0	0	0	5.8647	0	0.240134	40.3642	0	0	3.01513	2.26257	0	0.0455316
ENSG00000022567	0.717039	0	0.402617	0	0.148169	0	0.67695	0	0	0	0	0	0	0	0	0.241844	0.165599	0	0	0.203247	0	0	0	0	0	0	0	0	0.234748	0	0	0	0	0	0	0.248028	0.969961	0	0	0	0	0	0	0	0	0	0.0689106	0	0
ENSG00000022840	237.985	88.5274	123.281	41.6188	122.314	40.3723	59.2331	155.11	68.2996	468.586	440.653	1223.09	423.484	175.491	129.156	151.153	162.619	182.771	214.826	171.032	1742.39	46.6004	231.554	153.905	193.351	415.86	194.722	137.915	164.558	188.639	143.096	157.056	123.448	158.213	215.374	137.408	220.181	207.387	299.308	161.676	73.407	201.232	186.704	127.181	132.508	216.838	161.871	180.458	201.158
ENSG00000022976	19.2883	1.89027	5.47559	2.77458	4.371	1.00429	1.3539	8.03602	7.93522	11.2731	11.903	5.92585	0	7.24503	7.56565	5.32057	4.63678	10.8423	7.93203	5.89416	5.61697	1.64472	12.7754	8.56007	14.7315	6.60095	3.61936	9.62651	7.51193	9.04435	5.50045	9.80068	5.22839	8.77773	2.49193	7.85423	8.72965	10.4346	4.75092	12.2955	1.93176	5.28295	8.51793	6.79388	8.83384	6.28151	7.99363	8.38987	5.1906
ENSG00000023041	22.0131	9.45133	24.3986	8.32375	22.8922	4.61972	4.40017	25.9275	25.2227	13.152	20.648	14.222	13.6608	18.5151	18.698	16.4454	17.2223	38.4128	9.91503	23.1702	16.8509	5.84789	17.5661	17.6496	9.20717	24.2035	20.2684	21.1194	9.62466	36.1774	20.3094	19.6014	14.2328	18.4118	8.54375	27.0351	22.3091	37.2233	19.5316	21.8058	8.11341	12.9672	22.1006	27.719	23.8514	20.1008	31.4233	17.695	21.582
ENSG00000023171	6.16654	0	0.0805234	0	0.148169	0	0.67695	0	0	0.375771	0.242918	0.592585	0	12.075	9.94343	9.43193	0.496798	0	1.322	0.30487	0	0.913733	19.9615	22.9445	0	0	10.1342	9.62651	5.3992	62.0184	54.6661	40.6728	19.7517	19.2682	0.35599	0	0	0	0	8.08378	2.31812	0	10.5899	19.2946	0	2.51261	0.413464	5.94918	0
ENSG00000023287	20.9375	6.45841	17.4333	3.76551	15.9282	1.60686	3.55399	25.0178	17.2874	15.2187	16.2755	13.3332	11.384	24.5526	23.2914	19.3475	12.42	17.1928	12.2285	24.8469	8.98716	4.02042	20.3608	30.6221	22.0972	20.1696	19.5446	20.4809	18.4277	27.7791	23.9904	25.2368	19.0255	44.8521	7.29779	21.1651	11.6395	23.8791	23.7546	12.6691	4.73282	11.2863	24.0574	12.7725	18.5511	21.3571	20.3976	15.3306	19.5786
ENSG00000023287	20.9375	6.45841	17.4333	3.76551	15.9282	1.60686	3.55399	25.0178	17.2874	15.2187	16.2755	13.3332	11.384	24.5526	23.2914	19.3475	12.42	17.1928	12.2285	24.8469	8.98716	4.02042	20.3608	30.6221	22.0972	20.1696	19.5446	20.4809	18.4277	27.7791	23.9904	25.2368	19.0255	44.8521	7.29779	21.1651	11.6395	23.8791	23.7546	12.6691	4.73282	11.2863	24.0574	12.7725	18.5511	21.3571	20.3976	15.3306	19.5786
ENSG00000023318	55.7856	33.0796	97.2722	15.4584	96.3101	14.2609	23.0163	69.8982	37.6923	56.7414	79.92	148.146	109.286	42.6652	53.2838	41.3554	66.571	112.141	25.7791	63.3114	59.5399	35.4528	35.9308	33.4461	29.4629	110.749	41.9846	46.6591	38.7334	72.3548	80.7297	42.878	38.632	40.035	32.3951	55.641	87.2965	75.7509	125.636	47.7554	29.3628	47.5465	39.3667	90.7663	104.239	52.2622	99.7137	111.356	61.1944
ENSG00000023330	37.788	9.60885	73.4776	1.58548	74.2699	3.01286	8.1234	29.4149	16.4372	21.7947	30.8506	18.0738	812.816	37.4327	21.5081	40.388	17.9675	27.5705	20.8216	27.7432	3.93188	7.30986	35.1323	38.5645	36.8287	31.5379	33.2982	19.6951	41.5504	57.4962	36.1338	42.388	33.9845	25.6909	11.3917	16.8246	36.3735	31.9057	23.4907	36.8186	6.27823	32.6582	28.2013	30.9801	22.968	22.8647	24.8767	32.7967	23.3577
ENSG00000023330	37.8597	9.60885	73.5581	1.58548	74.4921	3.01286	8.1234	29.4149	16.4372	22.1705	30.8506	18.0738	817.369	37.4327	21.5081	41.3554	17.9675	27.5705	20.8216	27.7432	3.93188	7.49261	35.1323	38.5645	36.8287	31.5379	34.022	19.6951	41.3156	57.4962	36.2184	42.388	33.9845	25.6909	11.3917	16.8246	36.3735	31.9057	23.4907	36.8186	6.27823	32.6582	28.2013	30.9801	22.968	22.8647	24.8767	32.7967	23.3577
ENSG00000023445	2.43793	1.73274	6.44187	0.396369	7.14917	0.401715	1.3539	6.67141	0.283401	0	0.121459	0.296292	0	2.41501	1.35101	1.33014	4.22278	46.0024	0.991503	11.8899	15.7275	1.55335	0.399231	1.05898	0	5.13407	0.723873	1.86636	1.05637	0	0.169245	0.490034	0.145233	1.49864	2.84792	3.43106	3.87985	13.6452	12.1412	0.543447	2.02835	2.64147	0.80575	1.76641	5.3003	0.628151	6.09859	3.27967	7.01186
ENSG00000023445	2.43793	1.73274	6.44187	0.396369	7.14917	0.401715	1.3539	6.67141	0.283401	0	0.121459	0.296292	0	2.41501	1.35101	1.33014	4.22278	46.0024	0.991503	11.8899	15.7275	1.55335	0.399231	1.05898	0	5.13407	0.723873	1.86636	1.05637	0	0.169245	0.490034	0.145233	1.49864	2.84792	3.43106	3.87985	13.6452	12.1412	0.543447	2.02835	2.64147	0.80575	1.76641	5.3003	0.628151	6.09859	3.27967	7.01186
ENSG00000023516	19.3601	5.04071	11.6759	1.18911	12.0758	1.80772	1.01542	28.3535	15.8704	7.51542	12.6317	7.11101	13.6608	51.5202	47.6636	23.9426	10.1016	28.4998	6.61002	27.9465	2.24679	5.84789	20.76	58.685	22.0972	16.8691	55.7382	63.4564	26.5265	49.0979	37.0646	27.9319	18.2994	46.6718	7.83177	28.2752	9.69961	19.7655	11.0855	24.3193	2.89765	10.0856	45.8127	11.6855	10.6006	18.342	16.4696	19.8306	16.4824
ENSG00000023572	16.0617	0.157522	0	0.396369	0	0	0	0	0	0	0	0	0	0.402502	0.594444	1.20922	0	0	0	0	0	0.0913733	0.399231	0.441241	0	0	1.44775	1.27699	1.99536	0	0	0	0	0.321136	0	0	0	0	0	0.0339655	0.193176	0	0.230214	0.271755	0	0.753782	0.0344553	0.838987	0
ENSG00000023572	19.5752	10.2389	16.8294	2.77458	20.2992	4.21801	3.72322	28.6568	6.80162	3.38194	10.2025	13.6294	50.0895	23.7476	16.8066	23.4589	14.2415	19.2064	18.5081	21.5442	1.12339	6.85299	17.9654	39.4469	29.4629	37.4054	20.2684	16.4044	16.7845	25.841	14.4704	18.1313	9.00445	35.8602	13.8836	16.7833	24.249	26.7887	16.3643	16.5412	5.98847	19.691	24.6329	12.5007	13.2508	18.342	17.7445	14.8729	21.2177
ENSG00000023608	19.3601	7.8761	12.3201	7.13465	14.8169	5.22229	1.69237	15.1623	39.1093	40.2075	29.8789	21.333	0	16.1001	9.29494	14.9943	16.5599	18.2771	7.27103	27.2351	3.37018	6.39613	3.19384	9.5308	1.84143	14.6688	17.3729	14.2433	11.9721	23.2569	17.6861	9.55567	13.071	11.3468	8.89974	16.8659	4.84981	13.1435	9.50184	11.4124	6.18165	7.20402	13.1222	15.2183	11.484	7.78908	17.9168	24.2543	13.7505
ENSG00000023697	38.5767	19.2177	47.7503	3.17095	45.7843	3.41458	1.3539	46.3967	71.9838	33.8194	32.551	20.7405	13.6608	10.465	12.3212	7.25533	16.0631	28.4998	16.5251	20.8328	17.9743	10.5993	10.38	14.9139	7.36574	25.6704	17.3729	15.815	10.3289	12.9205	10.4932	11.2708	9.29492	9.84819	8.18776	28.0272	37.8285	73.6439	31.1449	25.2024	5.60212	14.8883	17.9567	20.1099	22.968	7.28656	38.2454	30.3561	33.6934
ENSG00000023734	132.652	95.4584	88.4952	58.2663	87.4199	42.5818	26.0626	122.36	319.393	367.88	256.521	191.997	218.572	208.496	192.384	303.515	120.556	170.999	101.133	153.553	78.6376	48.9761	172.468	170.848	138.108	280.174	228.744	172.688	282.167	195.1	116.187	144.56	124.61	304.437	136.344	122.526	114.455	143.475	144.639	106.652	50.419	140.238	213.869	114.137	121.024	164.073	146.297	145.068	130.949
ENSG00000023839	12.1897	0.945133	73.9204	0.792739	74.8255	0.200857	1.01542	0.303246	0	1.87886	0.728754	0	0	0	0	0	0	0	0	0	0	0	2.39538	0.0882482	0	0.733439	0	0	0	0	0.0846224	0	0	0.214091	1.42396	0	0	23.8791	3.16728	0	0.772706	0	0	0	10.6006	0	0.0689106	0.610172	0.0910631
ENSG00000023892	11.616	18.9027	5.8782	7.92739	5.18593	3.01286	3.04627	3.03246	0	0.375771	6.55878	14.222	4.55359	3.22001	7.56565	4.11135	8.61117	80.543	0.661002	6.5039	52.7996	3.28944	3.99231	4.23591	3.68287	3.66719	3.61936	4.81326	6.10344	1.29205	1.01547	2.20515	2.90466	2.78318	4.62786	7.93691	19.3992	10.1336	15.8364	14.0617	4.44306	2.88161	4.14386	6.52213	14.1341	0.753782	49.5468	21.6611	16.5735
ENSG00000023902	35.4217	2.52035	8.45495	3.96369	8.2234	3.61543	6.7695	16.5269	26.6397	19.9159	31.0935	14.222	36.4287	20.9301	23.1293	18.622	46.699	55.141	10.576	66.4618	60.6633	4.02042	34.3338	18.8851	88.3888	25.6704	20.2684	45.7751	19.0146	43.9297	37.2338	52.4337	31.6608	36.1814	12.4596	27.5312	60.1376	46.9555	43.2862	12.4314	10.2384	16.3291	17.0359	10.3267	18.5511	47.9908	28.2534	16.6272	35.2414
ENSG00000023909	15.1295	3.46549	26.3311	0.396369	27.3372	1.80772	10.1542	23.9564	3.68421	14.6551	20.1622	31.407	40.9823	16.1001	10.5919	21.766	13.4136	21.6846	9.25403	25.2026	16.8509	9.86831	18.3646	19.9441	7.36574	61.6089	12.3058	17.3867	22.7705	12.9205	13.455	14.701	8.42352	13.7018	17.4435	10.5825	14.5494	71.9383	23.7546	15.1486	9.46565	4.32241	19.338	22.0122	15.0175	10.3017	25.9793	21.2035	16.5735
ENSG00000024048	17.9977	7.24602	20.5737	4.75643	20.3733	4.41886	3.38475	25.8517	10.4858	11.6489	11.2957	5.62955	25.0447	18.9176	15.4555	17.8965	18.0503	32.8368	11.5675	22.3064	14.6041	8.22359	12.7754	14.2521	6.44502	17.6025	14.4775	16.4535	17.9582	30.3632	27.1638	18.4988	22.9468	16.2709	9.25573	24.2654	21.8241	27.5914	15.0446	22.3493	6.18165	18.0101	14.1582	16.0336	16.3426	11.9349	25.2213	18.1526	18.7135
ENSG00000024048	17.9977	7.24602	20.5737	4.75643	20.3733	4.41886	3.38475	25.8517	10.4858	11.6489	11.2957	5.62955	25.0447	18.9176	15.4555	17.8965	18.0503	32.8368	11.5675	22.3064	14.6041	8.22359	12.7754	14.2521	6.44502	17.6025	14.4775	16.4535	17.9582	30.3632	27.1638	18.4988	22.9468	16.2709	9.25573	24.2654	21.8241	27.5914	15.0446	22.3493	6.18165	18.0101	14.1582	16.0336	16.3426	11.9349	25.2213	18.1526	18.7135
ENSG00000024422	72.9229	12.9168	57.8158	5.1528	54.6004	9.84202	12.862	339.484	4.25101	4.88502	2.6721	5.92585	77.411	7.24503	24.9666	10.6411	163.612	63.8148	34.3721	146.541	0	52.631	23.1554	18.1791	11.0486	266.972	15.2013	23.2804	10.5637	15.5046	16.2475	9.80068	3.77606	27.6177	6.7638	169.321	82.4467	95.0147	54.8995	23.2324	23.5675	76.3626	11.5107	30.1648	53.8864	6.28151	78.9716	83.2885	129.492
ENSG00000024526	2.65304	0.157522	1.08707	0.396369	1.00014	0	0.338475	0.682304	18.5627	9.20639	10.4455	12.148	0	0	0.378282	0.604611	0.165599	6.3505	0	0	0	2.55845	0	0.264745	0	0.733439	0.361936	0.147345	0.469496	0	0	0	0.580932	0.214091	1.06797	0.454719	5.33479	1.35449	5.2788	0.0679309	0.579529	0.720402	0	0.135878	1.32508	1.13067	1.79168	0.228815	2.36764
ENSG00000024526	2.65304	0.157522	1.08707	0.396369	1.00014	0	0.338475	0.682304	18.5627	9.20639	10.4455	12.148	0	0	0.378282	0.604611	0.165599	6.3505	0	0	0	2.55845	0	0.264745	0	0.733439	0.361936	0.147345	0.469496	0	0	0	0.580932	0.214091	1.06797	0.454719	5.33479	1.35449	5.2788	0.0679309	0.579529	0.720402	0	0.135878	1.32508	1.13067	1.79168	0.228815	2.36764
ENSG00000024862	28.1079	7.24602	30.4378	17.8366	26.6705	5.62401	7.44645	20.3175	30.3239	17.2855	17.0042	15.4072	68.3038	45.8852	27.0202	19.8312	21.3623	40.5813	6.61002	26.4221	12.3573	5.84789	30.3415	26.0332	20.2558	26.4038	38.3653	26.3256	11.5026	33.5933	21.1556	27.9319	30.7894	52.2382	30.9711	19.0155	20.3692	33.4107	40.1189	24.5231	8.30659	14.408	41.2084	21.7404	15.0175	14.5731	16.6075	27.0001	19.3964
ENSG00000025039	28.1796	3.15044	16.9099	2.37822	18.6693	1.80772	2.36932	41.2415	3.40081	26.304	12.3888	7.11101	31.8751	29.7851	38.3687	20.0731	25.0055	8.67386	61.4732	44.003	8.98716	5.66514	32.7369	40.3294	23.9386	46.2067	32.5743	49.606	30.0477	51.682	91.5614	70.8099	36.8892	52.6664	25.6312	14.303	8.72965	16.4545	18.4758	41.8454	5.02259	37.9412	32.6904	13.0443	9.71722	27.8899	19.8463	21.356	60.1017
ENSG00000025156	13.1218	1.4177	4.34826	0.198185	3.77832	0.301286	0.507712	8.71833	23.664	11.8368	10.6884	7.11101	6.83038	8.45253	6.48484	7.13441	4.63678	6.50539	5.28802	10.8737	1.12339	1.27923	5.19	15.3111	11.0486	5.50079	7.23873	6.53228	8.80304	14.8586	10.0701	15.5586	7.11642	9.31296	4.98385	12.5254	2.4249	7.12359	6.86244	8.42343	1.15906	5.28295	8.63304	5.16335	5.74199	12.563	8.64829	4.88138	6.87526
ENSG00000025156	13.1218	1.4177	4.34826	0.198185	3.77832	0.301286	0.507712	8.71833	23.664	11.8368	10.6884	7.11101	6.83038	8.45253	6.48484	7.13441	4.63678	6.50539	5.28802	10.8737	1.12339	1.27923	5.19	15.3111	11.0486	5.50079	7.23873	6.53228	8.80304	14.8586	10.0701	15.5586	7.11642	9.31296	4.98385	12.5254	2.4249	7.12359	6.86244	8.42343	1.15906	5.28295	8.63304	5.16335	5.74199	12.563	8.64829	4.88138	6.87526
ENSG00000025293	38.1465	15.7522	33.0951	25.764	34.5975	7.63258	9.81577	64.743	65.4656	31.5648	56.8428	60.4436	45.5359	45.0802	38.9091	29.9887	42.8902	66.9126	27.7621	61.6854	41.5656	15.8989	24.7523	51.6252	33.1458	41.806	52.8427	38.6043	34.7427	73.6468	60.4204	45.3282	44.4413	54.165	27.7672	55.7237	32.0087	39.9323	29.0334	55.7713	24.5334	26.4147	36.6041	18.4794	22.0846	51.7597	58.7808	35.6951	37.2448
ENSG00000025423	20.0771	0	283.523	0	289.819	2.61115	0.338475	0.303246	1.1336	0	0.242918	0	0	11.27	7.88989	1.69291	1.82159	7.74452	0	47.5598	0	0.365493	23.9538	7.3246	3.68287	0	13.0297	18.9583	8.92042	5.1682	3.46952	7.59553	1.16186	10.9186	0.35599	49.6057	9.69961	6.92293	2.11152	2.64931	1.73859	0.480268	14.5035	10.0549	0.883384	1.00504	1.03366	3.66103	1.27488
ENSG00000025434	9.96684	0.315044	2.4157	0	1.62986	0.200857	0	2.42597	5.95141	8.64273	6.31586	1.18517	0	4.02502	4.97171	7.01348	1.3248	3.09781	1.322	1.32111	0	1.09648	4.79077	3.70642	3.68287	2.93376	2.17162	8.2513	5.63395	7.7523	9.05459	3.92027	5.80932	2.78318	1.06797	2.89366	3.87985	2.40798	2.6394	4.48344	0.386353	0.960536	3.45322	2.71755	0.883384	4.27143	1.03366	1.98306	1.27488
ENSG00000025434	5.27024	0.157522	10.7901	0.198185	11.7795	0.401715	0.846187	58.6781	0	0	0.485836	2.66663	0	1.2075	1.08081	0.604611	3.97439	10.5325	1.65251	4.82712	0	5.1169	0.798461	1.14723	1.84143	16.5024	0	1.27699	1.29111	0.646025	1.18471	1.10258	0.871399	2.355	0.35599	5.16726	9.69961	15.3508	15.0446	1.52845	1.93176	5.76322	1.03596	3.12519	12.3674	0.376891	4.41028	6.48308	4.00678
ENSG00000025434	5.27024	0.157522	10.7901	0.198185	11.7795	0.401715	0.846187	58.6781	0	0	0.485836	2.66663	0	1.2075	1.08081	0.604611	3.97439	10.5325	1.65251	4.82712	0	5.1169	0.798461	1.14723	1.84143	16.5024	0	1.27699	1.29111	0.646025	1.18471	1.10258	0.871399	2.355	0.35599	5.16726	9.69961	15.3508	15.0446	1.52845	1.93176	5.76322	1.03596	3.12519	12.3674	0.376891	4.41028	6.48308	4.00678
ENSG00000025708	13.074	36.5451	9.93121	5.68129	9.49519	1.13819	8.68752	25.8012	0	0	0.161945	0	13.6608	3.75668	2.12559	3.78889	9.38397	37.4318	3.52535	8.73962	47.557	5.84789	1.33077	4.86836	2.45524	22.6144	6.39421	2.81592	3.79509	2.15342	0.338489	1.18425	0.774576	3.10432	7.41645	5.1397	9.05297	12.0232	8.00619	3.80413	8.69294	2.72152	2.37888	1.90229	7.06707	0.376891	53.6125	13.856	17.9394
ENSG00000025708	13.074	36.5451	9.93121	5.68129	9.49519	1.13819	8.68752	25.8012	0	0	0.161945	0	13.6608	3.75668	2.12559	3.78889	9.38397	37.4318	3.52535	8.73962	47.557	5.84789	1.33077	4.86836	2.45524	22.6144	6.39421	2.81592	3.79509	2.15342	0.338489	1.18425	0.774576	3.10432	7.41645	5.1397	9.05297	12.0232	8.00619	3.80413	8.69294	2.72152	2.37888	1.90229	7.06707	0.376891	53.6125	13.856	17.9394
ENSG00000025708	13.074	36.5451	9.93121	5.68129	9.45815	1.13819	8.68752	25.7254	0	0	0.161945	0	13.6608	3.75668	2.12559	3.78889	9.54956	37.2769	3.52535	8.73962	48.6804	6.03063	1.33077	4.82423	2.45524	22.2476	6.03227	2.81592	3.67771	2.15342	0.338489	1.06174	0.774576	2.99727	7.95043	5.01568	9.05297	11.973	7.74225	3.87206	8.69294	2.72152	2.37888	1.63053	7.06707	0.25126	53.8881	14.0848	18.1216
ENSG00000025770	7.2899	1.57522	2.89884	0.924861	3.60545	0.401715	0.902599	4.70031	6.42375	4.00822	8.34018	8.69124	3.03572	3.22001	6.1606	4.75627	3.53279	4.74997	1.98301	3.65845	5.61697	0.730986	7.4523	5.91263	14.7315	4.40063	4.58453	4.97697	5.86869	3.87615	8.29299	6.2071	6.39026	4.63864	1.66128	4.65742	6.14308	3.91296	2.46344	5.45712	1.28784	3.84214	5.60188	2.71755	4.71138	6.11401	4.20355	4.83053	3.97642
ENSG00000025770	7.2899	1.57522	2.89884	0.924861	3.60545	0.401715	0.902599	4.70031	6.42375	4.00822	8.34018	8.69124	3.03572	3.22001	6.1606	4.75627	3.53279	4.74997	1.98301	3.65845	5.61697	0.730986	7.4523	5.91263	14.7315	4.40063	4.58453	4.97697	5.86869	3.87615	8.29299	6.2071	6.39026	4.63864	1.66128	4.65742	6.14308	3.91296	2.46344	5.45712	1.28784	3.84214	5.60188	2.71755	4.71138	6.11401	4.20355	4.83053	3.97642
ENSG00000025770	7.2899	1.57522	2.89884	0.924861	3.60545	0.401715	0.902599	4.70031	6.42375	4.00822	8.34018	8.69124	3.03572	3.22001	6.1606	4.75627	3.53279	4.74997	1.98301	3.65845	5.61697	0.730986	7.4523	5.91263	14.7315	4.40063	4.58453	4.97697	5.86869	3.87615	8.29299	6.2071	6.39026	4.63864	1.66128	4.65742	6.14308	3.91296	2.46344	5.45712	1.28784	3.84214	5.60188	2.71755	4.71138	6.11401	4.20355	4.83053	3.97642
ENSG00000025772	59.4425	4.41062	12.4811	1.98185	12.0017	1.60686	1.01542	7.8844	18.1376	13.152	18.4618	13.6294	36.4287	55.5452	17.0768	19.8312	10.764	16.1086	6.61002	10.264	1.12339	1.82747	21.5585	24.6212	12.89	8.80127	39.0891	35.6574	19.0146	6.46025	6.85441	5.39038	2.03326	25.6909	4.98385	8.68099	10.6696	8.92957	4.75092	10.801	2.70447	2.88161	31.5394	7.33739	10.6006	7.28656	12.0594	19.5255	8.37781
ENSG00000025796	50.623	13.8619	60.7951	8.72012	62.6756	9.23944	7.44645	63.6817	46.1943	18.4128	27.2068	37.9254	50.0895	37.8352	65.605	27.8121	36.4319	53.9018	18.5081	88.8189	12.3573	15.7162	20.76	53.7431	22.0972	35.2051	41.2608	56.1874	19.7188	37.4694	49.6733	26.4618	20.9136	64.0132	8.54375	88.3808	25.219	71.4366	35.8959	52.103	12.7496	20.6515	55.9421	52.177	30.035	45.2269	103.435	58.424	54.82
ENSG00000025800	76.0061	40.3257	40.1006	41.6188	43.71	26.3123	11.8466	66.5625	62.915	28.5586	37.4093	42.0735	86.5182	78.8903	79.2232	61.9121	63.0934	70.9398	38.3381	64.226	8.98716	24.1225	62.28	71.3928	75.4988	68.2098	83.9693	65.3228	64.0861	104.656	69.8981	49.7385	68.2596	85.6364	61.2302	58.8654	49.468	42.4406	40.1189	66.9119	32.4536	41.7833	68.6039	63.0472	43.2858	61.3076	51.1317	48.8138	52.3613
ENSG00000026025	11.1141	0.315044	2.33518	1.58548	1.03719	0.401715	8.46187	8.03602	7.65182	21.7947	10.4455	2.96292	9.10718	1.61001	1.08081	5.07873	14.7383	4.64671	4.62702	4.7763	2.24679	2.7412	0.798461	1.14723	0	8.06783	2.17162	1.27699	3.75596	0	0.169245	0.735051	0.580932	1.92682	6.05182	8.76367	2.90988	2.8093	2.11152	1.29069	3.67035	2.40134	0.230214	0.815266	1.76677	0.251261	14.1956	3.05086	1.82126
ENSG00000026103	3.17887	2.83539	7.16658	0.528492	7.80358	0.803429	0.676949	4.49815	1.51147	1.62834	1.94334	0.592584	4.55358	3.48834	2.48586	1.85414	4.19518	9.39668	1.54234	7.75726	2.62125	1.21831	0.266153	2.17679	0	5.13407	5.06711	3.37255	2.97347	0.861366	0.987261	0.326689	0.580932	2.49773	0.474652	8.79123	4.52648	7.42459	4.57496	3.2154	1.86737	2.24125	0.767381	2.62697	3.53353	0.753781	11.6689	7.37291	6.34406
ENSG00000026103	3.17887	2.83539	7.16658	0.528492	7.80358	0.803429	0.676949	4.49815	1.51147	1.62834	1.94334	0.592584	4.55358	3.48834	2.48586	1.85414	4.19518	9.39668	1.54234	7.75726	2.62125	1.21831	0.266153	2.17679	0	5.13407	5.06711	3.37255	2.97347	0.861366	0.987261	0.326689	0.580932	2.49773	0.474652	8.79123	4.52648	7.42459	4.57496	3.2154	1.86737	2.24125	0.767381	2.62697	3.53353	0.753781	11.6689	7.37291	6.34406
ENSG00000026103	3.17887	2.83539	7.16658	0.528492	7.80358	0.803429	0.676949	4.49815	1.51147	1.62834	1.94334	0.592584	4.55358	3.48834	2.48586	1.85414	4.19518	9.39668	1.54234	7.75726	2.62125	1.21831	0.266153	2.17679	0	5.13407	5.06711	3.37255	2.97347	0.861366	0.987261	0.326689	0.580932	2.49773	0.474652	8.79123	4.52648	7.42459	4.57496	3.2154	1.86737	2.24125	0.767381	2.62697	3.53353	0.753781	11.6689	7.37291	6.34406
ENSG00000026297	37.9314	3.78053	28.9079	3.17095	27.2632	6.82915	6.7695	47.1548	2.26721	11.2731	8.74504	4.14809	31.8751	25.7601	74.1434	26.6029	26.8271	88.2875	10.576	41.4624	93.2418	16.9954	39.9231	41.7414	31.3044	17.6025	23.1639	61.8847	26.2918	10.3364	8.03913	16.6612	9.87585	26.7614	24.2073	56.2198	37.8285	71.8379	55.4274	85.1174	7.53388	10.5659	59.1651	82.8854	43.2858	13.5681	85.8627	113.339	29.4134
ENSG00000026508	34.2745	57.4168	29.8238	13.8234	29.2079	4.84569	16.2468	66.6952	0.177125	0.0939428	0.273283	1.48146	11.9532	7.74816	13.9424	15.0246	71.7252	54.5601	12.3112	83.8267	37.9146	10.3937	2.99423	13.1049	4.37341	40.2475	27.4167	7.90749	43.7511	5.32971	7.99681	5.02285	11.0014	6.74387	17.9775	76.062	22.4304	24.0798	25.4042	42.4568	25.6442	9.96556	11.2805	9.40953	16.1218	3.98876	73.6396	27.9916	68.9006
ENSG00000026508	34.2745	57.4168	29.8238	13.8234	29.2079	4.84569	16.2468	66.6952	0.177125	0.0939428	0.273283	1.48146	11.9532	7.74816	13.9424	15.0246	71.7252	54.5601	12.3112	83.8267	37.9146	10.3937	2.99423	13.1049	4.37341	40.2475	27.4167	7.90749	43.7511	5.32971	7.99681	5.02285	11.0014	6.74387	17.9775	76.062	22.4304	24.0798	25.4042	42.4568	25.6442	9.96556	11.2805	9.40953	16.1218	3.98876	73.6396	27.9916	68.9006
ENSG00000026508	34.2745	57.4168	29.8238	13.8234	29.2079	4.84569	16.2468	66.6952	0.177125	0.0939428	0.273283	1.48146	11.9532	7.74816	13.9424	15.0246	71.7252	54.5601	12.3112	83.8267	37.9146	10.3937	2.99423	13.1049	4.37341	40.2475	27.4167	7.90749	43.7511	5.32971	7.99681	5.02285	11.0014	6.74387	17.9775	76.062	22.4304	24.0798	25.4042	42.4568	25.6442	9.96556	11.2805	9.40953	16.1218	3.98876	73.6396	27.9916	68.9006
ENSG00000026508	34.2745	57.4168	29.8238	13.8234	29.2079	4.84569	16.2468	66.6952	0.177125	0.0939428	0.273283	1.48146	11.9532	7.74816	13.9424	15.0246	71.7252	54.5601	12.3112	83.8267	37.9146	10.3937	2.99423	13.1049	4.37341	40.2475	27.4167	7.90749	43.7511	5.32971	7.99681	5.02285	11.0014	6.74387	17.9775	76.062	22.4304	24.0798	25.4042	42.4568	25.6442	9.96556	11.2805	9.40953	16.1218	3.98876	73.6396	27.9916	68.9006
ENSG00000026508	34.2745	57.4168	29.8238	13.8234	29.2079	4.84569	16.2468	66.6952	0.177125	0.0939428	0.273283	1.48146	11.9532	7.74816	13.9424	15.0246	71.7252	54.5601	12.3112	83.8267	37.9146	10.3937	2.99423	13.1049	4.37341	40.2475	27.4167	7.90749	43.7511	5.32971	7.99681	5.02285	11.0014	6.74387	17.9775	76.062	22.4304	24.0798	25.4042	42.4568	25.6442	9.96556	11.2805	9.40953	16.1218	3.98876	73.6396	27.9916	68.9006
ENSG00000026508	34.2745	57.4168	29.8238	13.8234	29.2079	4.84569	16.2468	66.6952	0.177125	0.0939428	0.273283	1.48146	11.9532	7.74816	13.9424	15.0246	71.7252	54.5601	12.3112	83.8267	37.9146	10.3937	2.99423	13.1049	4.37341	40.2475	27.4167	7.90749	43.7511	5.32971	7.99681	5.02285	11.0014	6.74387	17.9775	76.062	22.4304	24.0798	25.4042	42.4568	25.6442	9.96556	11.2805	9.40953	16.1218	3.98876	73.6396	27.9916	68.9006
ENSG00000026508	34.2745	57.4168	29.8238	13.8234	29.2079	4.84569	16.2468	66.6952	0.177125	0.0939428	0.273283	1.48146	11.9532	7.74816	13.9424	15.0246	71.7252	54.5601	12.3112	83.8267	37.9146	10.3937	2.99423	13.1049	4.37341	40.2475	27.4167	7.90749	43.7511	5.32971	7.99681	5.02285	11.0014	6.74387	17.9775	76.062	22.4304	24.0798	25.4042	42.4568	25.6442	9.96556	11.2805	9.40953	16.1218	3.98876	73.6396	27.9916	68.9006
ENSG00000026508	34.2745	57.4168	29.8238	13.8234	29.2079	4.84569	16.2468	66.6952	0.177125	0.0939428	0.273283	1.48146	11.9532	7.74816	13.9424	15.0246	71.7252	54.5601	12.3112	83.8267	37.9146	10.3937	2.99423	13.1049	4.37341	40.2475	27.4167	7.90749	43.7511	5.32971	7.99681	5.02285	11.0014	6.74387	17.9775	76.062	22.4304	24.0798	25.4042	42.4568	25.6442	9.96556	11.2805	9.40953	16.1218	3.98876	73.6396	27.9916	68.9006
ENSG00000026559	7.52891	0.315044	3.62355	0.396369	3.18564	0.80343	1.69237	0	3.68421	10.1458	10.2025	11.8517	0	26.5651	17.9414	31.4398	0.331199	4.02715	0	2.84546	1.12339	1.82747	6.38769	4.14766	31.3044	0	5.06711	5.79555	17.3713	2.5841	3.72338	5.88041	0.871399	13.0596	1.06797	18.4368	5.81977	2.00665	6.86244	3.53241	0.579529	0.480268	3.91364	29.6213	3.53353	21.1059	0.413464	4.88138	3.00508
ENSG00000026652	30.1873	3.15044	9.6628	2.37822	9.40875	2.812	9.13882	23.8048	60.3643	119.119	93.7663	55.1104	18.2144	49.9102	55.0131	65.7816	15.8975	13.9401	6.61002	11.1786	10.1106	5.66514	72.66	72.2753	84.706	19.8029	69.4918	40.4706	79.8142	38.7615	50.858	42.878	105.149	26.3332	13.5276	23.8107	17.4593	8.82924	18.4758	207.597	12.7496	16.3291	97.1505	7.60915	26.5015	82.4135	17.9857	16.017	14.5701
ENSG00000026751	7.95913	1.89027	4.10669	0.396369	3.33381	0.401715	10.8312	8.18765	0	0	0	0	0	0	0	0	5.29918	46.7769	0.661002	7.41851	21.3445	6.57887	0	0.529489	0	1.46688	0	0.0982297	0	0	0	0.245017	0	0.642273	32.751	6.20071	12.6095	18.6618	5.2788	0.135862	23.1812	1.4408	0	0.271755	5.3003	1.00504	6.20196	1.37289	8.651
ENSG00000026950	5.75424	0.78761	2.97936	0.198185	2.87078	0.703001	0.846187	3.82848	0.708502	0	0.242918	0.888877	5.69199	2.01251	1.75631	0.967377	3.14639	13.0108	0.826253	3.60763	5.89782	2.0559	0.998077	1.34578	1.38108	2.38368	1.62871	1.22787	1.40849	1.29205	0.952002	0.980068	1.01663	1.33807	0.444987	6.71744	5.33479	5.3427	6.20259	3.31163	1.25565	2.28127	1.26618	2.1061	3.09184	1.2563	3.46276	4.19493	3.71082
ENSG00000026950	5.75424	0.78761	2.97936	0.198185	2.87078	0.703001	0.846187	3.82848	0.708502	0	0.242918	0.888877	5.69199	2.01251	1.75631	0.967377	3.14639	13.0108	0.826253	3.60763	5.89782	2.0559	0.998077	1.34578	1.38108	2.38368	1.62871	1.22787	1.40849	1.29205	0.952002	0.980068	1.01663	1.33807	0.444987	6.71744	5.33479	5.3427	6.20259	3.31163	1.25565	2.28127	1.26618	2.1061	3.09184	1.2563	3.46276	4.19493	3.71082
ENSG00000026950	5.75424	0.78761	2.97936	0.198185	2.87078	0.703001	0.846187	3.82848	0.708502	0	0.242918	0.888877	5.69199	2.01251	1.75631	0.967377	3.14639	13.0108	0.826253	3.60763	5.89782	2.0559	0.998077	1.34578	1.38108	2.38368	1.62871	1.22787	1.40849	1.29205	0.952002	0.980068	1.01663	1.33807	0.444987	6.71744	5.33479	5.3427	6.20259	3.31163	1.25565	2.28127	1.26618	2.1061	3.09184	1.2563	3.46276	4.19493	3.71082
ENSG00000026950	5.75424	0.78761	2.97936	0.198185	2.87078	0.703001	0.846187	3.82848	0.708502	0	0.242918	0.888877	5.69199	2.01251	1.75631	0.967377	3.14639	13.0108	0.826253	3.60763	5.89782	2.0559	0.998077	1.34578	1.38108	2.38368	1.62871	1.22787	1.40849	1.29205	0.952002	0.980068	1.01663	1.33807	0.444987	6.71744	5.33479	5.3427	6.20259	3.31163	1.25565	2.28127	1.26618	2.1061	3.09184	1.2563	3.46276	4.19493	3.71082
ENSG00000027001	18.7864	5.04071	5.71716	2.77458	3.4079	0.80343	2.36932	8.33927	7.93522	5.63657	11.4171	14.222	13.6608	8.05003	6.59292	5.32057	9.60477	11.7717	5.28802	7.52014	2.24679	2.01021	9.58153	7.85409	9.20717	9.53471	8.68647	8.2513	4.9297	6.46025	4.82348	6.86048	4.35699	10.7045	4.98385	10.9959	18.4293	14.4479	5.2788	15.8958	0.965882	6.24349	8.0575	10.0549	4.41692	8.04034	12.335	23.034	12.3846
ENSG00000027075	18.4279	6.93097	23.0297	7.53102	22.1513	2.41029	3.72322	24.8662	0	0	2.42918	2.37034	13.6608	4.02502	7.34949	1.45107	14.0759	39.3421	6.61002	17.3776	34.8252	5.4824	3.99231	4.58891	1.84143	19.8029	10.8581	27.799	6.57294	1.29205	4.31574	2.20515	1.16186	7.065	6.05182	26.9524	13.5795	19.0631	14.2528	10.6652	3.86353	22.0923	16.8057	8.96792	20.3178	1.2563	26.3239	10.9831	23.9496
ENSG00000027644	0.501927	0.630088	0.48314	0.396369	0.740847	0.200857	0.338475	0	0	0	0	0	9.10718	0	0	1.20922	0.331199	0	0	0	0	0.730986	0.798461	0.705985	0	0.733439	0.723873	0.491149	0.469496	0	0.592357	1.96014	0.580932	2.99727	0.35599	0.496057	0.969961	0	0.52788	0.271724	0.386353	1.92107	0	0.543511	0.883384	0.753782	1.65386	0.152543	0.0910631
ENSG00000027697	57.7933	57.023	125.294	11.0983	127.796	6.02572	17.6007	269.737	22.1053	23.6736	23.8059	17.185	72.8574	51.5202	56.7424	42.8064	70.5453	83.0212	43.6262	80.2825	101.106	52.2655	47.1092	77.2172	27.6215	265.505	67.3202	43.2211	33.0994	46.5138	26.9945	39.9378	21.4945	80.4982	26.6992	76.9715	49.468	121.904	119.829	107.806	29.9423	55.7111	110.042	39.1328	65.3704	16.0807	258.622	73.5257	82.8674
ENSG00000027847	18.9298	5.6708	8.77705	1.98185	9.63101	2.00857	1.3539	12.5847	3.68421	21.7947	20.1622	7.7036	40.9823	6.44003	11.5646	11.6085	11.4264	25.0922	1.322	9.45098	8.98716	3.28944	17.5661	9.7073	18.4143	19.0694	10.1342	11.6893	8.45092	6.46025	8.54686	13.4759	4.35699	9.20591	1.42396	11.74	13.5795	13.8459	4.75092	14.6051	2.70447	12.487	8.28772	15.2183	12.3674	10.3017	19.0193	14.339	10.1991
ENSG00000027869	0.0717039	0	0.096628	0	0	0.602572	0	0	0	0	0	0	0	0	0	0	0.0331199	0.309781	0	0.203247	1.12339	0.182747	0	0.0882482	0	0	0	0	0	0	0	0	0	0.428182	0	0.0992114	0	0.140465	0.52788	0.0679309	0.193176	0	0.0460429	0	0.176677	0	0.0137821	0.610172	0.200339
ENSG00000027869	1.68504	0.236283	0.720684	0.0990923	0.444508	0.200857	0.0846187	0.796021	0	0	0	0	0	0	0.216161	0	1.19232	5.73094	0.330501	1.753	6.74037	0.365493	0	0.154434	0.460359	0	0.361936	0.122787	0	0	0.275023	0.122509	0.145233	1.33807	0.266992	1.00865	0.727471	1.14379	0.26394	0.407585	0.338059	0.120067	0.0460429	0.135878	1.28091	0.0628151	0.995759	1.10594	0.450762
ENSG00000027869	1.68504	0.236283	0.720684	0.0990923	0.444508	0.200857	0.0846187	0.796021	0	0	0	0	0	0	0.216161	0	1.19232	5.73094	0.330501	1.753	6.74037	0.365493	0	0.154434	0.460359	0	0.361936	0.122787	0	0	0.275023	0.122509	0.145233	1.33807	0.266992	1.00865	0.727471	1.14379	0.26394	0.407585	0.338059	0.120067	0.0460429	0.135878	1.28091	0.0628151	0.995759	1.10594	0.450762
ENSG00000027869	1.68504	0.236283	0.720684	0.0990923	0.444508	0.200857	0.0846187	0.796021	0	0	0	0	0	0	0.216161	0	1.19232	5.73094	0.330501	1.753	6.74037	0.365493	0	0.154434	0.460359	0	0.361936	0.122787	0	0	0.275023	0.122509	0.145233	1.33807	0.266992	1.00865	0.727471	1.14379	0.26394	0.407585	0.338059	0.120067	0.0460429	0.135878	1.28091	0.0628151	0.995759	1.10594	0.450762
ENSG00000027869	1.68504	0.236283	0.720684	0.0990923	0.444508	0.200857	0.0846187	0.796021	0	0	0	0	0	0	0.216161	0	1.19232	5.73094	0.330501	1.753	6.74037	0.365493	0	0.154434	0.460359	0	0.361936	0.122787	0	0	0.275023	0.122509	0.145233	1.33807	0.266992	1.00865	0.727471	1.14379	0.26394	0.407585	0.338059	0.120067	0.0460429	0.135878	1.28091	0.0628151	0.995759	1.10594	0.450762
ENSG00000028116	2.23716	2.64637	3.0921	2.14039	3.51161	1.04446	1.82776	6.88369	6.97166	4.13348	5.39278	3.31847	5.46431	1.28801	1.44828	0.870639	3.24575	9.16951	3.04061	6.68682	1.57275	2.30261	1.59692	1.78261	0	4.69401	2.17162	1.02159	0.892042	1.29205	0.558508	0.441031	1.10377	1.62709	2.70552	6.29992	3.68585	5.39788	3.90631	3.45089	2.9234	2.88161	3.17696	3.91328	3.35686	1.20605	10.1023	4.75934	5.26345
ENSG00000028116	2.23716	2.64637	3.0921	2.14039	3.51161	1.04446	1.82776	6.88369	6.97166	4.13348	5.39278	3.31847	5.46431	1.28801	1.44828	0.870639	3.24575	9.16951	3.04061	6.68682	1.57275	2.30261	1.59692	1.78261	0	4.69401	2.17162	1.02159	0.892042	1.29205	0.558508	0.441031	1.10377	1.62709	2.70552	6.29992	3.68585	5.39788	3.90631	3.45089	2.9234	2.88161	3.17696	3.91328	3.35686	1.20605	10.1023	4.75934	5.26345
ENSG00000028116	2.23716	2.64637	3.0921	2.14039	3.51161	1.04446	1.82776	6.88369	6.97166	4.13348	5.39278	3.31847	5.46431	1.28801	1.44828	0.870639	3.24575	9.16951	3.04061	6.68682	1.57275	2.30261	1.59692	1.78261	0	4.69401	2.17162	1.02159	0.892042	1.29205	0.558508	0.441031	1.10377	1.62709	2.70552	6.29992	3.68585	5.39788	3.90631	3.45089	2.9234	2.88161	3.17696	3.91328	3.35686	1.20605	10.1023	4.75934	5.26345
ENSG00000028116	2.27301	2.64637	3.13236	2.14039	3.51161	1.04446	1.82776	6.88369	6.97166	4.13348	5.39278	3.61477	5.46431	1.28801	1.44828	0.870639	3.24575	9.16951	3.04061	6.68682	1.57275	2.30261	1.59692	1.78261	0	4.69401	2.17162	1.02159	0.892042	1.29205	0.558508	0.441031	1.10377	1.73414	2.88352	6.29992	3.68585	5.39788	3.90631	3.45089	2.85901	2.88161	3.17696	3.91328	3.35686	1.20605	10.1712	4.75934	5.26345
ENSG00000028116	2.27301	2.64637	3.13236	2.14039	3.5857	1.04446	1.82776	6.88369	6.97166	4.13348	5.39278	3.61477	5.46431	1.28801	1.44828	0.870639	3.24575	9.16951	3.04061	6.68682	1.57275	2.30261	1.59692	1.78261	0	4.69401	2.17162	1.02159	0.892042	1.29205	0.558508	0.441031	1.10377	1.73414	2.88352	6.3826	3.68585	5.39788	3.90631	3.45089	2.85901	2.88161	3.17696	3.91328	3.35686	1.20605	10.1712	4.75934	5.26345
ENSG00000028137	47.9699	9.45133	55.6416	13.4766	53.1187	9.23944	85.2957	266.705	0	0.751542	2.6721	1.18517	72.8574	61.1802	22.805	37.7277	93.8949	154.581	29.7451	113.412	476.319	30.1532	20.76	28.4159	20.2558	253.77	61.5292	28.3884	22.5358	23.2569	12.8626	14.946	12.7805	34.6827	84.0135	67.0503	45.5882	91.7037	60.7062	43.4078	106.054	54.7506	25.5538	11.142	74.2042	6.53277	182.82	57.9663	37.9733
ENSG00000028203	32.4819	18.5876	37.1213	6.73828	36.9683	3.81629	3.04627	40.0285	63.1984	30.8132	43.7252	57.4807	4.55359	66.8153	42.1515	41.1135	35.7695	56.6899	27.1011	51.015	7.86376	15.5335	24.7523	38.7409	36.8287	19.8029	48.4995	33.9875	36.8554	89.1514	72.6906	40.6728	54.8981	36.3955	16.0195	49.4403	18.4293	35.7183	24.8104	33.8975	10.0452	29.7766	36.8343	40.4915	18.5511	69.3479	37.9698	35.8476	36.3342
ENSG00000028277	0.597532	0.105015	0.644187	0.132123	0.889016	0.401715	1.12825	0.808656	0.0944668	0.125257	2.6721	2.17281	0	0.268334	2.73804	0.644918	1.71119	33.5596	0.220334	0.812987	7.86376	0.852817	0.532308	1.14723	0	0.733438	0.965163	1.37522	0.234748	0.430683	0.310282	0.490034	0	0.642273	1.30529	0.661409	2.26324	1.1371	1.7596	1.78885	0.515137	0.160089	0.920857	0.18117	0.588922	0.0837534	6.33978	1.32204	0.758859
ENSG00000028277	0.597532	0.105015	0.644187	0.132123	0.889016	0.401715	1.12825	0.808656	0.0944668	0.125257	2.6721	2.17281	0	0.268334	2.73804	0.644918	1.71119	33.5596	0.220334	0.812987	7.86376	0.852817	0.532308	1.14723	0	0.733438	0.965163	1.37522	0.234748	0.430683	0.310282	0.490034	0	0.642273	1.30529	0.661409	2.26324	1.1371	1.7596	1.78885	0.515137	0.160089	0.920857	0.18117	0.588922	0.0837534	6.33978	1.32204	0.758859
ENSG00000028277	0.597532	0.105015	0.644187	0.132123	0.889016	0.401715	1.12825	0.808656	0.0944668	0.125257	2.6721	2.17281	0	0.268334	2.73804	0.644918	1.71119	33.5596	0.220334	0.812987	7.86376	0.852817	0.532308	1.14723	0	0.733438	0.965163	1.37522	0.234748	0.430683	0.310282	0.490034	0	0.642273	1.30529	0.661409	2.26324	1.1371	1.7596	1.78885	0.515137	0.160089	0.920857	0.18117	0.588922	0.0837534	6.33978	1.32204	0.758859
ENSG00000028310	18.4638	4.41062	7.08605	6.73828	7.44551	3.21372	2.03085	10.1587	26.0729	13.152	20.2836	15.9998	6.83038	12.4776	15.0773	9.79469	11.7576	23.2336	6.27952	10.8229	3.93188	3.7463	12.7754	13.0166	22.0972	11.3683	8.32454	18.3198	9.97678	15.5046	32.7912	15.8036	17.2827	14.4511	5.69583	13.6829	15.5194	12.8425	11.0855	21.0586	4.73282	9.8455	12.4316	9.51144	9.27553	13.3168	18.8126	12.2797	9.65269
ENSG00000028310	18.4638	4.41062	7.08605	6.73828	7.44551	3.21372	2.03085	10.1587	25.7895	13.152	20.2836	15.9998	6.83038	12.4776	15.1853	10.0365	11.7576	23.2336	6.27952	10.8229	3.93188	3.7463	12.7754	13.0166	23.9386	11.3683	8.32454	18.2216	10.2115	15.5046	32.7912	15.8036	17.2827	14.4511	5.69583	13.6829	16.4893	12.8425	11.0855	21.0586	4.73282	9.8455	12.4316	9.51144	8.39214	13.3168	18.8815	12.2797	9.65269
ENSG00000028528	31.0239	12.7068	27.6463	6.8704	28.2016	4.75363	4.9643	37.7541	22.9555	15.7824	22.1055	25.0861	44.018	20.6617	22.805	19.4282	33.6167	33.0433	13.22	29.7418	11.9829	8.04085	30.0754	25.8567	19.642	45.4732	21.7162	21.6105	16.5888	14.6432	18.2784	17.3962	21.5913	31.1859	12.2223	43.5152	27.1589	36.521	29.2094	56.8355	8.11341	17.7699	47.9613	38.2269	18.8455	13.6518	24.8078	41.4409	28.0778
ENSG00000028528	31.0239	12.7068	27.6463	6.8704	28.2016	4.75363	4.9643	37.7541	22.9555	15.7824	22.1055	25.0861	44.018	20.6617	22.805	19.4282	33.6167	33.0433	13.22	29.7418	11.9829	8.04085	30.0754	25.8567	19.642	45.4732	21.7162	21.6105	16.5888	14.6432	18.2784	17.3962	21.5913	31.1859	12.2223	43.5152	27.1589	36.521	29.2094	56.8355	8.11341	17.7699	47.9613	38.2269	18.8455	13.6518	24.8078	41.4409	28.0778
ENSG00000028839	29.9005	13.5469	20.3724	4.75643	20.7437	5.82487	3.04627	16.6785	72.834	87.5547	80.4058	77.036	18.2144	66.8153	36.7474	60.9448	19.5407	41.5106	7.27103	25.3042	44.9358	5.4824	43.9154	37.2407	47.8773	44.0063	43.4324	35.7556	46.2453	68.4786	36.0491	46.5532	47.0555	67.0105	10.6797	28.3579	24.249	22.4744	30.6171	22.1455	7.3407	12.9672	32.9207	19.5664	29.1517	41.7093	21.3623	18.0001	21.582
ENSG00000029153	4.44564	18.5876	6.52239	5.54917	6.66762	0.80343	3.04627	5.9133	8.78542	12.4004	8.50212	13.0369	0	10.465	10.3757	12.0922	12.9168	12.3912	1.322	8.84124	0	0.730986	8.78307	8.38358	23.9386	8.06783	5.79098	4.6168	6.33819	6.46025	6.68517	6.61546	1.16186	13.9159	2.13594	10.1692	3.87985	3.61196	3.69516	3.26068	4.24988	2.40134	4.14386	0	6.18369	19.0958	6.75324	2.28815	34.695
ENSG00000029363	15.3446	9.87138	24.2912	2.24609	26.4235	2.14248	2.48215	32.043	46.0999	17.7865	25.0205	25.0861	4.55358	37.2985	22.5889	17.0097	13.4688	29.8422	9.47436	30.8597	19.4722	7.37077	13.84	37.2701	14.7315	19.5584	39.3304	31.9901	20.8926	58.5729	61.2384	25.4818	22.7532	20.1246	5.45851	43.1294	9.05297	26.8891	24.2825	19.0207	6.18164	8.48473	29.1605	16.8488	18.2566	19.0958	49.9832	25.7289	23.1604
ENSG00000029363	15.3446	9.87138	24.2912	2.24609	26.4235	2.14248	2.48215	32.043	46.0999	17.7865	25.0205	25.0861	4.55358	37.2985	22.5889	17.0097	13.4688	29.8422	9.47436	30.8597	19.4722	7.37077	13.84	37.2701	14.7315	19.5584	39.3304	31.9901	20.8926	58.5729	61.2384	25.4818	22.7532	20.1246	5.45851	43.1294	9.05297	26.8891	24.2825	19.0207	6.18164	8.48473	29.1605	16.8488	18.2566	19.0958	49.9832	25.7289	23.1604
ENSG00000029363	15.3446	9.87138	24.2912	2.24609	26.4235	2.14248	2.48215	32.043	46.0999	17.7865	25.0205	25.0861	4.55358	37.2985	22.5889	17.0097	13.4688	29.8422	9.47436	30.8597	19.4722	7.37077	13.84	37.2701	14.7315	19.5584	39.3304	31.9901	20.8926	58.5729	61.2384	25.4818	22.7532	20.1246	5.45851	43.1294	9.05297	26.8891	24.2825	19.0207	6.18164	8.48473	29.1605	16.8488	18.2566	19.0958	49.9832	25.7289	23.1604
ENSG00000029364	84.2521	27.7239	74.8867	8.32375	76.1591	5.82487	6.43102	64.743	54.9797	56.7414	66.8024	58.6659	77.411	60.3752	45.502	81.0178	46.3678	43.3693	13.22	58.7384	22.4679	27.5947	50.3031	75.9817	60.7673	49.1404	64.4247	42.6317	65.7294	65.8945	37.9108	32.5873	51.703	73.005	14.2396	70.9361	42.6783	112.372	53.3159	88.7178	13.5224	27.8556	67.9132	54.3511	48.5861	50.0009	68.9106	56.4409	65.9297
ENSG00000029534	0.143408	0.078761	0.322093	0	0.222254	0.100429	0.0846187	0.0758115	0.1417	0	0	0	0	0	0	0	0.0413999	0.0774452	0	0.177841	15.4467	0.456866	0	0.0661861	0	0	0	0	0	0.323012	0	0.122509	0	0.107045	0	0.020669	0	0	0.65985	0.0509482	0.0965882	0.480268	0	0.135878	0	0.690967	0.275643	0.0381358	0.0455316
ENSG00000029534	0.143408	0.078761	0.322093	0	0.222254	0.100429	0.0846187	0.0758115	0.1417	0	0	0	0	0	0	0	0.0413999	0.0774452	0	0.177841	15.4467	0.456866	0	0.0661861	0	0	0	0	0	0.323012	0	0.122509	0	0.107045	0	0.020669	0	0	0.65985	0.0509482	0.0965882	0.480268	0	0.135878	0	0.690967	0.275643	0.0381358	0.0455316
ENSG00000029534	0.143408	0.078761	0.322093	0	0.222254	0.100429	0.0846187	0.0758115	0.1417	0	0	0	0	0	0	0	0.0413999	0.0774452	0	0.177841	15.4467	0.456866	0	0.0661861	0	0	0	0	0	0.323012	0	0.122509	0	0.107045	0	0.020669	0	0	0.65985	0.0509482	0.0965882	0.480268	0	0.135878	0	0.690967	0.275643	0.0381358	0.0455316
ENSG00000029534	0.143408	0.078761	0.322093	0	0.222254	0.100429	0.0846187	0.0758115	0.1417	0	0	0	0	0	0	0	0.0413999	0.0774452	0	0.177841	15.4467	0.456866	0	0.0661861	0	0	0	0	0	0.323012	0	0.122509	0	0.107045	0	0.020669	0	0	0.65985	0.0509482	0.0965882	0.480268	0	0.135878	0	0.690967	0.275643	0.0381358	0.0455316
ENSG00000029534	2.07941	0	0	0	0	0	0	0.151623	0	0.375771	0.728754	0	0	1.61001	1.72929	2.1766	0.662398	0	0	0	0	0	3.99231	7.05985	1.84143	0	1.44775	0.785838	0.704243	46.5138	91.0537	56.844	13.071	6.42273	0.711979	0	0	0	0	0.339655	0.193176	0.480268	2.07193	0	0	2.26135	0.344553	0	0
ENSG00000029534	0.286815	0.105015	0.214729	0	0.123474	0.0669524	1.57955	2.32489	0	0	0	0.395056	0	0	0.144107	0.0806147	0.110399	1.65216	65.8799	0.203247	0	0.426408	0.266153	0.735401	0	0	0	0.0327432	0.0782492	0	0.141037	0.0816723	0.096822	1.14182	28.4792	0.0275587	0	0.0668881	0	0.135862	0.837097	43.3842	0.306952	0	0	0.0837534	0.505344	3.91527	1.54807
ENSG00000029534	0.286815	0.105015	0.214729	0	0.123474	0.0669524	1.57955	2.32489	0	0	0	0.395056	0	0	0.144107	0.0806147	0.110399	1.65216	65.8799	0.203247	0	0.426408	0.266153	0.735401	0	0	0	0.0327432	0.0782492	0	0.141037	0.0816723	0.096822	1.14182	28.4792	0.0275587	0	0.0668881	0	0.135862	0.837097	43.3842	0.306952	0	0	0.0837534	0.505344	3.91527	1.54807
ENSG00000029534	0.286815	0.105015	0.214729	0	0.123474	0.0669524	1.57955	2.32489	0	0	0	0.395056	0	0	0.144107	0.0806147	0.110399	1.65216	65.8799	0.203247	0	0.426408	0.266153	0.735401	0	0	0	0.0327432	0.0782492	0	0.141037	0.0816723	0.096822	1.14182	28.4792	0.0275587	0	0.0668881	0	0.135862	0.837097	43.3842	0.306952	0	0	0.0837534	0.505344	3.91527	1.54807
ENSG00000029559	0.0717039	0.315044	0	0	0.0740847	0	0	0.151623	0	0	0	0	0	0	0	0.241844	0.331199	0	0	0	0	255.845	0	0.176496	0	0	0	0	0	0	0.169245	0.980068	0.290466	0.214091	0.711979	0.744085	0	0	0	0	0.193176	0	1.84172	0	0	0	8.88947	0	0
ENSG00000029639	16.7787	4.09557	8.93809	0.396369	12.0758	0.80343	0.67695	8.18765	29.4737	10.8974	15.7897	20.1479	22.7679	4.02502	11.0242	3.62766	6.12718	17.3477	1.98301	10.1623	7.86376	1.46197	8.78307	12.5312	5.5243	8.06783	7.9626	10.1177	2.34748	12.9205	14.9782	11.0258	4.06653	7.92137	3.20391	9.3424	12.6095	12.2405	3.69516	17.5941	1.73859	6.24349	15.4244	7.06564	6.18369	8.54286	7.44235	6.55935	10.3812
ENSG00000029725	16.2409	8.19115	19.6477	4.95462	19.4472	5.52358	5.07712	24.6387	24.5142	24.0493	35.9518	68.1472	22.7679	51.5202	36.6934	29.7468	16.8911	42.5948	18.1776	26.727	13.4807	7.40123	26.3492	44.3888	31.3044	48.7737	50.3092	33.6928	25.8223	45.2217	28.1369	29.0345	13.7971	58.2328	24.3853	24.9269	17.9443	23.9293	23.2267	34.4749	8.88612	21.8522	61.4672	16.5771	21.6429	38.6941	18.9849	23.4916	16.4824
ENSG00000029725	16.2409	8.19115	19.6477	4.95462	19.4472	5.52358	5.07712	24.6387	24.5142	24.0493	35.9518	68.1472	22.7679	51.5202	36.6934	29.7468	16.8911	42.5948	18.1776	26.727	13.4807	7.40123	26.3492	44.3888	31.3044	48.7737	50.3092	33.6928	25.8223	45.2217	28.1369	29.0345	13.7971	58.2328	24.3853	24.9269	17.9443	23.9293	23.2267	34.4749	8.88612	21.8522	61.4672	16.5771	21.6429	38.6941	18.9849	23.4916	16.4824
ENSG00000029993	3.6569	1.26018	8.37443	0.396369	7.2603	0.401715	0.338475	1.81948	23.5223	13.152	15.7897	63.4065	0	8.05003	2.91818	4.3532	0.993596	1.85868	0	1.01623	0	1.46197	4.79077	4.9419	7.36574	0.733439	5.79098	2.35751	3.52122	1.29205	0.676979	1.4701	1.45233	4.92409	1.42396	1.24014	3.87985	2.90964	3.69516	2.03793	1.35224	0.960536	5.06472	1.90229	3.53353	16.8345	5.58176	3.96612	2.27658
ENSG00000030066	18.3562	5.35575	11.8369	1.58548	11.8535	2.812	1.3539	15.0107	35.1417	20.2916	30.1218	37.3328	13.6608	5.63502	11.1323	11.1248	13.7448	25.402	3.96601	13.1094	6.74037	3.10669	5.58923	7.67759	14.7315	13.9353	14.4775	10.9035	11.0331	37.4694	23.6943	17.8862	22.9468	9.42	6.05182	18.1887	26.189	13.6452	16.3643	18.0696	7.14753	11.5264	7.36686	10.3267	11.484	24.6235	17.0898	13.4238	10.3812
ENSG00000030110	10.1102	2.52035	4.8314	0.396369	4.88959	1.00429	1.3539	8.94576	7.08502	21.0432	16.2755	12.4443	9.10718	1.61001	4.53939	9.43193	5.79598	17.9673	3.96601	7.31689	5.61697	4.20317	8.78307	5.11839	12.89	5.13407	5.06711	5.59909	4.69496	6.46025	4.82348	6.61546	5.51886	5.35227	2.13594	7.93691	28.1289	18.0598	7.9182	8.49136	0.965882	6.24349	6.21579	4.34808	10.6006	5.02521	10.8879	6.40681	17.302
ENSG00000030304	1.05166	0.105015	1.9594	0	1.9509	0	0	3.23462	0	0	0	0	0	0	0	0	0.0551997	3.61411	0.881336	1.8631	0	0.0609154	0	0	0	0	0	0	0	0	0	0	0	0	0.118663	0.0275587	2.58656	4.04673	0.52788	0.0452872	0.0643921	0.160089	0	0	0.588922	0	0	1.52543	2.21587
ENSG00000030304	1.05166	0.105015	1.9594	0	1.9509	0	0	3.23462	0	0	0	0	0	0	0	0	0.0551997	3.61411	0.881336	1.8631	0	0.0609154	0	0	0	0	0	0	0	0	0	0	0	0	0.118663	0.0275587	2.58656	4.04673	0.52788	0.0452872	0.0643921	0.160089	0	0	0.588922	0	0	1.52543	2.21587
ENSG00000030304	1.05166	0.105015	1.9594	0	1.9509	0	0	3.23462	0	0	0	0	0	0	0	0	0.0551997	3.61411	0.881336	1.8631	0	0.0609154	0	0	0	0	0	0	0	0	0	0	0	0	0.118663	0.0275587	2.58656	4.04673	0.52788	0.0452872	0.0643921	0.160089	0	0	0.588922	0	0	1.52543	2.21587
ENSG00000030419	5.73631	0.315044	3.7846	0.792739	4.44508	0.602572	0	3.48733	6.80162	3.75771	5.10127	7.11101	0	7.24503	11.7808	5.07873	2.98079	9.6032	0	3.96332	1.12339	0.913733	10.38	8.82482	1.84143	5.86751	11.582	13.9486	7.51193	11.6284	22.6788	13.4759	15.3947	4.92409	1.06797	4.96057	1.93992	2.30764	5.2788	16.2355	1.93176	1.92107	12.6618	6.52213	2.65015	6.78404	1.99841	6.10172	4.46209
ENSG00000030419	3.15497	0	5.39506	0.792739	4.14874	2.41029	1.01542	6.51979	19.2712	8.26696	4.85836	7.11101	0	1.61001	6.05252	5.07873	6.62398	4.95649	0	10.264	1.12339	1.09648	2.39538	2.2062	0	11.735	5.79098	6.09024	6.33819	0	2.53867	0.980068	4.35699	2.355	0.711979	10.5825	1.93992	1.30432	4.75092	3.53241	1.15906	1.4408	4.14386	14.1313	5.3003	0.502521	5.30612	6.86444	24.6781
ENSG00000030582	152.012	127.593	189.794	23.3858	205.437	15.466	41.2939	277.015	17.2874	114.61	84.0496	49.1845	145.715	44.2752	27.6687	34.8256	118.735	155.51	52.8802	96.5423	176.373	151.131	55.0938	45.4478	44.1944	125.418	27.5072	29.4689	27.7002	27.133	16.5014	25.9718	21.4945	42.6041	37.0229	128.727	211.452	199.16	235.962	66.3006	48.8736	64.3559	52.7191	127.453	121.024	33.4177	232.849	272.747	277.925
ENSG00000031003	16.9938	3.88554	5.58295	0.792738	6.44537	2.87896	2.03085	12.7363	2.64507	10.6468	12.3888	7.30854	19.7322	8.85504	13.9424	14.6719	15.6767	22.2009	5.06768	13.8885	8.23823	2.80211	18.0984	12.796	21.4834	13.4464	6.75614	12.1805	14.6326	12.4898	21.8326	14.946	12.8773	14.2014	4.27187	17.3344	15.8427	11.371	7.74224	13.3145	2.96204	6.72375	12.0479	12.5007	16.4898	16.8345	14.0807	10.9322	7.22434
ENSG00000031003	16.9938	3.88554	5.58295	0.792738	6.44537	2.87896	2.03085	12.7363	2.64507	10.6468	12.3888	7.30854	19.7322	8.85504	13.9424	14.6719	15.6767	22.2009	5.06768	13.8885	8.23823	2.80211	18.0984	12.796	21.4834	13.4464	6.75614	12.1805	14.6326	12.4898	21.8326	14.946	12.8773	14.2014	4.27187	17.3344	15.8427	11.371	7.74224	13.3145	2.96204	6.72375	12.0479	12.5007	16.4898	16.8345	14.0807	10.9322	7.22434
ENSG00000031003	16.9938	3.88554	5.58295	0.792738	6.44537	2.87896	2.03085	12.7363	2.64507	10.6468	12.3888	7.30854	19.7322	8.85504	13.9424	14.6719	15.6767	22.2009	5.06768	13.8885	8.23823	2.80211	18.0984	12.796	21.4834	13.4464	6.75614	12.1805	14.6326	12.4898	21.8326	14.946	12.8773	14.2014	4.27187	17.3344	15.8427	11.371	7.74224	13.3145	2.96204	6.72375	12.0479	12.5007	16.4898	16.8345	14.0807	10.9322	7.22434
ENSG00000031081	31.478	5.6708	21.0166	4.36006	20.8178	1.80772	12.1851	66.1077	0.850202	0.375771	2.91501	3.55551	0	17.7101	19.4545	16.2036	21.5279	26.6411	9.25403	16.8695	5.61697	12.6095	18.3646	14.5609	3.68287	42.5395	12.3058	19.5477	14.0849	18.0887	17.6015	12.4959	20.9136	16.485	7.83177	31.7476	22.3091	20.2671	14.2528	23.7079	15.4541	22.0923	18.4172	11.142	15.9009	6.78404	53.199	16.4746	18.2126
ENSG00000031691	2.86816	2.20531	5.95873	1.58548	6.59354	1.60686	1.3539	5.30681	57.8137	7.13965	12.8746	16.5924	0	9.66004	7.67373	3.14398	2.15279	13.0108	5.28802	9.65423	1.12339	1.82747	3.19384	12.5312	0	5.86751	13.0297	7.269	8.21617	9.04435	9.05459	4.65532	8.71399	5.56637	4.27187	7.77156	3.87985	5.81927	11.0855	6.38551	2.89765	1.92107	17.2661	4.07633	5.3003	3.26639	9.23403	6.55935	10.6544
ENSG00000031698	109.348	71.8301	88.9783	66.9864	87.1977	25.5089	26.401	92.9449	139.433	98.8278	133.119	79.9989	141.161	156.976	135.857	115.602	104.659	107.494	53.5412	140.139	22.4679	30.1532	122.165	195.823	130.742	110.016	121.611	116.992	83.5702	109.824	98.5004	81.5907	88.3017	271.253	62.2982	111.613	71.7771	101.436	70.2081	111.746	52.9303	56.1914	173.121	76.9068	58.3033	91.9614	80.6255	77.4919	97.4375
ENSG00000031823	20.34	2.73038	9.01862	1.18911	9.55692	1.00429	1.57955	9.80496	15.8704	8.89325	12.4698	24.8885	13.6608	9.12337	10.9882	6.36857	8.44557	10.5325	3.96601	12.6691	2.99572	2.19296	9.84769	13.502	8.59336	6.11199	10.3755	11.8858	5.86869	8.61366	16.6706	7.59553	4.93793	8.70637	2.2546	12.0156	9.37629	12.2405	5.10284	17.0507	2.12494	5.12286	10.0527	6.79388	5.3003	9.29664	13.6443	8.13563	9.53128
ENSG00000031823	20.34	2.73038	9.01862	1.18911	9.55692	1.00429	1.57955	9.80496	15.8704	8.89325	12.4698	24.8885	13.6608	9.12337	10.9882	6.36857	8.44557	10.5325	3.96601	12.6691	2.99572	2.19296	9.84769	13.502	8.59336	6.11199	10.3755	11.8858	5.86869	8.61366	16.6706	7.59553	4.93793	8.70637	2.2546	12.0156	9.37629	12.2405	5.10284	17.0507	2.12494	5.12286	10.0527	6.79388	5.3003	9.29664	13.6443	8.13563	9.53128
ENSG00000031823	20.34	2.73038	9.01862	1.18911	9.55692	1.00429	1.57955	9.80496	15.8704	8.89325	12.4698	24.8885	13.6608	9.12337	10.9882	6.36857	8.44557	10.5325	3.96601	12.6691	2.99572	2.19296	9.84769	13.502	8.59336	6.11199	10.3755	11.8858	5.86869	8.61366	16.6706	7.59553	4.93793	8.70637	2.2546	12.0156	9.37629	12.2405	5.10284	17.0507	2.12494	5.12286	10.0527	6.79388	5.3003	9.29664	13.6443	8.13563	9.53128
ENSG00000032219	3.53739	1.99528	6.22714	2.51034	6.66762	1.20514	1.57955	6.46925	2.55061	3.88297	5.34419	10.2715	3.03572	2.14667	3.89091	3.70828	5.24398	11.8749	2.20334	8.67187	4.86804	2.13204	1.86308	4.03	1.22762	6.35647	4.34324	4.42034	2.73872	8.18298	8.37761	3.59358	5.22839	5.63773	1.30529	9.4802	3.2332	9.13024	6.33456	4.30229	2.4469	1.4408	5.98557	5.52569	3.53353	3.26639	9.7164	5.74579	5.1906
ENSG00000032219	3.53739	1.99528	6.22714	2.51034	6.66762	1.20514	1.57955	6.46925	2.55061	3.88297	5.34419	10.2715	3.03572	2.14667	3.89091	3.70828	5.24398	11.8749	2.20334	8.67187	4.86804	2.13204	1.86308	4.03	1.22762	6.35647	4.34324	4.42034	2.73872	8.18298	8.37761	3.59358	5.22839	5.63773	1.30529	9.4802	3.2332	9.13024	6.33456	4.30229	2.4469	1.4408	5.98557	5.52569	3.53353	3.26639	9.7164	5.74579	5.1906
ENSG00000032219	3.53739	1.99528	6.22714	2.51034	6.66762	1.20514	1.57955	6.46925	2.55061	3.88297	5.34419	10.2715	3.03572	2.14667	3.89091	3.70828	5.24398	11.8749	2.20334	8.67187	4.86804	2.13204	1.86308	4.03	1.22762	6.35647	4.34324	4.42034	2.73872	8.18298	8.37761	3.59358	5.22839	5.63773	1.30529	9.4802	3.2332	9.13024	6.33456	4.30229	2.4469	1.4408	5.98557	5.52569	3.53353	3.26639	9.7164	5.74579	5.1906
ENSG00000032389	16.9938	3.46549	5.47559	0.792739	4.00057	1.20514	1.3539	6.82304	15.8704	15.0308	20.648	13.6294	27.3215	16.9051	15.0232	11.8504	5.79598	23.5433	4.62702	5.28442	12.3573	2.19296	24.7523	20.3853	33.1458	6.60095	9.41035	18.2707	14.0849	19.3807	24.2866	19.3563	15.1042	20.3386	4.27187	7.02747	15.5194	8.62858	4.75092	15.2165	2.31812	6.24349	16.3452	8.42441	8.83384	18.5933	12.4728	9.76275	10.108
ENSG00000032444	6.91943	0.472566	2.00637	0	2.0435	0.3515	0.423093	1.59204	5.2193	3.19405	2.36845	2.91354	8.34824	7.7817	9.01573	5.19965	4.27798	2.09102	0.220334	3.15033	0	1.32491	8.51691	10.6486	15.8056	2.81151	7.78163	8.08758	2.91479	4.73751	5.61328	4.71658	2.44476	6.44057	1.06797	3.90645	3.71818	3.13538	1.23172	11.6841	0.386353	0.480268	7.67381	1.8117	1.32507	6.74216	2.64157	2.61865	1.7985
ENSG00000032444	7.46916	0.472566	1.99295	0	2.01881	0.3515	0.423093	1.59204	5.40823	3.19405	2.36845	2.91354	8.34824	8.05003	9.12381	5.19965	4.33318	2.03939	0.220334	3.15033	0	1.32491	8.51691	10.678	15.8056	2.81151	7.66099	8.12032	2.91479	4.73751	5.69791	4.79825	2.44476	6.44057	1.06797	3.93401	3.2332	2.33273	0.4399	11.7294	0.386353	0.800447	7.67381	1.8117	0.883383	6.74216	2.64157	2.61865	1.82885
ENSG00000032444	12.2733	0.78761	2.18084	0	1.95707	1.35579	0.930806	2.35016	6.9197	7.70331	6.01222	6.37028	9.10718	5.09835	8.72752	3.50674	5.18878	3.58829	0.991503	3.40439	2.24679	0.959419	11.9769	6.55978	4.14323	12.8352	13.09	6.02476	2.52354	10.3364	8.63148	7.0034	3.99391	5.61989	3.3819	2.85922	5.33479	3.18555	5.80668	9.82734	1.54541	4.64259	6.10068	3.94045	3.97523	3.39202	1.13703	1.37289	2.78501
ENSG00000032444	12.5482	3.46549	9.70306	1.18911	8.37157	1.20514	1.69237	10.7652	4.53441	4.88502	2.6721	2.37034	4.55359	11.27	10.5919	11.8504	5.79598	13.7852	3.30501	5.1828	4.49358	2.01021	15.9692	13.855	1.84143	8.06783	6.87679	11.8858	8.68567	3.87615	8.63148	4.41031	6.97119	10.4905	2.13594	6.53141	15.0344	12.9429	8.18214	11.0727	1.54541	6.24349	11.5107	4.34808	1.32508	3.76891	6.33978	4.2712	8.10462
ENSG00000032444	13.8508	0.78761	2.71766	0	2.50036	1.55665	1.26928	2.80503	8.52564	8.45485	7.22681	6.17276	10.625	7.24503	12.1501	5.19965	6.56878	3.89807	1.21184	4.42062	2.24679	1.14217	14.9046	9.97204	8.4399	14.5465	15.9855	8.41501	3.61903	12.4898	11.0291	8.71852	4.47802	7.18989	4.09388	4.09936	5.65811	3.68721	5.98264	14.0391	1.73859	4.64259	8.24935	4.66513	4.85861	5.48586	2.12474	2.38984	3.33139
ENSG00000032742	22.9811	1.89027	7.60946	0.792739	7.18621	0.703001	1.01542	6.36817	8.78542	10.3337	13.8463	3.25921	0	8.05003	6.48484	5.4415	6.12718	5.88583	1.65251	7.87582	1.12339	1.91884	6.38769	8.73657	2.76215	5.13407	15.9252	11.1982	7.6293	13.5665	6.72748	7.71804	5.51886	7.065	2.66992	14.0136	3.87985	9.02991	7.65426	14.3674	1.93176	4.32241	10.2445	6.11449	13.2508	5.77899	10.2332	13.8814	3.68806
ENSG00000032742	22.9811	1.89027	7.60946	0.792739	7.18621	0.703001	1.01542	6.36817	8.78542	10.3337	13.8463	3.25921	0	8.05003	6.48484	5.4415	6.12718	5.88583	1.65251	7.87582	1.12339	1.91884	6.38769	8.73657	2.76215	5.13407	15.9252	11.1982	7.6293	13.5665	6.72748	7.71804	5.51886	7.065	2.66992	14.0136	3.87985	9.02991	7.65426	14.3674	1.93176	4.32241	10.2445	6.11449	13.2508	5.77899	10.2332	13.8814	3.68806
ENSG00000033011	22.1565	4.72566	7.48867	0.396369	7.85298	1.00429	2.36932	11.2201	7.93522	13.152	16.0326	8.29618	9.10718	5.63502	5.94444	9.19008	6.62398	10.5325	4.62702	8.33313	1.12339	3.47218	14.3723	9.08956	12.89	13.2019	4.34324	6.38493	8.21617	7.7523	4.99272	8.5756	5.80932	11.1327	3.5599	10.8306	17.4593	12.6419	7.9182	11.3445	1.54541	1.4408	9.20858	6.52213	8.83384	6.28151	14.5401	11.1356	7.19399
ENSG00000033030	19.7903	8.50619	17.9567	2.37822	15.3355	3.21372	4.73865	17.1334	23.8057	16.5339	15.5467	15.4072	13.6608	15.2951	18.698	15.478	16.2287	32.527	9.25403	23.3734	7.86376	5.66514	7.98461	10.4133	25.7801	22.0032	15.9252	16.0114	14.0849	25.841	33.5105	18.1313	32.5322	18.1977	4.27187	30.4248	18.4293	21.7721	16.8922	18.681	5.79529	13.9278	10.5899	21.1969	19.4344	20.1008	18.3302	16.6272	14.2969
ENSG00000033050	15.3088	5.98584	5.75742	1.98185	4.96367	1.50643	1.3539	10.3862	8.07692	2.06674	7.89483	13.9257	6.83038	15.2951	11.1323	8.82732	7.94877	16.4184	10.2455	10.4164	1.68509	2.28433	11.9769	15.0904	7.36574	8.06783	9.77228	11.7385	6.57294	10.3364	9.8162	8.82062	5.22839	23.443	4.98385	9.21839	9.21463	9.28074	3.16728	13.756	2.60788	4.32241	19.5682	7.47327	4.41692	8.41723	12.9207	8.84749	8.69653
ENSG00000033050	15.3088	5.98584	5.75742	1.98185	4.96367	1.50643	1.3539	10.3862	8.07692	2.06674	7.89483	13.9257	6.83038	15.2951	11.1323	8.82732	7.94877	16.4184	10.2455	10.4164	1.68509	2.28433	11.9769	15.0904	7.36574	8.06783	9.77228	11.7385	6.57294	10.3364	9.8162	8.82062	5.22839	23.443	4.98385	9.21839	9.21463	9.28074	3.16728	13.756	2.60788	4.32241	19.5682	7.47327	4.41692	8.41723	12.9207	8.84749	8.69653
ENSG00000033100	32.7687	9.45133	18.7619	7.13465	17.9285	7.03001	5.07712	18.9529	16.4372	71.0207	55.6282	23.1108	86.5182	19.3201	24.5343	27.0866	48.8518	43.0595	4.62702	20.4263	33.7018	15.168	37.5277	21.9738	44.1944	41.806	15.9252	20.6282	24.6485	18.0887	23.1865	22.0515	15.9756	19.2682	6.40781	30.0941	37.8285	29.6984	23.7546	24.7268	7.3407	18.2502	14.2733	29.0778	27.3849	14.5731	57.8849	33.5595	17.6662
ENSG00000033122	0.0717039	0.315044	0	0	0	0.200857	0	0	0	0	0.242918	0	0	0.805003	1.83737	1.20922	0	0	0	0	0	0.182747	0.798461	0.441241	1.84143	0	0.723873	2.06282	0.938991	0	0.0846224	0	0	0	0	0.0826761	0	0	0	0.271724	0.772706	0	1.15107	0	0	8.04034	0	0	0
ENSG00000033170	0	0.105015	0	0	0	0.0669524	0.112825	0	0	0	0	0	0	0	0	0	0	0	0	0	0	0	0	0	0	0	0	0	0	0	0	0	0	0	0	0	0	0	0	0.0226436	0	0	0.0767381	0	0	0	0	0	0
ENSG00000033170	0	0.105015	0	0	0	0.0669524	0.112825	0	0	0	0	0	0	0	0	0	0	0	0	0	0	0	0	0	0	0	0	0	0	0	0	0	0	0	0	0	0	0	0	0.0226436	0	0	0.0767381	0	0	0	0	0	0
ENSG00000033170	0	0.105015	0	0	0	0.0669524	0.112825	0	0	0	0	0	0	0	0	0	0	0	0	0	0	0	0	0	0	0	0	0	0	0	0	0	0	0	0	0	0	0	0	0.0226436	0	0	0.0767381	0	0	0	0	0	0
ENSG00000033178	27.8211	10.7115	32.2899	3.56732	32.0046	3.01286	4.73865	48.5194	43.9271	20.2916	23.563	17.7775	9.10718	27.3701	33.0727	24.4263	24.3431	43.6791	7.93203	42.377	11.2339	14.2542	14.3723	31.0634	31.3044	17.6025	21.7162	27.9955	25.3528	36.1774	33.4258	24.9917	26.4324	20.1246	6.05182	46.216	23.2791	33.812	20.5873	41.7096	7.53388	11.0462	29.6977	14.6748	26.5015	47.9908	40.3816	23.9493	36.4252
ENSG00000033327	2.15112	0.315044	0.161047	0.396369	0.296339	0	0.67695	0.151623	0	0	0	0.592585	0	1.61001	4.10707	0	0.165599	0.309781	2.64401	0	0	0	5.58923	5.11839	0	0	3.61936	2.94689	0	1.29205	0.930846	0.490034	0	2.14091	0	0.0826761	0	0	0	25.6779	0	0	12.4316	0	0	1.2563	0.275643	0	0
ENSG00000033327	39.222	5.04071	28.5858	7.92739	28.3003	2.812	9.81577	55.494	14.4534	14.6551	10.9313	4.74068	22.7679	17.7101	43.8808	15.9617	61.1062	22.614	13.881	40.6494	28.0849	11.3303	47.9077	59.6558	40.5116	55.7414	34.7459	31.5317	18.5451	16.7966	21.2402	14.946	5.80932	22.9077	21.7154	48.1175	32.0087	35.5176	32.2007	180.085	12.7496	20.6515	55.7119	6.25037	14.1341	43.9706	69.5998	18.9153	22.1283
ENSG00000033627	55.9529	9.03126	14.4942	5.54917	15.6319	2.27638	2.48215	20.4691	22.2942	9.64479	12.5508	6.51843	27.3215	75.1336	41.3589	37.4053	16.5599	20.5488	8.15236	17.4115	1.12339	3.83767	64.9415	95.5434	36.8287	7.82334	52.8427	43.2866	32.7864	53.4047	41.6342	43.4497	36.986	69.0087	13.5276	19.1257	15.1961	22.5079	13.7249	74.9052	9.40125	9.92554	57.0164	11.5043	10.6006	32.9989	31.7908	15.4068	13.6898
ENSG00000033627	55.9529	9.03126	14.4942	5.54917	15.6319	2.27638	2.48215	20.4691	22.2942	9.64479	12.5508	6.51843	27.3215	75.1336	41.3589	37.4053	16.5599	20.5488	8.15236	17.4115	1.12339	3.83767	64.9415	95.5434	36.8287	7.82334	52.8427	43.2866	32.7864	53.4047	41.6342	43.4497	36.986	69.0087	13.5276	19.1257	15.1961	22.5079	13.7249	74.9052	9.40125	9.92554	57.0164	11.5043	10.6006	32.9989	31.7908	15.4068	13.6898
ENSG00000033627	55.9529	9.03126	14.4942	5.54917	15.6319	2.27638	2.48215	20.4691	22.2942	9.64479	12.5508	6.51843	27.3215	75.1336	41.3589	37.4053	16.5599	20.5488	8.15236	17.4115	1.12339	3.83767	64.9415	95.5434	36.8287	7.82334	52.8427	43.2866	32.7864	53.4047	41.6342	43.4497	36.986	69.0087	13.5276	19.1257	15.1961	22.5079	13.7249	74.9052	9.40125	9.92554	57.0164	11.5043	10.6006	32.9989	31.7908	15.4068	13.6898
ENSG00000033800	77.01	34.3398	65.6265	31.7095	66.3799	16.2695	20.647	98.2517	217.652	85.3	157.654	161.183	22.7679	136.851	68.1989	50.7873	66.0742	125.151	25.7791	152.029	55.0463	23.5743	44.7138	105.986	36.8287	49.8738	120.887	64.5369	44.8368	183.471	118.048	60.2742	85.3971	74.9318	24.9193	145.014	32.0087	119.797	57.5389	69.4933	34.9649	31.6977	71.3665	144.03	36.2187	54.021	146.366	102.967	88.6955
ENSG00000033867	0.717039	0.315044	0	0	0	0.200857	0	0.909738	0.283401	0	0	0.592585	0	0.805003	0.216161	0.241844	0.496798	0	6.61002	0.101623	0	0	0	0	0	0	0	0	0.234748	0	0	0.245017	0	0.214091	0.35599	0.248028	0.969961	0.902991	0	0.0679309	0.579529	16.8094	0	0.271755	1.76677	0.753782	0.344553	0.457629	0.910631
ENSG00000034152	0.215112	0	0.48314	0	0.518593	0.200857	0.338475	0.151623	0	0	0	0	0	0	0	0.483689	0.331199	0.619561	0	0	3.37018	0.913733	0	0.0882482	0	0	0	0	0	0	0.0846224	0	0	0.214091	1.06797	0.248028	0	0.300997	0	0.0679309	0.579529	0.960536	0	0	0	0	0.275643	0.152543	0.0910631
ENSG00000034152	24.8813	8.82124	33.0951	3.17095	32.8195	1.60686	12.1851	31.0827	1.1336	10.8974	14.0892	15.4072	68.3038	11.27	9.40302	34.3419	70.3797	37.4835	70.7272	33.6374	411.163	11.1475	16.7677	12.1782	11.0486	58.6751	18.0968	11.2964	26.5265	9.04435	21.1556	19.1113	15.3947	14.13	20.6474	24.6375	50.438	34.3136	36.4237	12.4314	19.3176	54.7506	8.74815	15.7618	33.5686	6.53277	38.7278	23.6442	38.2465
ENSG00000034239	7.27795	0.157522	1.69099	2.18003	1.77803	1.20514	0.338475	0.151623	0.425101	1.69097	1.57897	0	2.27679	3.62251	2.37778	5.07873	4.63678	0.464671	0.661002	0.762176	0	0.27412	0.399231	1.76496	3.68287	0.733439	15.2013	6.18847	9.97678	0.646025	0.211556	0.367526	0.290466	5.56637	10.8577	7.19282	0	0.100332	0.26394	10.3595	0.0965882	0.480268	3.68343	5.57098	1.32508	6.15588	0.482375	13.1187	0.273189
ENSG00000034239	7.27795	0.157522	1.69099	2.18003	1.77803	1.20514	0.338475	0.151623	0.425101	1.69097	1.57897	0	2.27679	3.62251	2.37778	5.07873	4.63678	0.464671	0.661002	0.762176	0	0.27412	0.399231	1.76496	3.68287	0.733439	15.2013	6.18847	9.97678	0.646025	0.211556	0.367526	0.290466	5.56637	10.8577	7.19282	0	0.100332	0.26394	10.3595	0.0965882	0.480268	3.68343	5.57098	1.32508	6.15588	0.482375	13.1187	0.273189
ENSG00000034510	579.798	319.14	415.178	129.216	405.54	41.9792	302.258	1019.06	1864.78	944.313	1252	1658.64	259.555	870.209	574.017	957.462	531.408	1082.06	229.368	544.295	1222.25	479.344	528.581	548.021	1738.31	776.712	479.928	539.183	714.103	83.9832	74.7216	144.315	268.972	1024	297.251	550.706	928.253	985.063	764.371	197.883	324.73	490.834	731.391	195.664	423.141	1913.6	1241.36	975.665	653.833
ENSG00000034533	8.89128	2.8354	9.17966	1.18911	7.48255	0.602572	0.338475	10.1587	5.38461	9.0185	8.25921	5.33326	9.10718	4.02502	5.18787	4.3532	4.96798	12.701	1.322	6.60553	8.98716	2.01021	3.99231	6.70686	5.5243	5.13407	3.61936	6.09024	3.05172	5.1682	7.1929	5.39038	2.90466	5.56637	2.13594	11.6573	17.4593	15.4512	8.97396	12.771	1.54541	5.28295	5.06472	4.61984	7.06707	3.76891	10.061	8.54241	4.09784
ENSG00000034677	0.717039	0.315044	0.322093	0	0.370423	0.200857	0.338475	0	0.850202	0	0	0	0	0	0.540404	0.241844	0.331199	1.5489	0	0.812988	1.12339	0.54824	0	0.264745	0	0	0	0.0982297	0	0	0.169245	0.245017	0	0.428182	0	0.0826761	0	0.200665	0	0.475516	0	0.960536	0	0.271755	0	0	0.413464	0.457629	0.273189
ENSG00000034677	42.8789	42.846	36.3966	9.51286	38.1536	4.61972	8.46187	61.559	15.587	18.037	13.8463	8.29618	31.8751	46.6902	52.4191	30.2305	54.8134	61.9561	14.5421	73.9819	26.9615	25.95	12.7754	48.4482	36.8287	56.4748	62.9769	39.9795	32.1604	47.8058	29.364	26.7069	30.499	51.81	9.96771	64.1567	32.0087	57.2897	62.2899	56.5864	15.4541	30.7372	31.7696	16.8488	41.519	32.9151	78.0758	37.8307	34.2397
ENSG00000034693	27.5343	11.9717	26.8948	3.56732	27.3372	3.21372	3.04627	16.9818	13.8866	15.0308	14.5751	8.29618	63.7502	28.1751	22.0485	19.5894	12.2544	30.6683	9.25403	20.6296	4.49358	5.29965	16.7677	25.1507	3.68287	13.2019	20.2684	21.807	16.4323	33.5933	27.7561	16.4161	24.6896	26.3332	5.33984	29.5981	11.6395	16.2538	12.6691	24.0475	4.63623	12.9672	22.3308	18.7511	12.3674	21.1059	23.912	29.5933	21.3088
ENSG00000034713	73.2097	23.9434	38.5707	8.32375	37.7091	6.6283	9.81577	50.6421	58.6639	52.2322	52.9561	37.9254	81.9646	121.555	82.3575	97.7051	76.5069	55.141	44.2872	50.5069	332.525	26.681	211.592	161.494	138.108	42.5395	145.498	107.365	108.453	114.992	79.9681	215.37	86.5589	207.454	48.4146	49.1923	64.0174	51.9721	74.959	155.494	11.9769	57.1519	240.344	50.5465	54.7698	81.4084	37.0739	55.068	49.8115
ENSG00000034971	5.23438	0	2.17413	20.2148	1.70395	1.00429	21.6624	48.9742	0	0	0	0	0	0	0	0	83.6277	2.78803	58.8292	80.9939	0	0	0	0.176496	0	13.2019	0.723873	0	0.234748	0	0	0	0	3.85364	12.8156	20.173	9.69961	20.8691	2.6394	0.0679309	36.3172	8.64483	0	11.9572	2.65015	0	2.6186	22.2713	115.377
ENSG00000035115	15.2729	3.93805	3.54303	1.78366	3.51902	0.703001	0.169237	0.303246	0.283401	0	0.971671	2.07405	2.27679	0.402502	0.162121	1.33014	2.40119	6.19561	0.991503	6.70715	2.80849	0	0	0.22062	0	8.06783	0	0.294689	0.938991	0	0.253867	0.367526	1.45233	0.535227	0	3.34838	15.0344	10.5851	14.2528	0.407585	0.0965882	0.240134	0.115107	9.1038	16.3426	0.376891	0.447919	9.83902	12.248
ENSG00000035115	15.2729	3.93805	3.54303	1.78366	3.51902	0.703001	0.169237	0.303246	0.283401	0	0.971671	2.07405	2.27679	0.402502	0.162121	1.33014	2.40119	6.19561	0.991503	6.70715	2.80849	0	0	0.22062	0	8.06783	0	0.294689	0.938991	0	0.253867	0.367526	1.45233	0.535227	0	3.34838	15.0344	10.5851	14.2528	0.407585	0.0965882	0.240134	0.115107	9.1038	16.3426	0.376891	0.447919	9.83902	12.248
ENSG00000035141	18.4279	11.3416	20.614	5.1528	21.7068	2.61115	2.36932	13.0396	62.0647	31.9405	40.3244	67.5546	27.3215	16.1001	12.105	14.7525	16.5599	21.6846	4.62702	18.8003	15.7275	11.1475	15.9692	15.2669	20.2558	8.06783	10.1342	19.1548	13.6154	9.04435	11.5086	18.3763	6.68072	20.5527	5.69583	19.5116	27.1589	30.501	24.2825	9.84998	5.02259	10.5659	15.8848	18.7511	22.0846	14.5731	21.0867	15.8645	20.8535
ENSG00000035403	80.7744	11.4991	30.9612	6.14372	31.3749	11.0472	5.92331	94.1579	77.7935	31.9405	55.1424	69.3324	43.2591	17.3076	10.754	30.1096	185.885	66.9126	54.5327	209.09	81.4461	19.828	14.3723	12.7519	11.9693	68.9433	22.802	12.6716	24.8833	28.4251	13.4126	13.5984	14.3781	26.7614	13.8836	121.865	134.825	90.5499	92.379	20.0736	16.9995	45.1452	9.78411	47.5572	45.4943	14.0706	84.4155	75.8139	92.9299
ENSG00000035403	80.7744	11.4991	30.9612	6.14372	31.3749	11.0472	5.92331	94.1579	77.7935	31.9405	55.1424	69.3324	43.2591	17.3076	10.754	30.1096	185.885	66.9126	54.5327	209.09	81.4461	19.828	14.3723	12.7519	11.9693	68.9433	22.802	12.6716	24.8833	28.4251	13.4126	13.5984	14.3781	26.7614	13.8836	121.865	134.825	90.5499	92.379	20.0736	16.9995	45.1452	9.78411	47.5572	45.4943	14.0706	84.4155	75.8139	92.9299
ENSG00000035499	6.09483	0.630088	9.54202	0	8.89016	0	0.169237	0.151623	23.3806	5.63657	12.0244	17.7775	0	0.402502	0.378282	0.725533	0.248399	4.18204	0	0.152435	0	0.54824	0	0.441241	2.76215	0.366719	0	0.245574	0.586869	0.646025	0.380801	0.122509	1.88803	0.107045	0.177995	0.289366	3.39486	2.8093	1.84758	0.509482	0	0.960536	0.115107	0	2.65015	2.38698	1.37821	0.305086	1.22935
ENSG00000035499	6.09483	0.630088	9.54202	0	8.89016	0	0.169237	0.151623	23.3806	5.63657	12.0244	17.7775	0	0.402502	0.378282	0.725533	0.248399	4.18204	0	0.152435	0	0.54824	0	0.441241	2.76215	0.366719	0	0.245574	0.586869	0.646025	0.380801	0.122509	1.88803	0.107045	0.177995	0.289366	3.39486	2.8093	1.84758	0.509482	0	0.960536	0.115107	0	2.65015	2.38698	1.37821	0.305086	1.22935
ENSG00000035664	9.32151	7.56106	4.75088	3.17095	3.63015	0.80343	1.01542	11.5234	0.566801	1.50308	2.18626	1.18517	4.55359	2.41501	2.26969	1.20922	3.80879	13.3206	10.576	3.65845	5.61697	8.58909	6.38769	4.7654	5.5243	8.06783	5.06711	2.06282	0.469496	0	1.69245	1.96014	6.09979	1.92682	13.1716	6.44874	26.189	33.511	6.33456	20.2434	1.93176	8.16456	5.52515	10.0549	10.6006	5.02521	13.0241	2.1356	2.64083
ENSG00000035681	9.32151	10.0814	8.01207	4.75643	7.55664	3.81629	2.03085	15.693	8.07692	3.38194	8.01629	11.5554	25.0447	7.24503	10.3217	6.28795	10.8468	21.5298	5.28802	16.9711	7.30207	5.20828	9.1823	9.61905	11.9693	20.1696	11.9439	16.8464	7.51193	18.0887	13.9204	15.8036	10.3116	10.2764	5.69583	15.7498	23.7641	15.1502	13.7249	11.1746	4.82941	9.60536	8.40283	4.61984	14.5758	10.8042	21.3278	9.07631	12.6122
ENSG00000035681	10.5405	10.3965	8.73678	5.1528	8.07523	3.81629	3.04627	18.7254	8.07692	3.38194	8.98796	12.7406	25.0447	7.24503	10.8621	7.49717	13.3308	22.7689	5.94902	17.8857	7.30207	5.39102	7.58538	10.325	13.8108	26.7705	13.3916	16.257	7.74668	11.6284	13.8358	14.3335	10.3116	10.9186	7.11979	17.0726	26.6739	16.2538	13.197	11.6502	5.60212	11.0462	9.09347	5.16335	14.5758	10.0504	23.3263	11.3645	12.7033
ENSG00000035687	59.2991	19.2177	30.1157	8.32375	29.9302	6.6283	8.80035	50.0356	124.413	44.7168	54.4136	65.1843	45.5359	28.9801	32.1	27.3284	47.3614	70.3202	17.8471	66.9699	32.5784	19.5539	49.5046	48.713	31.3044	43.2729	34.7459	25.8344	16.4323	27.133	24.0328	35.5275	17.7184	44.1027	12.8156	55.641	40.7384	58.0924	49.6207	90.6878	13.9087	19.691	75.5103	47.8289	37.1021	31.6588	51.4073	43.4748	53.0898
ENSG00000035720	2.00771	0.315044	0.72471	0	0.518593	0.200857	0	0.606492	0	0	0.485836	0.592585	0	0	0	0	0.993596	38.103	0	5.28442	2.24679	0.913733	0	0.0882482	0	0.733439	0	0	0	0	0.0846224	0	0	0	0	1.07479	0.969961	2.90964	5.80668	0	0.386353	0.480268	0.230214	10.3267	5.3003	0.502521	2.27405	0.305086	2.73189
ENSG00000035862	477.118	18.2726	950.014	55.4917	931.911	46.1972	36.2168	968.265	28.3401	72.148	83.8067	47.4068	159.376	199.641	315.704	246.439	677.798	284.688	208.877	783.619	56.1697	213.813	181.251	254.596	283.581	522.942	86.8647	128.19	139.91	38.7615	50.5196	41.6529	79.5877	332.483	42.3628	1352.33	220.181	505.173	264.996	423.889	105.668	157.048	291.912	268.494	83.0381	334.177	838.298	497.138	444.934
ENSG00000035928	8.03084	7.56106	19.8893	5.94554	18.9657	2.71158	2.20009	25.4727	37.5506	11.461	22.1055	26.9626	11.384	23.3451	20.4273	9.19008	9.19077	36.8639	7.93203	33.9422	4.49358	10.9648	10.7792	26.1656	2.76215	19.4361	23.8878	17.976	9.38991	27.7791	20.3094	13.1084	19.6065	21.8373	5.51784	34.8893	7.27471	26.8891	25.0743	21.7379	6.76118	10.3258	32.5753	17.1206	20.7595	13.3168	26.2894	22.3476	23.2211
ENSG00000035928	8.03084	7.56106	19.8893	5.94554	18.9657	2.71158	2.20009	25.4727	37.5506	11.461	22.1055	26.9626	11.384	23.3451	20.4273	9.19008	9.19077	36.8639	7.93203	33.9422	4.49358	10.9648	10.7792	26.1656	2.76215	19.4361	23.8878	17.976	9.38991	27.7791	20.3094	13.1084	19.6065	21.8373	5.51784	34.8893	7.27471	26.8891	25.0743	21.7379	6.76118	10.3258	32.5753	17.1206	20.7595	13.3168	26.2894	22.3476	23.2211
ENSG00000036054	13.7313	8.66371	18.2788	6.54009	16.8172	1.70729	3.89246	24.8662	16.5789	6.20022	19.1905	29.3329	0	12.8801	11.1323	9.79469	9.02517	15.3341	5.94902	19.3085	5.05528	5.66514	5.19	14.208	2.76215	12.4685	13.3916	10.1177	10.2115	14.8586	21.8326	9.67817	18.1541	13.7018	4.62786	19.6356	6.30475	19.4645	8.44608	13.4503	5.79529	8.40469	11.856	12.3649	10.1589	13.8193	20.7421	12.7373	16.1182
ENSG00000036054	13.7313	8.66371	18.2788	6.54009	16.8172	1.70729	3.89246	24.8662	16.5789	6.20022	19.1905	29.3329	0	12.8801	11.1323	9.79469	9.02517	15.3341	5.94902	19.3085	5.05528	5.66514	5.19	14.208	2.76215	12.4685	13.3916	10.1177	10.2115	14.8586	21.8326	9.67817	18.1541	13.7018	4.62786	19.6356	6.30475	19.4645	8.44608	13.4503	5.79529	8.40469	11.856	12.3649	10.1589	13.8193	20.7421	12.7373	16.1182
ENSG00000036257	71.7756	15.1221	34.9471	2.77458	37.5609	2.61115	8.46187	38.0574	27.7733	77.0331	66.8024	105.48	77.411	33.0051	43.6646	30.2305	20.5343	60.717	33.0501	41.3608	22.4679	9.32007	45.5123	52.3312	46.0359	39.6057	31.1265	44.9892	24.8833	20.6728	48.9964	33.8124	34.275	75.5741	10.3237	53.1608	50.438	57.8917	62.8178	37.7017	7.72706	28.8161	44.6616	29.3496	27.3849	53.2672	40.1749	32.6442	45.7137
ENSG00000036473	0.645335	0	98.158	0	97.7177	0	0.67695	1.06136	0	0	0	0	0	0	0	0	1.1592	0.929342	1.322	0.508117	0	0.182747	3.99231	0	0	0	0	0	0	0	0.0846224	0	0	0	0	1.98423	9.69961	35.618	2.6394	0.0679309	0.193176	0	0	0.271755	35.3353	0	0	0.305086	0.546379
ENSG00000036530	10.2537	0	0.72471	0.396369	0.740847	0.200857	0.338475	0.454869	0.566801	8.64273	7.04462	0.592585	9.10718	61.1802	26.5879	13.5433	0.496798	1.23912	0.661002	0.812988	0	0.182747	59.8846	25.945	33.1458	2.20032	70.9395	52.4547	16.9018	7.7523	4.65423	8.82062	3.19513	22.0514	8.54375	1.7362	0	0.401329	1.05576	13.9258	0.772706	0.960536	48.345	1.35878	5.3003	3.76891	3.79009	1.67797	1.09276
ENSG00000036549	11.9746	3.15044	10.1459	1.58548	8.00115	0.80343	1.3539	10.0071	27.4899	23.6736	17.9759	14.8146	4.55359	12.075	17.5091	7.01348	11.0952	20.4455	5.94902	16.1581	5.61697	3.47218	7.98461	17.2084	14.7315	10.2681	23.8878	15.4221	10.5637	45.2217	25.3021	26.7069	22.9468	9.84819	2.84792	18.0234	4.84981	11.4379	8.97396	21.0586	1.35224	2.88161	20.2589	12.229	8.83384	18.5933	17.3655	16.9323	10.108
ENSG00000036565	0.0358519	0.157522	0.0201308	0	0	0	0	0	0	0	0.242918	0	5.69199	0	0	0.0604611	0	0.0774452	0	0.101623	0	0.0913733	0	0	0	0	0	0	0	0	0.0211556	0	0	0	0	0.020669	0.969961	0.877908	1.18773	0.135862	0.0482941	0	0	0.0679388	0	0	0	0	0
ENSG00000036565	0.0358519	0.157522	0.0201308	0	0	0	0	0	0	0	0.242918	0	5.69199	0	0	0.0604611	0	0.0774452	0	0.101623	0	0.0913733	0	0	0	0	0	0	0	0	0.0211556	0	0	0	0	0.020669	0.969961	0.877908	1.18773	0.135862	0.0482941	0	0	0.0679388	0	0	0	0	0
ENSG00000036565	0.0358519	0.157522	0.0201308	0	0	0	0	0	0	0	0.242918	0	5.69199	0	0	0.0604611	0	0.0774452	0	0.101623	0	0.0913733	0	0	0	0	0	0	0	0	0.0211556	0	0	0	0	0.020669	0.969961	0.877908	1.18773	0.135862	0.0482941	0	0	0.0679388	0	0	0	0	0
ENSG00000036565	0.0358519	0.157522	0.0201308	0	0	0	0	0	0	0	0.242918	0	5.69199	0	0	0.0604611	0	0.0774452	0	0.101623	0	0.0913733	0	0	0	0	0	0	0	0	0.0211556	0	0	0	0	0.020669	0.969961	0.877908	1.18773	0.135862	0.0482941	0	0	0.0679388	0	0	0	0	0
ENSG00000036672	57.7216	8.50619	0.322093	0.792739	0.370423	0.401715	0	0.454869	0.566801	0.751542	0.485836	2.96292	18.2144	3.22001	3.67474	2.1766	1.3248	0.619561	7.27103	2.03247	0	0.365493	4.79077	3.70642	1.84143	0.733439	2.89549	1.76814	3.28647	1.29205	1.43858	1.22509	2.03326	4.71	2.84792	2.48028	2.90988	0.401329	0	9.03481	0.579529	9.60536	4.14386	0.271755	0	0.502521	3.03207	6.25426	2.00339
ENSG00000036672	53.9213	0.945133	5.39506	0	3.92649	0.80343	0	13.3428	1.7004	0.751542	1.45751	2.96292	13.6608	20.9301	17.2929	29.9887	3.80879	6.50539	20.4911	8.638	0	0.730986	29.5431	36.7112	12.89	2.93376	29.6788	28.5848	20.6578	38.7615	42.5651	34.3024	8.42352	37.68	16.3755	7.44085	2.90988	29.899	3.69516	11.4124	4.44306	7.68429	34.3019	1.35878	15.9009	4.27143	3.16989	15.4068	8.01355
ENSG00000036828	2.00771	0	0.0402617	0.396369	0.222254	0	0	0	0	0	0	0	0	0	0.0540404	0.362766	0.165599	0	0	0.152435	0	0.0913733	0	0	0	0	0	0	0.234748	0	0	0	0	0.214091	0	0	0	0.100332	0	0.509482	0	0	0.115107	0	5.3003	0	0	0	0
ENSG00000037042	58.5821	8.50619	9.74333	0.792739	8.96425	7.23087	4.0617	16.2237	15.8704	30.4375	15.3038	10.0739	18.2144	121.555	64.7403	70.1348	39.4127	18.5868	10.576	38.8202	1.12339	4.38592	146.118	121.606	55.243	18.336	93.3796	65.2245	59.6259	83.9832	44.7652	55.6189	38.0511	91.2028	17.4435	47.0427	6.78973	14.7488	14.7806	93.0653	5.98847	6.24349	132.373	14.403	8.83384	42.463	29.9072	23.1865	18.6679
ENSG00000037241	21.5112	4.09557	8.05234	1.98185	7.92706	0.401715	1.69237	7.42953	20.9717	15.4066	18.2188	14.222	9.10718	16.9051	6.80908	15.9617	4.96798	7.12496	3.30501	7.31689	4.49358	7.12711	11.1785	9.08956	27.6215	5.86751	24.6117	9.9212	21.8315	12.9205	6.34668	7.84055	9.00445	12.4173	4.27187	5.87001	3.87985	8.72891	10.5576	6.11378	2.51129	10.5659	20.9495	5.97862	7.06707	17.337	9.85422	8.84749	7.55824
ENSG00000037280	6.05898	0.315044	9.46149	1.18911	9.37171	0.301286	0.338475	10.6894	0	0.563657	0.242918	0.296292	2.27679	0	0.810605	1.81383	2.23559	4.02715	0.991503	4.7763	0	2.19296	2.39538	0.397117	0.920717	23.8368	0	1.17876	0.352122	0	0.634668	0	0.145233	0.321136	0.35599	5.74599	3.87985	6.2206	6.5985	1.22276	0.869294	9.60536	0.230214	1.08702	7.06707	1.2563	5.4784	4.04239	3.87018
ENSG00000037280	6.05898	0.315044	9.46149	1.18911	9.37171	0.301286	0.338475	10.6894	0	0.563657	0.242918	0.296292	2.27679	0	0.810605	1.81383	2.23559	4.02715	0.991503	4.7763	0	2.19296	2.39538	0.397117	0.920717	23.8368	0	1.17876	0.352122	0	0.634668	0	0.145233	0.321136	0.35599	5.74599	3.87985	6.2206	6.5985	1.22276	0.869294	9.60536	0.230214	1.08702	7.06707	1.2563	5.4784	4.04239	3.87018
ENSG00000037474	18.8223	11.6566	11.7564	4.95462	11.7424	3.51501	3.89246	17.8915	15.8704	7.89119	13.9678	16.2961	20.4912	5.23252	8.64646	7.73902	11.8404	22.7689	9.91503	13.5667	2.24679	5.29965	8.78307	9.79555	16.5729	6.60095	6.51486	9.67563	6.22082	17.4427	10.9163	9.55567	9.58539	10.8116	8.54375	18.1474	18.9142	18.6116	8.44608	18.7829	6.37482	10.5659	12.3165	11.5496	10.6006	14.95	15.9873	16.5509	14.479
ENSG00000037474	18.8223	11.6566	11.7564	4.95462	11.7424	3.51501	3.89246	17.8915	15.8704	7.89119	13.9678	16.2961	20.4912	5.23252	8.64646	7.73902	11.8404	22.7689	9.91503	13.5667	2.24679	5.29965	8.78307	9.79555	16.5729	6.60095	6.51486	9.67563	6.22082	17.4427	10.9163	9.55567	9.58539	10.8116	8.54375	18.1474	18.9142	18.6116	8.44608	18.7829	6.37482	10.5659	12.3165	11.5496	10.6006	14.95	15.9873	16.5509	14.479
ENSG00000037637	35.2066	20.7929	18.7619	11.8911	19.4102	7.63258	5.07712	31.386	26.0729	43.2137	28.1785	14.222	40.9823	23.3451	28.101	26.8447	65.5774	31.2879	13.881	32.6211	11.2339	14.437	35.9308	30.0044	57.0845	31.5379	19.5446	30.6477	23.0053	34.8853	59.4049	42.633	39.2129	28.6882	11.3917	35.5507	30.0688	29.9994	32.7286	35.7996	6.18165	25.4542	25.0934	22.0122	30.9184	42.9656	44.1028	27.0001	27.1368
ENSG00000037749	5.5212	1.15516	6.46871	0.528492	5.45757	0.401715	0.789774	17.6894	10.3914	4.13348	6.39684	3.16045	3.03572	6.44003	4.2872	5.23996	3.25679	5.26627	2.42367	7.68951	1.87232	1.88838	3.46	6.50095	6.75192	5.86751	6.75614	5.69732	5.3992	7.75229	7.84167	5.55372	5.22839	4.28182	0.830642	6.03536	1.93992	6.25405	3.16728	5.23068	1.03027	2.56143	5.44841	4.16691	4.71138	6.53277	9.32591	5.28816	7.43682
ENSG00000037749	5.5212	1.15516	6.46871	0.528492	5.45757	0.401715	0.789774	17.6894	10.3914	4.13348	6.39684	3.16045	3.03572	6.44003	4.2872	5.23996	3.25679	5.26627	2.42367	7.68951	1.87232	1.88838	3.46	6.50095	6.75192	5.86751	6.75614	5.69732	5.3992	7.75229	7.84167	5.55372	5.22839	4.28182	0.830642	6.03536	1.93992	6.25405	3.16728	5.23068	1.03027	2.56143	5.44841	4.16691	4.71138	6.53277	9.32591	5.28816	7.43682
ENSG00000037749	5.5212	1.15516	6.46871	0.528492	5.45757	0.401715	0.789774	17.6894	10.3914	4.13348	6.39684	3.16045	3.03572	6.44003	4.2872	5.23996	3.25679	5.26627	2.42367	7.68951	1.87232	1.88838	3.46	6.50095	6.75192	5.86751	6.75614	5.69732	5.3992	7.75229	7.84167	5.55372	5.22839	4.28182	0.830642	6.03536	1.93992	6.25405	3.16728	5.23068	1.03027	2.56143	5.44841	4.16691	4.71138	6.53277	9.32591	5.28816	7.43682
ENSG00000037757	14.1974	6.61593	9.46149	0.792739	10.4089	1.10472	1.18466	10.9169	4.25101	21.7947	15.3038	8.59248	4.55359	12.8801	8.59242	10.6411	11.178	20.9102	3.63551	9.90829	3.93188	1.73609	15.9692	9.44255	14.7315	8.06783	10.4962	11.984	12.2069	12.9205	15.4859	15.0686	14.6685	8.02841	3.3819	18.6021	9.69961	15.5515	6.07062	18.7489	2.12494	6.72375	12.4316	12.5007	9.27553	13.945	11.3358	15.1018	14.7522
ENSG00000037757	14.1974	6.61593	9.46149	0.792739	10.4089	1.10472	1.18466	10.9169	4.25101	21.7947	15.3038	8.59248	4.55359	12.8801	8.59242	10.6411	11.178	20.9102	3.63551	9.90829	3.93188	1.73609	15.9692	9.44255	14.7315	8.06783	10.4962	11.984	12.2069	12.9205	15.4859	15.0686	14.6685	8.02841	3.3819	18.6021	9.69961	15.5515	6.07062	18.7489	2.12494	6.72375	12.4316	12.5007	9.27553	13.945	11.3358	15.1018	14.7522
ENSG00000037897	8.06669	3.15044	2.61701	0.792739	2.11141	1.00429	0.67695	6.74723	2.26721	2.25463	4.85836	5.03697	22.7679	2.81751	2.8101	2.53936	3.39479	8.36408	1.65251	4.52224	0	4.66004	2.39538	2.33858	0.920717	4.03391	3.9813	3.14335	2.6996	1.93807	0.634668	1.22509	0.871399	3.74659	2.66992	3.92712	4.36483	3.76246	3.43122	2.30965	1.15906	3.12174	2.64747	4.07633	3.09184	2.26135	4.03127	6.94071	2.86849
ENSG00000037897	8.06669	3.15044	2.61701	0.792739	2.11141	1.00429	0.67695	6.74723	2.26721	2.25463	4.85836	5.03697	22.7679	2.81751	2.8101	2.53936	3.39479	8.36408	1.65251	4.52224	0	4.66004	2.39538	2.33858	0.920717	4.03391	3.9813	3.14335	2.6996	1.93807	0.634668	1.22509	0.871399	3.74659	2.66992	3.92712	4.36483	3.76246	3.43122	2.30965	1.15906	3.12174	2.64747	4.07633	3.09184	2.26135	4.03127	6.94071	2.86849
ENSG00000037965	0.358519	0.315044	0.563663	0	0.148169	0.200857	0	4.24545	0	0	0.971671	1.18517	0	0	0.108081	0	0.993596	0.309781	0.661002	0.812988	0	0.365493	0	0	0	6.60095	0	0	0	0	0	0	0	0	0.711979	0.248028	0	0.300997	0	0.0679309	0.386353	0.960536	0	0	0	0	0	5.18646	0.182126
ENSG00000038002	9.32151	5.35575	5.15349	0.990923	5.00072	0.602572	0.846187	8.33927	5.24291	2.44251	6.8017	4.44438	11.384	3.22001	4.05303	3.38582	7.20357	8.51897	1.98301	4.82712	5.61697	2.55845	3.59308	7.1481	0	4.76735	5.79098	3.68361	2.11273	1.93807	2.03094	4.04278	1.7428	6.95796	2.49193	10.1692	5.33479	8.87941	3.43122	15.8279	0.965882	3.36188	10.8201	3.39694	7.95045	2.76387	7.44235	11.7458	10.6089
ENSG00000038002	9.32151	5.35575	5.15349	0.990923	5.00072	0.602572	0.846187	8.33927	5.24291	2.44251	6.8017	4.44438	11.384	3.22001	4.05303	3.38582	7.20357	8.51897	1.98301	4.82712	5.61697	2.55845	3.59308	7.1481	0	4.76735	5.79098	3.68361	2.11273	1.93807	2.03094	4.04278	1.7428	6.95796	2.49193	10.1692	5.33479	8.87941	3.43122	15.8279	0.965882	3.36188	10.8201	3.39694	7.95045	2.76387	7.44235	11.7458	10.6089
ENSG00000038210	19.2166	14.492	32.2093	13.0802	32.2268	3.01286	2.36932	18.1948	9.35222	3.75771	7.28754	8.88877	9.10718	0.805003	4.10707	7.01348	17.3879	30.6683	4.62702	14.4305	7.86376	4.93416	3.19384	2.82394	7.36574	13.2019	6.51486	3.92919	5.86869	7.7523	4.06187	3.43024	5.80932	6.20864	4.62786	19.5942	32.9787	101.336	18.4758	9.03481	2.51129	7.20402	4.60429	14.1313	21.2012	5.27647	24.1187	14.339	22.9479
ENSG00000038219	20.0054	18.9027	26.5727	9.90923	24.2257	5.82487	6.43102	30.0214	16.4372	55.9899	45.4256	56.2955	31.8751	41.8602	39.7737	36.2766	23.3495	78.9941	22.4741	40.6494	17.9743	8.77183	35.9308	45.9773	36.8287	42.5395	40.5369	40.2742	32.6299	74.9389	59.2357	48.5134	38.0511	47.5282	13.8836	62.1725	36.8585	47.4572	62.2899	26.8327	15.2609	21.6121	37.7552	33.6977	45.9359	33.4177	29.7694	41.6442	32.7827
ENSG00000038274	13.9106	0.630088	5.63663	0.396369	5.85269	0	0.338475	7.8844	16.4372	6.38811	29.1501	46.2216	4.55359	4.83002	2.16161	4.59504	5.63038	9.29342	3.96601	7.92663	1.12339	4.02042	3.99231	9.17781	0	6.60095	5.06711	5.40263	10.0942	10.3364	6.34668	5.39038	7.26166	4.92409	1.06797	15.0471	14.5494	15.8525	12.6691	4.00792	1.35224	3.84215	5.52515	7.60915	5.3003	3.76891	8.13146	5.49155	5.1906
ENSG00000038274	56.5027	12.9168	50.166	7.92739	43.3395	5.42315	5.75407	49.884	68.2996	23.6736	32.3081	21.333	36.4287	45.0802	30.5868	17.8965	31.2983	65.0539	27.1011	57.3156	70.7739	10.5993	37.5277	64.2447	16.5729	43.2729	36.1936	36.0503	16.9018	50.3899	40.9572	41.8979	19.4612	55.6637	19.2234	49.523	33.9486	89.7974	61.2341	41.7096	8.69294	20.6515	45.3522	29.8931	26.5015	10.0504	26.0482	35.39	49.083
ENSG00000038295	1.43408	0.630088	1.73125	0.594554	1.70395	0.200857	0	9.93131	0.283401	0	0.242918	0.296292	0	0.805003	1.24293	2.53936	2.06999	3.2527	0.330501	2.99789	0	0.365493	0.399231	0.661861	0.920717	8.43455	0.361936	2.60309	7.51193	20.6728	31.5218	17.6412	37.3249	1.28455	0.533984	5.45662	2.90988	5.46811	1.3197	0.37362	1.44882	0.720402	0.80575	2.30992	4.85861	1.50756	6.02968	2.44069	2.23105
ENSG00000038295	1.43408	0.630088	1.73125	0.594554	1.70395	0.200857	0	9.93131	0.283401	0	0.242918	0.296292	0	0.805003	1.24293	2.53936	2.06999	3.2527	0.330501	2.99789	0	0.365493	0.399231	0.661861	0.920717	8.43455	0.361936	2.60309	7.51193	20.6728	31.5218	17.6412	37.3249	1.28455	0.533984	5.45662	2.90988	5.46811	1.3197	0.37362	1.44882	0.720402	0.80575	2.30992	4.85861	1.50756	6.02968	2.44069	2.23105
ENSG00000038358	28.3947	2.8354	9.42123	1.98185	7.11213	1.80772	2.03085	13.7977	13.6032	13.9035	15.7897	10.6665	13.6608	19.3201	18.698	21.766	12.42	19.5162	8.59303	13.3127	8.98716	3.10669	27.1477	19.6793	31.3044	12.4685	16.6491	21.6105	10.5637	32.3012	31.3103	20.5814	16.2661	18.1977	3.20391	15.7085	23.2791	22.0731	13.197	24.1834	3.47718	7.20402	16.3452	10.3267	11.484	19.5983	21.3623	9.9153	15.0254
ENSG00000038382	37.6445	15.4372	20.9361	3.17095	22.8181	5.02144	3.72322	36.0863	21.2551	58.6203	53.9278	36.7402	45.5359	29.7851	43.3404	55.1405	53.9854	50.804	14.5421	32.113	10.1106	6.57887	51.1015	21.8855	176.778	57.9417	28.9549	31.1388	65.2599	80.1071	73.4522	59.7842	54.3172	31.4714	4.98385	36.0468	87.2965	34.113	52.2601	23.5041	9.27247	26.4147	17.9567	14.6748	30.9184	72.363	36.7294	26.0849	15.7539
ENSG00000038427	8.37143	2.75664	12.6824	4.06278	11.5387	2.30986	12.1005	34.6838	13.249	26.21	37.2879	54.2215	21.6295	8.45253	12.6454	11.9713	88.5957	6.04072	10.2455	30.9698	35.3869	15.7619	9.58153	11.0751	21.1765	16.1357	14.4775	7.58825	13.7914	11.3054	5.8601	6.86048	10.3116	5.99455	5.60684	22.8393	5.57728	9.10516	12.8011	23.2663	11.1076	29.1763	19.2229	2.24198	13.4716	38.5057	128.139	26.3899	10.9276
ENSG00000038427	8.37143	2.75664	12.6824	4.06278	11.5387	2.30986	12.1005	34.6838	13.249	26.21	37.2879	54.2215	21.6295	8.45253	12.6454	11.9713	88.5957	6.04072	10.2455	30.9698	35.3869	15.7619	9.58153	11.0751	21.1765	16.1357	14.4775	7.58825	13.7914	11.3054	5.8601	6.86048	10.3116	5.99455	5.60684	22.8393	5.57728	9.10516	12.8011	23.2663	11.1076	29.1763	19.2229	2.24198	13.4716	38.5057	128.139	26.3899	10.9276
ENSG00000038427	8.37143	2.75664	12.6824	4.06278	11.5387	2.30986	12.1005	34.6838	13.249	26.21	37.2879	54.2215	21.6295	8.45253	12.6454	11.9713	88.5957	6.04072	10.2455	30.9698	35.3869	15.7619	9.58153	11.0751	21.1765	16.1357	14.4775	7.58825	13.7914	11.3054	5.8601	6.86048	10.3116	5.99455	5.60684	22.8393	5.57728	9.10516	12.8011	23.2663	11.1076	29.1763	19.2229	2.24198	13.4716	38.5057	128.139	26.3899	10.9276
ENSG00000038427	8.37143	2.75664	12.6824	4.06278	11.5387	2.30986	12.1005	34.6838	13.249	26.21	37.2879	54.2215	21.6295	8.45253	12.6454	11.9713	88.5957	6.04072	10.2455	30.9698	35.3869	15.7619	9.58153	11.0751	21.1765	16.1357	14.4775	7.58825	13.7914	11.3054	5.8601	6.86048	10.3116	5.99455	5.60684	22.8393	5.57728	9.10516	12.8011	23.2663	11.1076	29.1763	19.2229	2.24198	13.4716	38.5057	128.139	26.3899	10.9276
ENSG00000038532	76.6515	14.177	15.8631	3.96369	17.484	4.01715	2.36932	21.3789	9.35222	16.9097	26.9639	36.1477	13.6608	31.3951	29.9384	18.8639	26.1647	47.3964	10.576	17.276	4.49358	3.65493	38.3261	32.1223	36.8287	27.1372	40.5369	37.4255	19.9536	62.0184	40.7034	36.9976	23.5278	23.1218	8.89974	23.8934	39.7684	25.4844	13.197	44.4268	5.60212	20.6515	21.8704	21.1969	22.0846	26.6336	26.4617	33.5595	14.2969
ENSG00000038945	8.72398	0	12.7495	0.264246	12.3721	0.26781	2.93345	88.1435	0	0	7.53045	7.7036	4.55358	0.805002	2.30572	4.99811	6.34798	1.75542	0.661002	9.6881	0	10.9648	0.532307	2.97102	0	6.60095	2.6542	2.39026	9.78116	0.430683	0.733394	0.326689	1.7428	4.42455	2.2546	4.40939	0.96996	2.77586	2.28748	1.90206	1.6098	0.960536	0.997595	0.452925	1.76677	0.167507	65.9475	6.05087	2.09445
ENSG00000038945	8.72398	0	12.7495	0.264246	12.3721	0.26781	2.93345	88.1435	0	0	7.53045	7.7036	4.55358	0.805002	2.30572	4.99811	6.34798	1.75542	0.661002	9.6881	0	10.9648	0.532307	2.97102	0	6.60095	2.6542	2.39026	9.78116	0.430683	0.733394	0.326689	1.7428	4.42455	2.2546	4.40939	0.96996	2.77586	2.28748	1.90206	1.6098	0.960536	0.997595	0.452925	1.76677	0.167507	65.9475	6.05087	2.09445
ENSG00000038945	8.72398	0	12.7495	0.264246	12.3721	0.26781	2.93345	88.1435	0	0	7.53045	7.7036	4.55358	0.805002	2.30572	4.99811	6.34798	1.75542	0.661002	9.6881	0	10.9648	0.532307	2.97102	0	6.60095	2.6542	2.39026	9.78116	0.430683	0.733394	0.326689	1.7428	4.42455	2.2546	4.40939	0.96996	2.77586	2.28748	1.90206	1.6098	0.960536	0.997595	0.452925	1.76677	0.167507	65.9475	6.05087	2.09445
ENSG00000039068	69.5528	177.055	137.695	14.2693	139.353	15.466	0.67695	1.36461	6.80162	4.88502	40.0814	114.961	0	2.41501	6.26868	9.19008	23.5151	96.6516	2.64401	61.8887	0	0	11.1785	4.9419	1.84143	81.4117	5.06711	2.84866	2.11273	0	1.26934	1.22509	0.290466	7.49318	1.77995	89.1249	349.186	388.286	326.758	13.9938	0.579529	4.32241	6.21579	161.151	257.948	1.75882	12.4728	95.6445	232.029
ENSG00000039123	53.1326	44.1062	51.0518	55.4917	50.748	33.5432	23.3548	68.382	110.81	34.9467	51.2557	50.9623	81.9646	77.2803	77.4939	66.0235	57.2974	104.396	42.9652	85.7702	20.2211	20.6504	51.1015	67.4216	36.8287	85.0789	101.342	59.7237	71.1286	124.037	118.048	61.9893	138.843	67.8668	48.7706	85.1564	59.1676	70.9349	78.1263	56.043	42.8852	53.3098	62.8485	67.1236	77.7378	55.5286	53.8881	58.2714	64.2906
ENSG00000039139	0.501927	0	0.161047	0	0.148169	0	0	0	0	0	0	0	0	0	0	0.241844	4.30558	0	0	0	0	0.182747	0	0	0	0	0	0	0	0	0	0	0	0	0	0	0	0	0	0	0.193176	0	0	0	0	0	0	0	0
ENSG00000039319	11.3292	5.51327	16.1047	0.990923	15.4467	1.90815	6.43102	18.498	38.4008	25.7403	19.4334	9.77764	20.4912	23.7476	17.6712	9.79469	6.29278	10.8423	7.27103	14.1765	3.37018	5.1169	18.3646	22.2385	9.20717	9.90143	49.9472	16.4044	10.9158	23.2569	17.1783	17.1512	17.7184	12.5243	11.3917	31.7063	11.6395	13.8459	23.2267	59.1678	13.0394	14.6482	63.9996	10.7343	14.1341	13.0655	19.7429	11.7458	10.6089
ENSG00000039319	11.3292	5.51327	16.1047	0.990923	15.4467	1.90815	6.43102	18.498	38.4008	25.7403	19.4334	9.77764	20.4912	23.7476	17.6712	9.79469	6.29278	10.8423	7.27103	14.1765	3.37018	5.1169	18.3646	22.2385	9.20717	9.90143	49.9472	16.4044	10.9158	23.2569	17.1783	17.1512	17.7184	12.5243	11.3917	31.7063	11.6395	13.8459	23.2267	59.1678	13.0394	14.6482	63.9996	10.7343	14.1341	13.0655	19.7429	11.7458	10.6089
ENSG00000039523	12.4048	1.89027	9.74333	1.58548	8.81608	1.406	2.03085	20.4691	1.7004	4.50925	2.6721	1.18517	9.10718	4.83002	5.18787	3.86951	6.29278	11.1521	1.98301	5.89416	2.24679	5.1169	3.19384	2.73569	0	12.4685	7.23873	4.42034	5.3992	9.04435	3.72338	1.96014	1.45233	1.71273	3.20391	10.6652	4.84981	5.81927	6.86244	5.63827	3.86353	4.80268	0.920858	2.17404	5.3003	1.50756	14.5401	5.79663	7.74036
ENSG00000039523	14.5798	1.4177	5.94531	0.990923	6.55649	1.80772	1.18466	13.2417	2.69231	18.037	11.6196	7.7036	0	17.3076	13.7262	18.3399	18.1331	8.46734	5.94902	10.8737	3.93188	3.01532	15.0377	12.6342	29.4629	15.7689	17.2523	15.373	16.941	18.7347	17.2771	10.4132	11.8123	10.7045	4.27187	11.6849	6.30475	8.07675	6.51052	9.30653	2.22153	5.52308	10.2062	4.66513	3.97523	16.667	16.619	6.53393	6.20747
ENSG00000039523	14.5798	1.4177	5.94531	0.990923	6.55649	1.80772	1.18466	13.2417	2.69231	18.037	11.6196	7.7036	0	17.3076	13.7262	18.2189	18.1331	8.46734	5.94902	10.8737	3.93188	3.01532	15.0377	12.6342	29.4629	15.7689	17.2523	15.373	16.941	18.7347	17.3617	10.6582	11.8123	10.7045	4.27187	11.6849	6.30475	8.07675	6.51052	9.27257	2.22153	5.52308	10.2062	4.66513	3.97523	16.667	16.619	6.53393	6.20747
ENSG00000039537	0.286816	0.315044	0.0805234	0.792739	0.444508	0.200857	0	0	0	0	0	0	0	0	0	0	0	0	0	0.203247	0	0.182747	0	0	0	0	0	0	0	0	0	0	0.290466	0	0	0.165352	0	0.100332	0	0	0	0.480268	0	0.271755	0	0	0.206732	0.305086	0.0910631
[truncated: 28,081 more rows]
[truncated: 129 more columns]
